# Supplementary material for: Domestication drive the changes of immune and digestive system of Eurasian perch (Perca fluviatilis)
Source: PLoS One. 2017 Mar 3;12(3):e0172903. doi: 10.1371/journal.pone.0172903 (PMC5336236; doi:10.1371/journal.pone.0172903)
Supplement: S4 Table — (XLSX) [file pone.0172903.s007.xlsx]

## Sheet: Table S4
Table S4. KEGG pathways with numbers of transcripts and enzymes from transcriptomic analysis of Eurasian perch
Pathway	No.of seqs	No.of enzymes
C5-Branched dibasic acid metabolism	9	2
Peptidoglycan biosynthesis	1	1
Carbapenem biosynthesis	2	2
Arginine and proline metabolism	48	15
Arginine biosynthesis	30	10
Bisphenol degradation	5	1
D-Glutamine and D-glutamate metabolism	9	2
Benzoate degradation	11	3
Phenylalanine metabolism	49	9
Sulfur metabolism	4	3
Alanine, aspartate and glutamate metabolism	56	18
Steroid hormone biosynthesis	30	8
mTOR signaling pathway	46	2
Pentose phosphate pathway	74	14
Aminobenzoate degradation	35	5
Isoquinoline alkaloid biosynthesis	22	5
Geraniol degradation	12	3
Naphthalene degradation	4	1
Valine, leucine and isoleucine degradation	56	16
Chloroalkane and chloroalkene degradation	13	3
Steroid degradation	12	2
Fatty acid elongation	14	4
Toluene degradation	8	1
Drug metabolism - other enzymes	53	11
Thiamine metabolism	95	3
Fatty acid biosynthesis	4	6
Other types of O-glycan biosynthesis	17	3
Drug metabolism - cytochrome P450	48	5
Various types of N-glycan biosynthesis	24	4
Phosphatidylinositol signaling system	169	11
Mucin type O-Glycan biosynthesis	7	2
Pyruvate metabolism	64	15
Metabolism of xenobiotics by cytochrome P450	39	5
Other glycan degradation	45	8
N-Glycan biosynthesis	32	7
Novobiocin biosynthesis	5	2
Phenylalanine, tyrosine and tryptophan biosynthesis	18	4
Nicotinate and nicotinamide metabolism	96	10
Butanoate metabolism	29	12
T cell receptor signaling pathway	139	2
Folate biosynthesis	16	5
Taurine and hypotaurine metabolism	19	5
Methane metabolism	63	12
Steroid biosynthesis	4	2
Cyanoamino acid metabolism	14	3
Tyrosine metabolism	55	12
Nitrogen metabolism	15	4
Pyrimidine metabolism	150	19
Ubiquinone and other terpenoid-quinone biosynthesis	8	3
Citrate cycle (TCA cycle)	87	14
Tryptophan metabolism	87	16
Phenylpropanoid biosynthesis	13	1
Cysteine and methionine metabolism	109	23
Retinol metabolism	17	3
Ascorbate and aldarate metabolism	4	2
Galactose metabolism	57	12
Fructose and mannose metabolism	69	13
Carbon fixation pathways in prokaryotes	56	15
Biosynthesis of antibiotics	368	88
Aminoacyl-tRNA biosynthesis	71	20
Biosynthesis of vancomycin group antibiotics	4	1
Starch and sucrose metabolism	37	11
Porphyrin and chlorophyll metabolism	50	12
Styrene degradation	2	2
Oxidative phosphorylation	73	7
Glycosaminoglycan biosynthesis - heparan sulfate / heparin	17	3
Vitamin B6 metabolism	6	3
Glycosaminoglycan biosynthesis - keratan sulfate	6	3
Lipoic acid metabolism	5	1
Glycosaminoglycan biosynthesis - chondroitin sulfate / dermatan sulfate	17	3
Biosynthesis of ansamycins	5	1
Propanoate metabolism	36	11
Glycosaminoglycan degradation	26	4
Ether lipid metabolism	26	5
Glycerophospholipid metabolism	86	11
Sesquiterpenoid and triterpenoid biosynthesis	2	1
Biotin metabolism	3	4
Glycosylphosphatidylinositol(GPI)-anchor biosynthesis	4	1
Inositol phosphate metabolism	111	11
Lysine degradation	91	9
One carbon pool by folate	47	11
Glycerolipid metabolism	78	12
Selenocompound metabolism	17	4
Limonene and pinene degradation	5	2
Histidine metabolism	29	5
Indole alkaloid biosynthesis	3	1
Caffeine metabolism	21	3
alpha-Linolenic acid metabolism	24	4
Terpenoid backbone biosynthesis	22	8
Linoleic acid metabolism	16	3
Purine metabolism	441	40
Arachidonic acid metabolism	43	8
Primary bile acid biosynthesis	9	2
Glutathione metabolism	70	13
Glycolysis / Gluconeogenesis	131	21
Caprolactam degradation	9	2
Monobactam biosynthesis	2	1
Glucosinolate biosynthesis	4	1
Glycine, serine and threonine metabolism	53	16
Betalain biosynthesis	1	1
Glycosphingolipid biosynthesis - ganglio series	40	6
Glycosphingolipid biosynthesis - globo series	29	4
Carbon fixation in photosynthetic organisms	45	11
Pentose and glucuronate interconversions	6	4
Glycosphingolipid biosynthesis - lacto and neolacto series	21	3
Sphingolipid metabolism	56	12
Tropane, piperidine and pyridine alkaloid biosynthesis	7	3
Valine, leucine and isoleucine biosynthesis	5	2
Cutin, suberine and wax biosynthesis	2	1
Synthesis and degradation of ketone bodies	9	4
Riboflavin metabolism	3	2
Fatty acid degradation	35	10
Butirosin and neomycin biosynthesis	8	2
Polyketide sugar unit biosynthesis	6	2
Glyoxylate and dicarboxylate metabolism	37	11
Streptomycin biosynthesis	16	5
Biosynthesis of unsaturated fatty acids	23	5
Amino sugar and nucleotide sugar metabolism	81	19
beta-Alanine metabolism	35	7
Pantothenate and CoA biosynthesis	26	5
