# Supplementary material for: Domestication drive the changes of immune and digestive system of Eurasian perch (Perca fluviatilis)
Source: PLoS One. 2017 Mar 3;12(3):e0172903. doi: 10.1371/journal.pone.0172903 (PMC5336236; doi:10.1371/journal.pone.0172903)
Supplement: S5 Table — (XLSX) [file pone.0172903.s008.xlsx]

## Sheet: Table S5
Table S5. Prediction results of protein domains
target name	accession	tlen	query name	accession	qlen	E-value	score	bias			c-Evalue	i-Evalue	score	bias	from	to	from	to	from	to	acc
CUB	PF00431.15	110	TR10011|c0_g1_i1|m.9255	-	108	2.3e-26	92	0	1	1	3.3e-30	2.4e-26	91.9	0	6	101	10	106	3	108	0.93
Cadherin	PF00028.12	93	TR10036|c0_g1_i1|m.9257	-	499	2.6e-73	242.3	3.1	1	6	1.7e-07	0.00051	20.2	0	49	92	2	44	1	45	0.95
Pkinase	PF00069.20	260	TR10042|c0_g1_i1|m.9259	-	143	1.7e-23	83	0	1	1	4.1e-27	2e-23	82.8	0	1	131	9	136	9	142	0.91
Y_phosphatase	PF00102.22	235	TR10051|c0_g1_i1|m.9260	-	235	2.8e-62	210.1	0	1	1	6.3e-66	3.1e-62	209.9	0	6	235	1	230	1	230	0.93
DUF3456	PF11938.3	151	TR10073|c0_g1_i1|m.9267	-	186	1.8e-42	144.8	0	1	1	4.3e-46	2.1e-42	144.6	0	3	151	29	177	27	177	0.96
Sulfotransfer_1	PF00685.22	267	TR10076|c0_g1_i1|m.9268	-	434	3.1e-40	138.1	0	1	1	5.3e-44	3.9e-40	137.7	0	2	266	78	405	77	406	0.9
Pep_M12B_propep	PF01562.14	131	TR10077|c0_g1_i1|m.9271	-	131	5e-15	55.4	0.2	1	1	4e-19	6e-15	55.1	0.1	1	88	23	129	23	131	0.83
HLH	PF00010.21	55	TR10086|c0_g1_i1|m.9272	-	227	3.4e-14	52.2	0.5	1	2	6.2e-18	9.1e-14	50.8	0.2	2	53	106	157	105	159	0.93
Linker_histone	PF00538.14	77	TR10097|c0_g1_i1|m.9273	-	189	1.3e-16	60.4	2	1	1	2.2e-20	3.3e-16	59.1	1.4	3	77	30	101	28	101	0.95
MRG	PF05712.8	195	TR10099|c0_g1_i1|m.9275	-	545	6.8e-67	224.1	0	1	1	1.9e-70	9.5e-67	223.6	0	8	195	164	528	147	528	0.95
Pkinase	PF00069.20	260	TR10108|c0_g1_i1|m.9276	-	124	2.8e-19	69.2	0.3	1	1	8.5e-23	3.1e-19	69.1	0.2	12	133	1	123	1	124	0.92
Pkinase	PF00069.20	260	TR10123|c0_g1_i1|m.9278	-	880	6.3e-69	232	0	1	3	2.1e-72	6.3e-69	232	0	1	260	37	295	37	295	0.93
PH	PF00169.24	104	TR10130|c0_g1_i1|m.9282	-	118	6.8e-10	39	0.1	1	1	2.9e-13	1.1e-09	38.4	0.1	2	53	64	113	63	117	0.91
PH	PF00169.24	104	TR10130|c0_g1_i2|m.9284	-	99	5.1e-10	39.4	0.1	1	1	1.9e-13	6.9e-10	39	0.1	2	53	45	94	44	98	0.91
IQ	PF00612.22	21	TR10134|c0_g1_i2|m.9286	-	120	0.00013	21.3	0	1	5	0.018	90	3.1	0	2	15	36	49	35	50	0.85
Dabb	PF07876.7	97	TR10138|c0_g1_i1|m.9290	-	121	3.4	8.1	10.3	1	2	0.00025	3.8	8	1.1	8	48	26	65	23	71	0.86
Orthopox_A5L	PF06193.6	166	TR10138|c0_g1_i2|m.9291	-	110	0.88	9.4	20	1	1	7.7e-05	1.1	9.1	13.9	25	121	12	108	1	110	0.87
SH2	PF00017.19	77	TR10143|c0_g1_i1|m.9295	-	443	1.4e-14	53.6	0.1	1	1	6.8e-18	3.3e-14	52.4	0.1	1	77	226	303	226	303	0.95
DEAD	PF00270.24	169	TR10144|c0_g1_i1|m.9296	-	667	7e-46	155.8	0.1	1	2	3.1e-47	9.1e-44	148.9	0	1	169	106	276	106	276	0.93
DEAD	PF00270.24	169	TR10144|c0_g1_i2|m.9297	-	653	6.6e-46	155.8	0.2	1	2	3e-47	8.8e-44	148.9	0	1	169	106	276	106	276	0.93
DEAD	PF00270.24	169	TR10144|c0_g1_i3|m.9298	-	674	7.2e-46	155.7	0.1	1	2	3.1e-47	9.3e-44	148.8	0	1	169	106	276	106	276	0.93
DEAD	PF00270.24	169	TR10144|c0_g1_i4|m.9299	-	689	7.7e-46	155.6	0.1	1	2	3.3e-47	9.7e-44	148.8	0	1	169	106	276	106	276	0.93
DEAD	PF00270.24	169	TR10144|c0_g1_i5|m.9300	-	660	6.8e-46	155.8	0.2	1	2	3e-47	9e-44	148.9	0	1	169	106	276	106	276	0.93
zf-H2C2_2	PF13465.1	26	TR10145|c0_g1_i1|m.9301	-	516	1.7e-54	179.5	77.9	1	11	0.0087	9.9	6.6	0.7	12	25	233	246	229	247	0.79
DUF4113	PF13438.1	52	TR10147|c0_g1_i1|m.9305	-	159	0.022	14.3	0	1	2	0.0043	32	4.2	0	16	33	75	92	71	94	0.91
DUF4113	PF13438.1	52	TR10147|c0_g1_i2|m.9306	-	215	2.5e-07	30.1	0.5	1	5	0.74	1800	-1.5	0.1	25	33	2	10	1	11	0.84
DUF4113	PF13438.1	52	TR10147|c0_g1_i3|m.9307	-	208	5e-05	22.8	0	1	3	0.016	47	3.6	0	16	33	75	92	71	94	0.91
Ephrin_lbd	PF01404.14	178	TR10148|c0_g1_i1|m.9308	-	569	2.1e-55	187.2	0	1	1	1.2e-58	3e-55	186.7	0	1	178	22	216	22	216	0.92
Pkinase_Tyr	PF07714.12	259	TR10148|c0_g2_i1|m.9310	-	243	8.6e-46	156.1	0	1	1	3e-49	1.1e-45	155.7	0	1	153	82	232	82	241	0.96
V-set	PF07686.12	114	TR10149|c0_g1_i1|m.9312	-	270	0.0004	20.2	0	1	1	4.7e-08	0.0007	19.4	0	13	95	56	137	45	157	0.86
PP2C	PF00481.16	255	TR10150|c0_g1_i1|m.9315	-	430	2.7e-76	256.3	0	1	1	6.8e-80	3.3e-76	256	0	3	255	77	332	75	332	0.95
zf-DHHC	PF01529.15	174	TR10152|c0_g1_i1|m.9316	-	211	4.8e-34	117.2	9.1	1	2	0.088	440	0.1	0.9	104	149	19	62	13	64	0.48
zf-DHHC	PF01529.15	174	TR10152|c0_g1_i2|m.9317	-	207	4e-34	117.5	9.9	1	2	0.11	520	-0.1	1.1	104	149	19	62	13	64	0.48
zf-DHHC	PF01529.15	174	TR10152|c0_g1_i3|m.9318	-	351	1.3e-42	145.1	10.7	1	2	0.051	380	0.3	0.8	104	150	19	63	13	70	0.49
WT1	PF02165.10	293	TR10154|c0_g1_i1|m.9319	-	413	4.1e-128	426.5	26	1	2	1.2e-106	1.7e-103	345.7	14.8	1	210	1	232	1	233	0.94
zf-C2H2	PF00096.21	23	TR10154|c0_g3_i1|m.9321	-	104	4.9e-08	32.8	14.8	1	3	7	15000	-10.3	6.6	3	5	9	12	2	22	0.59
Pkinase	PF00069.20	260	TR10156|c0_g1_i1|m.9323	-	338	1.3e-40	139.2	0	1	1	3.6e-44	1.8e-40	138.7	0	100	260	2	209	1	209	0.94
Pkinase	PF00069.20	260	TR10156|c0_g1_i1|m.9325	-	130	7.4e-13	48.2	0.1	1	1	1.1e-16	8e-13	48.1	0.1	6	86	26	105	22	130	0.81
Pkinase	PF00069.20	260	TR10156|c0_g1_i2|m.9327	-	464	2e-58	197.5	0	1	1	9.8e-62	2.9e-58	197	0	6	260	26	335	23	335	0.93
DUF423	PF04241.10	89	TR10157|c0_g1_i2|m.9330	-	114	4.4e-25	87.4	1.1	1	1	4e-29	5.9e-25	87	0.8	1	89	20	103	20	103	0.97
Rpr2	PF04032.11	85	TR10160|c0_g1_i4|m.9331	-	185	8.3e-22	76.8	7	1	1	1.7e-25	1.2e-21	76.3	4.9	1	84	42	127	42	128	0.95
Alpha_kinase	PF02816.13	189	TR10161|c0_g1_i2|m.9332	-	106	3.1e-21	75.9	0	1	1	5e-25	3.7e-21	75.6	0	122	189	5	76	2	76	0.94
Glyco_transf_29	PF00777.13	266	TR10163|c0_g1_i1|m.9343	-	512	2.3e-65	220.4	0	1	1	2.2e-69	3.2e-65	219.9	0	34	263	255	486	235	489	0.88
Glyco_transf_29	PF00777.13	266	TR10163|c0_g1_i2|m.9346	-	512	2.3e-65	220.4	0	1	1	2.2e-69	3.2e-65	219.9	0	34	263	255	486	235	489	0.88
Sec8_exocyst	PF04048.9	142	TR10164|c0_g1_i1|m.9349	-	991	1.6e-31	108.8	6.7	1	2	8.1e-35	1.7e-31	108.7	1.8	28	141	37	149	30	150	0.95
TRP	PF06011.7	438	TR10168|c1_g1_i1|m.9353	-	100	0.23	10	3	1	1	1.8e-05	0.27	9.7	2.1	161	220	2	60	1	64	0.72
Tetraspannin	PF00335.15	221	TR10169|c0_g1_i1|m.9354	-	243	2.1e-49	167.8	14	1	1	6e-53	3e-49	167.2	9.7	1	220	8	241	8	242	0.87
VSP	PF03302.8	397	TR10173|c0_g1_i1|m.9356	-	245	0.021	13.4	21.8	1	2	3.5e-06	0.026	13.1	13.9	25	110	42	129	15	170	0.71
L6_membrane	PF05805.7	195	TR10174|c1_g1_i2|m.9358	-	201	9.8e-72	240.6	19.3	1	1	1.5e-75	1.1e-71	240.4	13.4	1	194	1	195	1	196	0.97
CFTR_R	PF14396.1	214	TR10178|c0_g1_i1|m.9361	-	1078	1.3e-97	325.3	0.1	1	1	1.4e-100	1.9e-97	324.7	0.1	1	214	638	871	638	871	0.94
ABC_tran	PF00005.22	137	TR10178|c0_g2_i1|m.9367	-	442	2.4e-29	102.3	0	1	1	6.3e-32	4.7e-29	101.4	0	1	137	184	331	184	331	0.94
AdoHcyase	PF05221.12	268	TR10179|c0_g1_i1|m.9369	-	102	4.2e-31	107.8	0.1	1	1	3.4e-35	5e-31	107.6	0	189	268	23	101	18	101	0.98
AdoHcyase	PF05221.12	268	TR10179|c0_g1_i2|m.9370	-	102	4.2e-31	107.8	0.1	1	1	3.4e-35	5e-31	107.6	0	189	268	23	101	18	101	0.98
AdoHcyase_NAD	PF00670.16	162	TR10179|c0_g1_i3|m.9371	-	171	4.3e-36	124.2	0.3	1	1	2.2e-39	5.4e-36	123.8	0.2	72	161	1	90	1	91	0.99
AdoHcyase	PF05221.12	268	TR10179|c0_g1_i4|m.9373	-	102	4.2e-31	107.8	0.1	1	1	3.4e-35	5e-31	107.6	0	189	268	23	101	18	101	0.98
NIF	PF03031.13	159	TR10181|c0_g1_i1|m.9374	-	474	1.2e-53	180.9	1.1	1	1	1.2e-57	1.8e-53	180.4	0.8	2	159	297	458	296	458	0.91
NIF	PF03031.13	159	TR10181|c0_g1_i2|m.9376	-	488	1.3e-53	180.9	1.1	1	1	1.3e-57	1.9e-53	180.3	0.8	2	159	311	472	310	472	0.91
NIF	PF03031.13	159	TR10181|c0_g1_i3|m.9379	-	237	2.6e-54	183.1	1.1	1	1	2.1e-58	3.1e-54	182.9	0.8	2	159	60	221	59	221	0.91
DUF1295	PF06966.7	235	TR10182|c0_g1_i1|m.9381	-	256	6.5e-67	225.2	3.1	1	1	2.5e-70	7.5e-67	225	2.1	2	235	20	247	19	247	0.98
CDC50	PF03381.10	278	TR10183|c0_g1_i1|m.9382	-	323	4.9e-93	311.3	0.2	1	1	3.9e-97	5.8e-93	311	0.1	1	259	48	323	48	323	0.94
Ifi-6-16	PF06140.8	83	TR10184|c0_g1_i1|m.9384	-	144	4.3e-08	32.8	1.7	1	2	3.3e-10	4.9e-06	26.2	0	11	63	40	88	35	99	0.88
WD40	PF00400.27	39	TR10185|c0_g1_i1|m.9385	-	380	6.1e-25	86.1	23.8	1	7	0.13	470	0.9	0	13	29	10	26	9	36	0.76
WD40	PF00400.27	39	TR10185|c0_g2_i1|m.9386	-	370	4e-19	67.7	22.9	1	7	0.029	140	2.5	0	13	37	10	34	9	36	0.79
Hen1_L	PF12623.2	245	TR10188|c0_g1_i1|m.9389	-	415	0.011	14.5	0.1	1	2	0.00035	0.87	8.3	0	190	231	108	149	97	164	0.81
Hen1_L	PF12623.2	245	TR10188|c0_g2_i1|m.9391	-	410	0.01	14.6	0.1	1	2	0.0004	0.86	8.3	0	190	231	108	149	97	164	0.81
zf-H2C2_2	PF13465.1	26	TR10191|c0_g1_i1|m.9396	-	116	2.5e-33	112.7	33.9	1	5	2	740	0.7	0.6	17	23	2	8	1	10	0.87
adh_short	PF00106.20	167	TR10193|c0_g1_i1|m.9397	-	370	8.9e-20	71.2	0.6	1	1	8.3e-23	1.4e-19	70.6	0.4	1	141	88	227	88	232	0.86
Fork_head	PF00250.13	96	TR10194|c0_g1_i1|m.9399	-	367	2e-42	143.1	0	1	1	2.4e-46	3.6e-42	142.3	0	1	96	93	188	93	188	0.99
Fork_head	PF00250.13	96	TR10194|c1_g1_i1|m.9400	-	235	1.6e-20	72.9	0	1	1	1.8e-24	2.7e-20	72.2	0	45	96	1	52	1	52	0.98
Fork_head	PF00250.13	96	TR10194|c2_g1_i1|m.9403	-	166	7.6e-21	73.9	0.6	1	1	8.4e-25	1.2e-20	73.2	0.4	1	51	116	166	116	166	1
RVT_1	PF00078.22	214	TR10195|c0_g1_i1|m.9404	-	146	3.7e-05	23.1	0	1	1	3.2e-09	4.8e-05	22.8	0	156	203	11	77	2	101	0.8
Ribosomal_L18e	PF00828.14	129	TR10201|c0_g1_i1|m.9406	-	160	1.7e-36	125.4	0.2	1	1	3e-40	2.2e-36	125	0.1	1	128	32	158	32	159	0.97
7tm_1	PF00001.16	257	TR10203|c0_g1_i1|m.9407	-	293	1.2e-24	86.8	18.4	1	1	2.3e-27	1.1e-23	83.6	12.7	2	253	33	260	32	264	0.81
7tm_1	PF00001.16	257	TR10203|c0_g1_i2|m.9408	-	216	3e-24	85.5	8.7	1	1	7.1e-28	3.5e-24	85.3	6	2	177	33	204	32	214	0.79
7tm_1	PF00001.16	257	TR10203|c0_g1_i3|m.9409	-	293	1.2e-24	86.8	18.4	1	1	2.3e-27	1.1e-23	83.6	12.7	2	253	33	260	32	264	0.81
Mab-21	PF03281.9	292	TR10204|c0_g1_i1|m.9410	-	479	2.2e-32	112.3	0	1	1	5.4e-35	8e-31	107.2	0	1	289	194	460	194	463	0.94
Fork_head	PF00250.13	96	TR10240|c0_g1_i1|m.9416	-	196	8.5e-24	83.4	0	1	1	9.2e-28	1.4e-23	82.7	0	18	96	2	81	1	81	0.95
LIM	PF00412.17	58	TR10264|c0_g1_i1|m.9420	-	138	4.8e-15	55.3	7.8	1	2	3.5e-18	4.8e-15	55.3	5.4	1	58	67	124	67	124	0.98
Spectrin	PF00435.16	105	TR10268|c0_g1_i1|m.9421	-	212	0.013	15.7	0.7	1	3	3.8e-05	0.19	12	0.6	31	74	37	82	29	96	0.84
Spectrin	PF00435.16	105	TR10268|c0_g1_i2|m.9424	-	200	0.011	16	0.7	1	3	4e-05	0.15	12.3	0.5	31	74	25	70	7	83	0.85
fn3	PF00041.16	85	TR10307|c0_g1_i1|m.9428	-	475	9.5e-28	96.1	0.5	1	5	2.3e-10	1.7e-06	28	0	6	80	46	119	41	125	0.87
C1q	PF00386.16	127	TR10308|c0_g1_i1|m.9430	-	219	3.8e-33	114.1	0	1	1	6.1e-37	4.5e-33	113.9	0	1	127	80	205	80	205	0.98
F5_F8_type_C	PF00754.20	129	TR10326|c0_g1_i1|m.9431	-	236	1.7e-30	105.5	0.2	1	1	1.4e-34	2.1e-30	105.1	0.1	1	129	92	228	92	228	0.92
LRR_8	PF13855.1	61	TR10338|c0_g1_i1|m.9434	-	857	3.3e-97	318.2	88.7	1	11	3.2e-13	5.8e-10	38.7	3.2	1	61	72	132	72	132	0.98
UQ_con	PF00179.21	140	TR10358|c0_g10_i1|m.9447	-	144	5.9e-53	178	0	1	1	1.8e-56	6.6e-53	177.9	0	1	139	2	138	2	139	0.98
UQ_con	PF00179.21	140	TR10358|c0_g11_i1|m.9448	-	144	5.9e-53	178	0	1	1	1.8e-56	6.6e-53	177.9	0	1	139	2	138	2	139	0.98
UQ_con	PF00179.21	140	TR10358|c0_g12_i1|m.9449	-	144	5.9e-53	178	0	1	1	1.8e-56	6.6e-53	177.9	0	1	139	2	138	2	139	0.98
UQ_con	PF00179.21	140	TR10358|c0_g13_i1|m.9450	-	144	5.9e-53	178	0	1	1	1.8e-56	6.6e-53	177.9	0	1	139	2	138	2	139	0.98
UQ_con	PF00179.21	140	TR10358|c0_g14_i1|m.9451	-	144	5.9e-53	178	0	1	1	1.8e-56	6.6e-53	177.9	0	1	139	2	138	2	139	0.98
UQ_con	PF00179.21	140	TR10358|c0_g15_i1|m.9452	-	144	5.9e-53	178	0	1	1	1.8e-56	6.6e-53	177.9	0	1	139	2	138	2	139	0.98
UQ_con	PF00179.21	140	TR10358|c0_g16_i1|m.9453	-	144	5.9e-53	178	0	1	1	1.8e-56	6.6e-53	177.9	0	1	139	2	138	2	139	0.98
UQ_con	PF00179.21	140	TR10358|c0_g17_i1|m.9454	-	144	5.9e-53	178	0	1	1	1.8e-56	6.6e-53	177.9	0	1	139	2	138	2	139	0.98
UQ_con	PF00179.21	140	TR10358|c0_g18_i1|m.9455	-	144	5.9e-53	178	0	1	1	1.8e-56	6.6e-53	177.9	0	1	139	2	138	2	139	0.98
UQ_con	PF00179.21	140	TR10358|c0_g19_i1|m.9456	-	144	5.9e-53	178	0	1	1	1.8e-56	6.6e-53	177.9	0	1	139	2	138	2	139	0.98
UQ_con	PF00179.21	140	TR10358|c0_g1_i1|m.9438	-	144	5.9e-53	178	0	1	1	1.8e-56	6.6e-53	177.9	0	1	139	2	138	2	139	0.98
UQ_con	PF00179.21	140	TR10358|c0_g20_i1|m.9457	-	144	5.9e-53	178	0	1	1	1.8e-56	6.6e-53	177.9	0	1	139	2	138	2	139	0.98
UQ_con	PF00179.21	140	TR10358|c0_g2_i1|m.9439	-	144	5.9e-53	178	0	1	1	1.8e-56	6.6e-53	177.9	0	1	139	2	138	2	139	0.98
UQ_con	PF00179.21	140	TR10358|c0_g3_i1|m.9440	-	144	5.9e-53	178	0	1	1	1.8e-56	6.6e-53	177.9	0	1	139	2	138	2	139	0.98
UQ_con	PF00179.21	140	TR10358|c0_g4_i1|m.9441	-	144	5.9e-53	178	0	1	1	1.8e-56	6.6e-53	177.9	0	1	139	2	138	2	139	0.98
UQ_con	PF00179.21	140	TR10358|c0_g5_i1|m.9442	-	144	5.9e-53	178	0	1	1	1.8e-56	6.6e-53	177.9	0	1	139	2	138	2	139	0.98
UQ_con	PF00179.21	140	TR10358|c0_g6_i1|m.9443	-	144	5.9e-53	178	0	1	1	1.8e-56	6.6e-53	177.9	0	1	139	2	138	2	139	0.98
UQ_con	PF00179.21	140	TR10358|c0_g7_i1|m.9444	-	144	5.9e-53	178	0	1	1	1.8e-56	6.6e-53	177.9	0	1	139	2	138	2	139	0.98
UQ_con	PF00179.21	140	TR10358|c0_g8_i1|m.9445	-	144	5.9e-53	178	0	1	1	1.8e-56	6.6e-53	177.9	0	1	139	2	138	2	139	0.98
UQ_con	PF00179.21	140	TR10358|c0_g9_i1|m.9446	-	144	5.9e-53	178	0	1	1	1.8e-56	6.6e-53	177.9	0	1	139	2	138	2	139	0.98
SET	PF00856.23	162	TR10361|c0_g2_i1|m.9458	-	134	3.4e-29	102.2	0	1	1	2.6e-33	3.9e-29	102	0	92	162	35	109	18	109	0.94
BRICHOS	PF04089.9	97	TR10374|c0_g1_i1|m.9460	-	338	7e-27	93.1	0	1	1	2.2e-30	1.1e-26	92.5	0	2	97	127	222	126	222	0.96
Neur_chan_LBD	PF02931.18	217	TR10382|c0_g1_i1|m.9462	-	300	7.4e-51	172.3	2.3	1	1	1.2e-54	9e-51	172	1.6	4	217	52	256	49	256	0.93
Ribosomal_S8e	PF01201.17	132	TR10396|c0_g1_i1|m.9464	-	214	6.3e-51	171.9	2.9	1	1	1.1e-54	8.5e-51	171.5	2	1	132	7	196	7	196	0.95
SET	PF00856.23	162	TR10405|c0_g1_i1|m.9469	-	295	0.0019	18.5	0.1	1	1	2.8e-07	0.0042	17.4	0.1	128	161	257	290	208	291	0.92
TPR_11	PF13414.1	69	TR10408|c0_g1_i1|m.9470	-	404	3.5e-21	74.6	1.6	1	2	1.2e-12	8.6e-10	38.1	0.1	3	69	210	292	208	292	0.91
Lipocalin	PF00061.18	144	TR10410|c1_g1_i1|m.9471	-	222	2.1e-14	53.6	0.1	1	1	3.8e-18	2.8e-14	53.2	0	1	134	63	195	63	202	0.88
tRNA_bind	PF01588.15	95	TR10411|c0_g1_i1|m.9473	-	317	1.2e-31	108.3	0.6	1	2	1.5	4400	-2.4	0	45	59	50	64	42	88	0.56
DHC_N1	PF08385.7	579	TR10421|c0_g1_i1|m.9475	-	383	3.8e-30	104.8	0.1	1	1	7.3e-34	5.4e-30	104.3	0.1	2	127	256	382	255	383	0.97
Clathrin_propel	PF01394.15	37	TR10441|c0_g1_i1|m.9481	-	408	2.1e-33	112.3	0	1	5	0.38	1900	-0.5	0	29	37	1	9	1	9	0.87
DPM3	PF08285.6	91	TR10447|c0_g1_i1|m.9486	-	120	3.7e-35	119.6	0.1	1	1	6e-39	4.4e-35	119.3	0	1	91	29	120	29	120	0.96
eIF-1a	PF01176.14	65	TR10450|c0_g1_i1|m.9487	-	149	1.2e-25	88.7	0.1	1	1	1.3e-29	1.9e-25	88	0.1	1	65	30	95	30	95	0.96
zf-RING_2	PF13639.1	44	TR10452|c0_g1_i1|m.9488	-	306	3.7e-07	29.8	10.6	1	1	6.2e-10	7.6e-07	28.8	7.4	2	44	135	183	134	183	0.81
Rab5-bind	PF09311.6	181	TR10462|c0_g1_i1|m.9489	-	346	5.5e-63	212.1	18.6	1	3	0.81	390	0.8	0.2	24	48	11	35	5	51	0.79
Fork_head	PF00250.13	96	TR10465|c0_g1_i1|m.9491	-	374	4.6e-39	132.3	0	1	1	6.2e-43	9.2e-39	131.3	0	1	93	55	147	55	150	0.98
Guanylate_cyc	PF00211.15	184	TR10467|c0_g1_i1|m.9492	-	123	5.4e-40	136.7	0.2	1	1	4.1e-44	6.1e-40	136.5	0.1	74	183	1	109	1	110	0.99
CHCH	PF06747.8	35	TR10471|c0_g1_i1|m.9493	-	172	1.6e-07	31	14.3	1	3	0.0028	7	6.7	0.3	17	33	32	47	28	49	0.86
MIF	PF01187.13	114	TR10472|c0_g1_i1|m.9495	-	115	1e-47	160.8	0	1	1	1.6e-51	1.2e-47	160.7	0	1	114	2	115	2	115	0.99
DcpS_C	PF11969.3	116	TR10473|c0_g1_i1|m.9496	-	333	1.3e-32	112.3	1.9	1	2	3.5	13000	-3.7	0	24	37	71	88	61	91	0.64
Septin	PF00735.13	281	TR10476|c0_g1_i1|m.9497	-	201	1.8e-57	194.5	0.7	1	1	3.3e-60	2.1e-57	194.2	0.5	1	167	39	201	39	201	0.95
CH	PF00307.26	108	TR10481|c0_g1_i1|m.9498	-	608	5.4e-18	65	0	1	1	2.2e-21	1.1e-17	64	0	2	107	63	164	62	165	0.95
DUF2367	PF10164.4	98	TR10485|c0_g1_i1|m.9501	-	131	9.4e-33	111.9	2.7	1	1	6.8e-36	1.3e-32	111.5	1.9	3	98	33	130	31	130	0.76
7tm_1	PF00001.16	257	TR10525|c0_g1_i1|m.9504	-	504	8.6e-83	277.4	0.1	1	1	2.6e-86	1.3e-82	276.8	0.1	1	257	49	478	49	478	0.98
AAA_11	PF13086.1	236	TR10534|c0_g1_i1|m.9506	-	261	1.8e-52	178.2	0.4	1	1	3.6e-55	2.1e-52	178	0.3	2	235	11	212	10	213	0.9
TRAPP	PF04051.11	152	TR10546|c0_g1_i1|m.9508	-	158	3.1e-53	179.3	0.3	1	1	2.3e-57	3.5e-53	179.2	0.2	1	151	6	157	6	158	0.93
BRO1	PF03097.13	377	TR10550|c0_g1_i1|m.9509	-	656	1e-110	370	0	1	1	6.1e-114	1.5e-110	369.5	0	1	365	126	528	126	532	0.92
p450	PF00067.17	463	TR10560|c0_g1_i1|m.9510	-	160	2.6e-33	115.2	0	1	1	1.9e-37	2.9e-33	115.1	0	314	447	9	141	3	155	0.92
ETAA1	PF15350.1	814	TR10562|c0_g1_i1|m.9512	-	662	7.9e-34	116.8	38.1	1	5	8.4e-30	1.2e-25	89.7	1.2	19	136	68	177	65	208	0.86
bZIP_2	PF07716.10	54	TR10563|c0_g1_i1|m.9514	-	298	8.5e-15	54.3	11.1	1	2	1.7e-18	8.5e-15	54.3	7.7	2	52	67	117	66	119	0.96
Calx-beta	PF03160.9	100	TR10600|c0_g2_i1|m.9522	-	644	1.6e-62	207.7	4.4	1	2	1.7e-35	6.3e-32	109.5	0.1	5	100	321	417	317	417	0.93
Peptidase_M24	PF00557.19	207	TR10603|c0_g1_i1|m.9523	-	392	2.4e-31	108.9	0.1	1	1	2.1e-35	3.1e-31	108.5	0.1	2	188	20	230	19	285	0.83
DUF3450	PF11932.3	252	TR10610|c0_g1_i1|m.9524	-	139	0.037	13.3	10.7	1	1	1.9e-05	0.048	12.9	7.4	34	98	10	74	1	83	0.8
Bravo_FIGEY	PF13882.1	90	TR10615|c0_g1_i1|m.9526	-	364	3.1e-30	104.9	6.8	1	1	2.5e-33	5.3e-30	104.1	4.7	1	87	242	328	242	330	0.98
RhoGEF	PF00621.15	180	TR10634|c0_g1_i1|m.9528	-	115	0.00039	20.3	0	1	2	0.4	2000	-1.5	0	72	72	42	42	6	73	0.6
PH	PF00169.24	104	TR10634|c0_g2_i1|m.9529	-	235	6.5e-08	32.7	0	1	1	1.1e-10	1.5e-07	31.5	0	29	103	2	79	1	80	0.9
FliP	PF00813.15	194	TR10635|c0_g2_i1|m.9533	-	102	0.14	11.8	0.2	1	1	1.4e-05	0.21	11.2	0.1	152	192	6	49	4	51	0.86
EmrE	PF13536.1	113	TR10635|c0_g2_i1|m.9531	-	466	9.5e-09	35.4	0.7	1	3	0.22	650	0.5	1.2	49	85	114	151	96	167	0.59
Ras	PF00071.17	162	TR10648|c0_g1_i1|m.9535	-	125	1.3e-41	141.6	0.1	1	1	6.9e-45	1.5e-41	141.5	0.1	1	120	5	124	5	125	0.98
Frag1	PF10277.4	215	TR10649|c0_g1_i1|m.9536	-	102	0.06	12.8	0.1	1	1	4.1e-06	0.061	12.7	0.1	110	150	16	61	4	89	0.81
PAT1	PF09770.4	808	TR10660|c0_g1_i1|m.9539	-	107	3.4	5.7	15.6	1	1	0.00025	3.7	5.6	10.8	159	297	39	84	8	102	0.33
Peptidase_C50	PF03568.12	383	TR10675|c0_g1_i1|m.9541	-	756	2.3e-78	263.5	0	1	1	6.7e-82	4.9e-78	262.4	0	5	383	359	705	355	705	0.94
Cytochrom_C	PF00034.16	91	TR10687|c0_g1_i1|m.9543	-	105	1.7e-12	48	0	1	1	6.6e-16	2.4e-12	47.4	0	2	89	6	102	5	104	0.84
LNP1	PF15419.1	177	TR10699|c0_g1_i1|m.9545	-	111	0.0056	16.7	0.2	1	1	4.4e-07	0.0065	16.5	0.1	32	62	35	68	12	106	0.67
DUF914	PF06027.7	336	TR10700|c0_g3_i1|m.9547	-	165	1e-10	41	3.7	1	1	8.3e-14	1.2e-10	40.7	2.6	99	211	8	124	2	138	0.88
TPT	PF03151.11	153	TR10700|c0_g4_i1|m.9550	-	122	2.5e-06	27.1	3.6	1	1	6.3e-10	3.1e-06	26.9	2.5	80	152	6	78	2	79	0.95
Ribosomal_L7Ae	PF01248.21	95	TR10703|c0_g1_i1|m.9554	-	131	5.2e-29	99.5	1.2	1	1	4.3e-33	6.4e-29	99.3	0.8	2	94	17	110	16	111	0.97
Ribosomal_L7Ae	PF01248.21	95	TR10703|c0_g2_i1|m.9555	-	132	5.3e-29	99.5	1.2	1	1	4.4e-33	6.5e-29	99.2	0.8	2	94	17	110	16	111	0.97
Arm	PF00514.18	41	TR10705|c0_g2_i1|m.9556	-	235	3.5e-18	64.6	4	1	5	3.4e-05	0.5	10.2	0	20	40	1	21	1	22	0.91
TcpA	PF05946.7	127	TR10718|c0_g1_i1|m.9559	-	166	0.018	14.9	1.8	1	2	0.0002	0.73	9.7	0.3	44	108	40	104	36	109	0.9
Ribosomal_60s	PF00428.14	88	TR10719|c0_g1_i1|m.9560	-	264	0.59	10.5	7.4	1	1	0.00013	0.93	9.9	5.2	47	79	140	172	128	182	0.4
OLF	PF02191.11	250	TR10728|c0_g1_i1|m.9562	-	263	1.2e-77	260.5	9.8	1	1	2e-81	1.5e-77	260.2	6.8	5	249	3	249	2	250	0.96
V_ATPase_I	PF01496.14	759	TR10728|c0_g2_i1|m.9563	-	220	0.00018	19.5	1.3	1	1	2.4e-07	0.0002	19.4	0.9	22	110	69	164	51	211	0.72
FGGY_C	PF02782.11	198	TR10730|c0_g2_i1|m.9564	-	139	0.00028	20.5	0	1	1	3e-08	0.00045	19.9	0	166	198	47	79	43	79	0.94
FGGY_C	PF02782.11	198	TR10730|c0_g3_i1|m.9565	-	187	2.5e-17	63.1	0	1	1	2.3e-21	3.4e-17	62.7	0	119	198	49	127	30	127	0.93
FGGY_C	PF02782.11	198	TR10730|c0_g4_i1|m.9566	-	166	0.00036	20.2	0	1	1	8.1e-08	0.0006	19.4	0	166	198	74	106	70	106	0.94
Arf	PF00025.16	175	TR10733|c0_g1_i1|m.9568	-	168	1.1e-68	229.8	0	1	1	1.1e-71	1.3e-68	229.6	0	3	167	7	168	4	168	0.96
Chromosome_seg	PF13889.1	56	TR10739|c0_g1_i1|m.9570	-	141	2.5e-21	75.2	0.5	1	1	3.1e-25	4.6e-21	74.4	0.3	1	56	82	140	82	140	0.97
Serine_rich	PF08824.5	159	TR10751|c0_g1_i1|m.9574	-	806	6.9e-47	159.1	1	1	2	3.4e-50	8.3e-47	158.8	0.1	4	155	449	601	446	605	0.97
DUF3513	PF12026.3	211	TR10751|c0_g2_i1|m.9575	-	117	7.5e-40	136.7	0.2	1	1	1.1e-43	8.2e-40	136.6	0.1	94	210	2	115	1	116	0.98
UPF0240	PF06784.6	179	TR10753|c0_g1_i1|m.9576	-	187	2.9e-48	163.9	0.1	1	1	2.2e-52	3.3e-48	163.7	0.1	1	177	9	185	9	187	0.9
PG_binding_3	PF09374.5	72	TR10761|c0_g1_i1|m.9580	-	99	0.03	14.2	0	1	1	3e-06	0.045	13.7	0	7	47	34	73	29	80	0.87
PG_binding_3	PF09374.5	72	TR10761|c0_g2_i1|m.9581	-	99	0.03	14.2	0	1	1	3e-06	0.045	13.7	0	7	47	34	73	29	80	0.87
Thioredoxin	PF00085.15	104	TR10765|c0_g1_i1|m.9582	-	502	6.3e-66	218.6	1.1	1	4	1.5e-34	1.7e-31	107.9	0	2	103	37	139	36	140	0.96
ABC2_membrane_2	PF12679.2	277	TR10773|c0_g1_i1|m.9585	-	99	0.046	12.5	0.1	1	1	9.3e-06	0.046	12.5	0	178	213	1	36	1	84	0.79
DUF969	PF06149.7	218	TR10779|c0_g1_i1|m.9588	-	337	0.011	14.9	1	1	3	0.026	380	0.1	0.1	11	38	73	103	69	113	0.73
zf-H2C2_2	PF13465.1	26	TR10779|c0_g1_i1|m.9587	-	604	2.9e-55	181.9	85.7	1	14	0.00041	0.61	10.4	0.1	14	25	222	237	207	237	0.69
Spectrin	PF00435.16	105	TR10798|c0_g1_i1|m.9593	-	107	1.6e-06	28.3	0.4	1	2	4.4e-10	1.6e-06	28.3	0.3	24	105	2	89	1	89	0.87
Ribosomal_L17	PF01196.14	97	TR10799|c0_g1_i1|m.9594	-	165	9e-27	93.5	0.6	1	1	3.1e-30	1.5e-26	92.7	0.4	1	96	28	126	28	127	0.9
ATP-synt_ab	PF00006.20	215	TR10804|c0_g1_i1|m.9598	-	173	9.7e-41	139.6	0	1	1	1.8e-44	1.3e-40	139.2	0	97	215	1	119	1	119	0.99
START	PF01852.14	206	TR10827|c0_g1_i1|m.9599	-	289	9.5e-32	109.9	0	1	1	8.2e-36	1.2e-31	109.6	0	3	203	85	285	83	287	0.93
Clathrin	PF00637.15	143	TR10836|c0_g1_i1|m.9603	-	145	4e-28	97.8	2.3	1	2	2.6e-05	0.38	10.3	0	118	141	3	26	2	28	0.89
Viral_protease	PF08715.5	320	TR10837|c0_g1_i1|m.9604	-	111	0.0042	16.2	2.4	1	1	3.2e-07	0.0048	16	1.7	210	280	12	85	3	98	0.72
Y_phosphatase	PF00102.22	235	TR10838|c0_g2_i1|m.9606	-	268	1.4e-85	286.3	0.4	1	1	4.4e-89	1.6e-85	286.1	0.3	1	234	24	255	24	256	0.95
adh_short	PF00106.20	167	TR10839|c0_g1_i1|m.9607	-	258	8e-26	90.9	0.3	1	1	7.9e-29	1.3e-25	90.2	0.2	1	165	6	168	6	170	0.9
NDK	PF00334.14	135	TR10852|c0_g2_i1|m.9608	-	502	4.1e-121	398.9	3	1	3	1.7e-41	1.2e-37	128.6	0	3	132	31	167	29	170	0.96
Med19	PF10278.4	178	TR10904|c0_g1_i1|m.9613	-	110	0.028	14	4.7	1	1	4.2e-06	0.031	13.9	3.3	132	165	70	103	32	109	0.68
Lig_chan-Glu_bd	PF10613.4	65	TR10920|c0_g1_i1|m.9614	-	282	2.3e-27	94.7	0.1	1	2	1.1	5500	-2.6	0	35	51	147	163	142	168	0.74
PEPCK	PF00821.13	587	TR10928|c0_g1_i1|m.9615	-	159	5.8e-64	216.2	0.2	1	1	4.3e-68	6.4e-64	216.1	0.1	430	586	1	158	1	159	0.99
PEPCK	PF00821.13	587	TR10928|c0_g2_i1|m.9617	-	165	1.2e-67	228.4	0.2	1	1	8.7e-72	1.3e-67	228.3	0.1	424	586	1	164	1	165	0.99
DUF2652	PF10851.3	116	TR10947|c0_g1_i1|m.9619	-	109	0.029	14.3	0.5	1	1	7.1e-06	0.035	14	0.3	56	100	45	90	20	97	0.85
KH_1	PF00013.24	60	TR10968|c0_g1_i1|m.9620	-	139	2.1e-06	27.2	0.1	1	1	5.3e-10	3.9e-06	26.3	0	9	38	87	116	73	134	0.75
Filament	PF00038.16	312	TR1097|c0_g1_i1|m.47	-	169	9.3e-11	41.7	0.8	1	1	7.1e-15	1e-10	41.5	0.6	1	39	128	166	128	169	0.94
zf-H2C2_2	PF13465.1	26	TR10988|c0_g1_i1|m.9622	-	148	1.7e-24	84.8	19.3	1	5	1.4	600	1	0	19	25	2	8	1	9	0.84
GRAM	PF02893.15	69	TR11033|c0_g1_i4|m.9625	-	395	2.3e-14	52.6	0.1	1	1	3.1e-18	4.6e-14	51.6	0	2	68	142	207	141	208	0.93
FAM163	PF15069.1	143	TR11033|c0_g1_i6|m.9628	-	134	0.04	14.5	0.6	1	2	0.28	4200	-1.8	0	64	90	36	67	21	75	0.56
His_Phos_1	PF00300.17	158	TR11034|c2_g1_i1|m.9630	-	565	1.4e-17	64.1	0	1	1	1.2e-20	2.5e-17	63.3	0	1	138	378	555	378	563	0.75
His_Phos_1	PF00300.17	158	TR11034|c2_g1_i2|m.9634	-	642	1.4e-22	80.4	0	1	1	1.1e-25	2.3e-22	79.7	0	1	158	378	576	378	576	0.8
His_Phos_1	PF00300.17	158	TR11034|c2_g1_i3|m.9637	-	315	4.7e-18	65.7	0	1	1	2.2e-21	6.6e-18	65.2	0	1	138	128	305	128	313	0.75
His_Phos_1	PF00300.17	158	TR11034|c2_g1_i4|m.9640	-	392	5.5e-23	81.7	0	1	1	2e-26	7.6e-23	81.3	0	1	158	128	326	128	326	0.8
MyTH4	PF00784.12	115	TR11035|c0_g1_i1|m.9642	-	856	2.4e-12	46.7	0	1	2	1.5e-15	2.4e-12	46.7	0	5	74	67	136	64	171	0.79
MyTH4	PF00784.12	115	TR11035|c0_g1_i2|m.9645	-	900	2.6e-12	46.6	0	1	2	1.6e-15	2.6e-12	46.6	0	5	74	111	180	108	215	0.79
DUF755	PF05501.6	123	TR11035|c0_g1_i3|m.9648	-	469	0.044	13.8	21.8	1	1	5.9e-05	0.098	12.7	15.1	41	111	30	102	17	112	0.56
SH3_2	PF07653.12	55	TR11035|c0_g2_i1|m.9650	-	208	6.8e-11	41.4	0	1	1	2.4e-14	1.2e-10	40.7	0	1	53	129	182	129	184	0.9
MyTH4	PF00784.12	115	TR11035|c0_g2_i2|m.9651	-	761	5e-26	90.8	0.1	1	1	3.3e-29	9.7e-26	89.9	0	3	114	335	444	333	445	0.95
Herpes_gE	PF02480.11	439	TR11036|c0_g1_i1|m.9654	-	195	9.3e-05	20.8	0.2	1	1	7.6e-08	0.00011	20.5	0.1	335	420	19	101	4	151	0.6
Herpes_gE	PF02480.11	439	TR11036|c0_g1_i3|m.9660	-	173	7.7e-05	21.1	0.1	1	1	6.1e-08	8.2e-05	21	0.1	335	419	19	100	4	153	0.62
CD20	PF04103.10	150	TR11037|c0_g1_i2|m.9663	-	796	9.5e-26	90.5	14.7	1	1	2.2e-29	1.7e-25	89.7	10.2	1	150	44	208	44	208	0.97
Pkinase_Tyr	PF07714.12	259	TR11039|c0_g1_i1|m.9666	-	1213	2.2e-51	174.4	0	1	1	2.7e-54	4.4e-51	173.4	0	2	143	980	1213	979	1213	0.99
Pkinase_Tyr	PF07714.12	259	TR11039|c0_g2_i1|m.9670	-	258	2.3e-52	177.6	0	1	1	4.5e-56	3.4e-52	177.1	0	4	143	27	258	24	258	0.99
DUF1777	PF08648.7	180	TR11041|c2_g2_i2|m.9671	-	117	0.0082	15.8	33.3	1	1	5.3e-06	0.0098	15.6	23.1	10	73	2	64	1	69	0.54
Zip	PF02535.17	317	TR11042|c0_g1_i1|m.9672	-	534	8.3e-18	64.4	3.5	1	2	0.098	730	-1.1	6.9	95	160	133	281	68	307	0.64
Zip	PF02535.17	317	TR11042|c0_g2_i1|m.9673	-	688	2.9e-65	220.3	12.4	1	2	0.1	740	-1.2	6.5	95	161	133	282	68	308	0.64
RINGv	PF12906.2	47	TR11043|c0_g1_i1|m.9675	-	280	4.2e-14	52.3	9.6	1	1	2.9e-17	6.2e-14	51.7	6.6	1	47	16	70	16	70	0.88
RINGv	PF12906.2	47	TR11043|c0_g1_i2|m.9681	-	206	2.5e-14	53	9.6	1	1	1.7e-17	3.6e-14	52.5	6.7	1	47	16	70	16	70	0.88
DUF2517	PF10725.4	63	TR11043|c0_g2_i1|m.9680	-	120	0.00014	21.5	0.1	1	1	1.5e-08	0.00023	20.7	0.1	18	51	78	111	69	117	0.93
SH3_9	PF14604.1	49	TR11044|c0_g1_i1|m.9685	-	527	4.2e-67	221.5	9.8	1	5	6.9e-18	1.5e-14	53.3	0	1	49	128	178	128	178	0.93
SH3_9	PF14604.1	49	TR11044|c0_g1_i2|m.9686	-	690	2.2e-66	219.2	9.8	1	5	1.1e-17	2.1e-14	52.8	0	1	49	128	178	128	178	0.93
GKAP	PF03359.8	357	TR11044|c1_g2_i2|m.9688	-	1021	4.6e-128	427.8	0.6	1	2	0.48	7200	-3.8	0.2	132	146	198	212	124	230	0.52
GKAP	PF03359.8	357	TR11044|c1_g2_i3|m.9691	-	162	6.2e-80	269.4	0.2	1	1	9.8e-84	7.2e-80	269.2	0.1	205	357	9	162	6	162	0.99
GKAP	PF03359.8	357	TR11044|c1_g2_i4|m.9692	-	513	7.5e-129	430.4	0.4	1	2	0.08	1200	-1.2	0.3	38	118	92	178	68	187	0.5
GKAP	PF03359.8	357	TR11044|c1_g2_i5|m.9695	-	469	5.6e-129	430.8	0.3	1	2	0.13	990	-1	0.1	68	118	82	134	30	143	0.49
C2	PF00168.25	85	TR11044|c2_g1_i1|m.9698	-	342	3e-18	65.4	0	1	1	1.3e-21	5e-18	64.7	0	1	84	219	299	219	300	0.94
SH3_9	PF14604.1	49	TR11044|c3_g3_i1|m.9700	-	462	1.8e-57	190.7	10.7	1	6	1.5e-12	2.4e-09	36.5	0	1	49	68	118	68	118	0.96
SH3_9	PF14604.1	49	TR11044|c3_g3_i2|m.9702	-	984	2.6e-56	186.9	8	1	5	3.5e-12	6.4e-09	35.2	0	1	49	68	118	68	118	0.96
SH3_9	PF14604.1	49	TR11044|c3_g3_i3|m.9704	-	482	2.2e-57	190.4	10.6	1	6	1.6e-12	2.6e-09	36.5	0	1	49	68	118	68	118	0.96
SH3_9	PF14604.1	49	TR11044|c3_g3_i4|m.9706	-	539	4.7e-57	189.3	10.7	1	6	1.8e-12	3e-09	36.3	0	1	49	68	118	68	118	0.96
SH3_9	PF14604.1	49	TR11044|c3_g3_i5|m.9708	-	991	2.7e-56	186.9	8	1	5	3.5e-12	6.5e-09	35.2	0	1	49	68	118	68	118	0.96
C2	PF00168.25	85	TR11044|c3_g3_i6|m.9709	-	208	5.4e-19	67.8	0	1	1	2e-22	9.9e-19	66.9	0	1	84	84	164	84	165	0.94
SH3_9	PF14604.1	49	TR11044|c3_g3_i7|m.9710	-	964	2.3e-56	187.1	8	1	5	3.4e-12	6.3e-09	35.2	0	1	49	68	118	68	118	0.96
SH3_9	PF14604.1	49	TR11044|c3_g3_i8|m.9712	-	971	2.4e-56	187	8	1	5	3.4e-12	6.3e-09	35.2	0	1	49	68	118	68	118	0.96
Glyco_transf_18	PF15024.1	559	TR11045|c0_g1_i1|m.9713	-	791	1e-245	816.4	4.1	1	2	2.7e-214	2e-210	699.8	0	1	470	181	651	181	657	0.98
Glyco_transf_18	PF15024.1	559	TR11045|c0_g1_i2|m.9715	-	482	2e-195	650.3	8.5	1	2	2.6e-165	3.8e-161	537.2	0	128	470	1	342	1	348	0.98
7tm_1	PF00001.16	257	TR11047|c1_g1_i1|m.9720	-	411	1.4e-66	224.2	26	1	1	8.5e-70	2.1e-66	223.6	18	1	257	77	326	77	326	0.96
7tm_1	PF00001.16	257	TR11047|c1_g1_i2|m.9721	-	392	1.2e-66	224.4	26	1	1	7.4e-70	1.8e-66	223.8	18	1	257	58	307	58	307	0.96
7tm_1	PF00001.16	257	TR11047|c1_g1_i3|m.9722	-	392	1.2e-66	224.4	26	1	1	7.4e-70	1.8e-66	223.8	18	1	257	58	307	58	307	0.96
VWD	PF00094.20	159	TR11048|c0_g1_i1|m.9723	-	437	3.2e-12	46.9	3.2	1	1	5.9e-15	2.9e-11	43.7	2.2	1	157	134	299	134	301	0.72
Ig_2	PF13895.1	80	TR11050|c0_g1_i1|m.9728	-	559	1.9e-31	108	0.5	1	5	0.024	32	4.7	0	46	73	82	120	32	127	0.69
I-set	PF07679.11	90	TR11050|c0_g1_i3|m.9730	-	256	5.7e-15	54.9	1.7	1	2	1.2e-07	7.6e-05	22.4	0.1	7	90	19	89	16	89	0.87
Ig_2	PF13895.1	80	TR11050|c0_g1_i4|m.9732	-	569	2.1e-31	107.8	0.5	1	5	0.026	33	4.7	0	46	73	82	120	32	127	0.69
C2-set_2	PF08205.7	89	TR11050|c0_g2_i1|m.9734	-	331	5.1e-20	71.1	0	1	3	0.15	320	1.2	0	61	80	93	112	71	118	0.75
CPSase_L_D2	PF02786.12	211	TR11051|c0_g1_i1|m.9735	-	2234	9.2e-111	368.1	0.3	1	2	4.1e-86	3.6e-83	278	0	1	210	515	718	515	719	0.99
CPSase_L_D2	PF02786.12	211	TR11051|c0_g1_i2|m.9741	-	2234	9.2e-111	368.1	0.3	1	2	4.1e-86	3.6e-83	278	0	1	210	515	718	515	719	0.99
KRBA1	PF15287.1	43	TR11052|c1_g1_i1|m.9747	-	132	0.047	13	2.6	1	1	1.1e-05	0.079	12.3	1.3	4	37	15	49	12	55	0.79
Abhydrolase_5	PF12695.2	145	TR11052|c1_g1_i2|m.9748	-	685	1.3e-07	31.4	0	1	1	4.5e-11	3.3e-07	30.1	0	54	142	330	432	280	433	0.8
Abhydrolase_5	PF12695.2	145	TR11052|c1_g1_i3|m.9753	-	848	1.8e-07	31	0	1	1	6.3e-11	4.7e-07	29.6	0	54	142	330	432	281	433	0.8
Abhydrolase_5	PF12695.2	145	TR11052|c1_g1_i4|m.9759	-	845	1.8e-07	31	0	1	1	6.3e-11	4.7e-07	29.6	0	54	142	330	432	281	433	0.8
Abhydrolase_5	PF12695.2	145	TR11052|c1_g1_i5|m.9765	-	711	1.4e-07	31.3	0	1	1	4.8e-11	3.6e-07	30	0	54	142	330	432	280	433	0.8
Abhydrolase_5	PF12695.2	145	TR11052|c1_g1_i6|m.9770	-	874	1.9e-07	30.9	0	1	1	6.6e-11	4.9e-07	29.6	0	54	142	330	432	281	433	0.8
Abhydrolase_5	PF12695.2	145	TR11052|c1_g1_i7|m.9776	-	819	1.7e-07	31	0	1	1	6e-11	4.4e-07	29.7	0	54	142	330	432	281	433	0.8
Abhydrolase_5	PF12695.2	145	TR11052|c1_g1_i8|m.9782	-	685	1.3e-07	31.4	0	1	1	4.5e-11	3.3e-07	30.1	0	54	142	330	432	280	433	0.8
DHO_dh	PF01180.16	295	TR11053|c0_g1_i1|m.9787	-	1020	3.5e-35	121.4	0	1	2	4.2e-37	2.8e-34	118.4	0	3	295	531	835	529	835	0.75
Fer4_20	PF14691.1	111	TR11053|c0_g1_i2|m.9788	-	776	6.4e-31	106.2	0.1	1	1	1e-33	1.5e-30	105	0.1	3	110	54	164	52	165	0.9
Fer4_21	PF14697.1	59	TR11053|c0_g1_i2|m.9789	-	214	2e-23	82	12.7	1	2	0.088	93	2.9	0.3	30	43	11	24	2	27	0.77
Glutaredoxin	PF00462.19	60	TR11055|c0_g1_i1|m.9791	-	169	6.5e-21	74	0.1	1	2	4.4e-24	6.5e-21	74	0	1	60	65	127	65	127	0.98
Glutaredoxin	PF00462.19	60	TR11055|c0_g1_i2|m.9792	-	116	2.6e-21	75.3	0.1	1	2	1.6e-24	2.6e-21	75.3	0	1	60	12	74	12	74	0.98
TIG	PF01833.19	85	TR11056|c0_g2_i1|m.9793	-	227	1e-10	41.4	0.2	1	1	1.1e-14	1.6e-10	40.7	0.1	3	85	88	167	87	167	0.97
TIG	PF01833.19	85	TR11056|c0_g2_i2|m.9794	-	174	6.2e-11	42.1	0.2	1	1	6e-15	8.9e-11	41.6	0.1	3	85	35	114	34	114	0.97
Ank_2	PF12796.2	89	TR11056|c1_g10_i1|m.9804	-	467	1.8e-09	37.7	0.7	1	3	0.00027	0.66	10.3	0	53	80	135	162	117	170	0.85
Ank_5	PF13857.1	56	TR11056|c1_g10_i2|m.9806	-	410	9e-09	35.2	1.3	1	3	3.3e-06	0.0071	16.5	0	8	36	76	104	72	113	0.87
Ank_5	PF13857.1	56	TR11056|c1_g10_i3|m.9808	-	423	1e-08	35.1	1.2	1	3	3.5e-06	0.0074	16.5	0	8	36	89	117	85	126	0.87
Ank_2	PF12796.2	89	TR11056|c1_g10_i4|m.9810	-	627	2.2e-10	40.7	0.3	1	2	2.8e-08	5.8e-05	23.3	0	25	79	82	149	61	157	0.85
Ank_5	PF13857.1	56	TR11056|c1_g10_i5|m.9812	-	684	5.4e-08	32.8	1.5	1	3	6.8e-06	0.014	15.5	0	8	36	133	161	129	169	0.87
Ank_5	PF13857.1	56	TR11056|c1_g10_i6|m.9814	-	704	5.9e-08	32.7	1.5	1	3	7e-06	0.015	15.5	0	8	36	133	161	129	169	0.87
Ank_5	PF13857.1	56	TR11056|c1_g10_i7|m.9817	-	640	4.5e-08	33	1.5	1	3	6.2e-06	0.013	15.7	0	8	36	89	117	85	125	0.87
Ank_2	PF12796.2	89	TR11056|c1_g10_i8|m.9819	-	647	2.5e-10	40.5	0.4	1	2	2.9e-08	6.1e-05	23.2	0	25	79	82	149	61	157	0.85
Ank_2	PF12796.2	89	TR11056|c1_g10_i9|m.9822	-	660	2.6e-10	40.4	0.3	1	2	3e-08	6.4e-05	23.2	0	25	79	95	162	75	170	0.85
TIG	PF01833.19	85	TR11056|c2_g1_i1|m.9826	-	202	0.00072	19.4	0	1	2	0.33	4900	-2.4	0	60	60	41	41	18	72	0.56
UDPGP	PF01704.13	420	TR11057|c0_g1_i1|m.9827	-	453	1e-103	347	0	1	1	1.7e-107	1.3e-103	346.7	0	2	397	47	452	45	453	0.94
UDPGP	PF01704.13	420	TR11057|c0_g1_i2|m.9828	-	499	2.1e-106	355.9	0	1	1	3.8e-110	2.8e-106	355.5	0	2	411	47	466	45	476	0.94
UDPGP	PF01704.13	420	TR11057|c0_g1_i3|m.9829	-	458	3.1e-104	348.8	0	1	1	5.4e-108	4e-104	348.4	0	2	399	47	454	45	457	0.94
UDPGP	PF01704.13	420	TR11057|c0_g1_i4|m.9831	-	505	2.4e-106	355.7	0	1	1	4.5e-110	3.3e-106	355.2	0	2	411	47	466	45	472	0.94
UDPGP	PF01704.13	420	TR11057|c0_g1_i5|m.9833	-	519	8.4e-104	347.3	0	1	1	1.5e-107	1.1e-103	346.9	0	2	398	47	453	45	463	0.94
Peptidase_A22B	PF04258.8	299	TR11058|c1_g1_i1|m.9835	-	184	1.1e-49	169.5	1.4	1	1	3.4e-53	1.2e-49	169.3	1	178	299	1	124	1	124	0.96
Peptidase_A22B	PF04258.8	299	TR11058|c1_g1_i2|m.9836	-	540	2.1e-88	296.6	15.2	1	1	6.1e-92	3e-88	296.1	10.5	2	299	243	529	242	529	0.94
Peptidase_A22B	PF04258.8	299	TR11058|c1_g1_i4|m.9837	-	540	2.1e-88	296.6	15.2	1	1	6.1e-92	3e-88	296.1	10.5	2	299	243	529	242	529	0.94
Peptidase_A22B	PF04258.8	299	TR11058|c1_g1_i5|m.9838	-	589	2.6e-88	296.3	15.2	1	1	7.6e-92	3.8e-88	295.8	10.5	2	299	243	529	242	529	0.94
Phospholip_A2_2	PF05826.7	100	TR11059|c0_g1_i1|m.9839	-	481	7.1e-35	118.9	6.4	1	1	2.2e-38	1.6e-34	117.8	4.4	1	98	180	277	180	279	0.97
VGLL4	PF15245.1	215	TR11059|c0_g2_i4|m.9849	-	314	1	9.1	6.4	1	2	1.6e-05	0.23	11.2	1	27	93	96	158	72	219	0.68
Peptidase_M14	PF00246.19	279	TR11060|c1_g1_i1|m.9852	-	473	1.7e-27	96.7	0	1	1	4e-31	3e-27	95.9	0	16	260	123	357	109	381	0.78
Peptidase_M14	PF00246.19	279	TR11060|c1_g1_i3|m.9858	-	470	1.6e-27	96.8	0	1	1	3.9e-31	2.9e-27	95.9	0	16	260	119	353	105	377	0.78
Peptidase_M14	PF00246.19	279	TR11060|c1_g1_i4|m.9862	-	315	1.2e-25	90.6	0	1	1	3.2e-29	2.4e-25	89.7	0	16	192	119	286	105	312	0.8
Peptidase_M14	PF00246.19	279	TR11060|c1_g1_i5|m.9867	-	315	1.2e-25	90.6	0	1	1	3.2e-29	2.4e-25	89.7	0	16	192	119	286	105	312	0.8
Neurochondrin	PF05536.6	543	TR11060|c1_g2_i1|m.9869	-	709	0.0058	15	0	1	1	5.4e-07	0.008	14.5	0	317	464	40	232	16	251	0.77
Neurochondrin	PF05536.6	543	TR11060|c1_g2_i3|m.9871	-	785	0.0029	15.9	0	1	2	0.016	230	-0.2	0	102	166	71	140	37	150	0.69
Neurochondrin	PF05536.6	543	TR11060|c1_g2_i4|m.9873	-	799	0.0031	15.9	0	1	2	0.032	240	-0.3	0	102	168	71	142	39	155	0.71
Ribosomal_L5_C	PF00673.16	95	TR11061|c0_g1_i1|m.9876	-	194	6.9e-22	77	0	1	1	1.6e-25	1.2e-21	76.2	0	1	94	81	179	81	180	0.86
Cornifin	PF02389.10	199	TR11062|c0_g1_i1|m.9880	-	108	0.027	14.2	8.3	1	1	4e-06	0.03	14.1	5.7	86	137	52	103	24	108	0.47
Cornifin	PF02389.10	199	TR11062|c0_g1_i2|m.9883	-	120	0.083	12.6	9.4	1	1	1.3e-05	0.096	12.4	6.5	86	137	64	115	40	120	0.46
LIM	PF00412.17	58	TR11062|c0_g2_i1|m.9885	-	114	8.2e-14	51.4	8	1	1	7.6e-18	1.1e-13	50.9	5.6	1	58	27	83	27	83	0.97
DUF1899	PF08953.6	65	TR11064|c0_g2_i1|m.9886	-	890	2.7e-32	110.2	0.1	1	1	4.8e-36	7.1e-32	108.8	0.1	1	60	831	890	831	890	0.99
PH	PF00169.24	104	TR11065|c0_g1_i1|m.9887	-	222	4.3e-07	30	0	1	2	0.085	210	2.1	0	21	56	4	45	2	83	0.67
RhoGEF	PF00621.15	180	TR11065|c0_g2_i1|m.9888	-	966	4.6e-35	121.1	3.5	1	3	4.5	11000	-4	0	54	63	331	340	311	368	0.61
RhoGEF	PF00621.15	180	TR11065|c0_g2_i2|m.9891	-	411	8.5e-36	123.5	3.5	1	2	2.9e-39	8.5e-36	123.5	2.4	1	179	38	229	38	230	0.92
RhoGEF	PF00621.15	180	TR11065|c0_g2_i3|m.9894	-	971	4.6e-35	121.1	3.5	1	2	1.9e-38	4.6e-35	121.1	2.4	1	179	598	789	598	790	0.92
RhoGEF	PF00621.15	180	TR11065|c0_g2_i4|m.9897	-	1001	4.9e-35	121	3.5	1	3	4.8	12000	-4.1	0	54	64	366	376	347	403	0.61
C1_1	PF00130.17	53	TR11065|c0_g2_i5|m.9900	-	503	6.8e-08	32.1	2.5	1	2	1.8e-11	6.8e-08	32.1	1.7	1	48	366	411	366	415	0.94
RhoGEF	PF00621.15	180	TR11065|c0_g2_i6|m.9901	-	936	4.4e-35	121.1	3.5	1	2	1.8e-38	4.4e-35	121.1	2.4	1	179	563	754	563	755	0.92
WD40	PF00400.27	39	TR11066|c0_g1_i1|m.9904	-	321	7.4e-30	101.7	9.4	1	6	0.0012	5.9	6.9	0	10	39	13	41	9	41	0.9
tRNA_int_end_N2	PF12928.2	72	TR11066|c0_g2_i1|m.9906	-	155	0.029	13.8	0	1	1	2.3e-06	0.034	13.5	0	24	56	87	118	22	120	0.85
WD40	PF00400.27	39	TR11066|c0_g2_i2|m.9907	-	777	4.2e-26	89.8	13.3	1	7	0.0035	17	5.4	0	10	39	13	41	9	41	0.9
tRNA_int_end_N2	PF12928.2	72	TR11066|c0_g2_i3|m.9910	-	155	0.029	13.8	0	1	1	2.3e-06	0.034	13.5	0	24	56	87	118	22	120	0.85
tRNA_int_end_N2	PF12928.2	72	TR11066|c0_g2_i5|m.9911	-	155	0.029	13.8	0	1	1	2.3e-06	0.034	13.5	0	24	56	87	118	22	120	0.85
WD40	PF00400.27	39	TR11066|c0_g2_i6|m.9912	-	777	4.2e-26	89.8	13.3	1	7	0.0035	17	5.4	0	10	39	13	41	9	41	0.9
WD40	PF00400.27	39	TR11066|c0_g2_i8|m.9915	-	736	2.8e-26	90.4	13.3	1	7	0.0033	16	5.5	0	10	39	13	41	9	41	0.9
WD40	PF00400.27	39	TR11066|c0_g2_i9|m.9918	-	777	4.2e-26	89.8	13.3	1	7	0.0035	17	5.4	0	10	39	13	41	9	41	0.9
Syntaxin	PF00804.20	103	TR11068|c0_g2_i1|m.9922	-	193	1.6e-08	34.5	2	1	2	8.8e-12	1.6e-08	34.5	1.4	46	103	1	58	1	58	0.98
SNARE	PF05739.14	63	TR11068|c0_g2_i2|m.9923	-	221	4.6e-13	48.6	0	1	1	8.4e-16	1.6e-12	46.9	0	2	60	125	183	124	186	0.91
Syntaxin	PF00804.20	103	TR11068|c0_g2_i3|m.9924	-	117	5.4e-09	36.1	2	1	2	2.6e-12	5.4e-09	36.1	1.4	46	103	1	58	1	58	0.98
DUF4137	PF13593.1	313	TR11069|c0_g1_i1|m.9925	-	307	4e-59	200.2	20.4	1	1	9.8e-63	4.9e-59	199.9	14.1	1	245	10	256	10	267	0.9
DUF4137	PF13593.1	313	TR11069|c0_g1_i2|m.9928	-	337	9.4e-81	271.3	25.8	1	1	2.2e-84	1.1e-80	271.1	17.9	1	312	10	323	10	324	0.95
DUF4137	PF13593.1	313	TR11069|c0_g1_i3|m.9930	-	184	8.5e-34	117	8.8	1	2	1.2e-08	8.9e-05	21.7	0.5	119	147	1	29	1	30	0.95
DUF4137	PF13593.1	313	TR11069|c0_g1_i4|m.9931	-	341	9.8e-81	271.2	25.8	1	1	2.3e-84	1.1e-80	271	17.9	1	312	10	323	10	324	0.95
Ank_2	PF12796.2	89	TR11072|c0_g1_i1|m.9933	-	264	3.4e-17	62.5	0.1	1	2	9.8e-12	2.9e-08	33.9	0	21	86	133	200	93	203	0.86
DAGK_acc	PF00609.14	161	TR11072|c0_g1_i2|m.9935	-	923	3.6e-47	160.4	0	1	2	9	15000	-4.1	0	46	83	176	213	174	215	0.78
DAGK_acc	PF00609.14	161	TR11072|c0_g1_i3|m.9939	-	955	3.7e-47	160.4	0	1	1	5.4e-50	8.8e-47	159.2	0	1	161	460	617	460	617	0.97
Ank_2	PF12796.2	89	TR11072|c0_g1_i4|m.9943	-	290	4.4e-17	62.2	0.1	1	2	1.3e-11	3.9e-08	33.5	0	21	86	159	226	133	229	0.86
DAGK_acc	PF00609.14	161	TR11072|c0_g1_i5|m.9945	-	472	4.4e-25	88.7	0	1	1	3.7e-28	9.1e-25	87.6	0	39	161	15	134	5	134	0.93
CWC25	PF12542.3	96	TR11073|c0_g1_i1|m.9950	-	404	3.4e-20	72.2	0	1	4	0.96	7100	-2.5	0.4	40	55	26	41	15	58	0.47
14-3-3	PF00244.15	236	TR11073|c1_g1_i1|m.9953	-	247	5.7e-112	372.5	13	1	1	1.7e-115	6.5e-112	372.3	9	1	236	4	241	4	241	0.98
Spiralin	PF05215.8	239	TR11074|c0_g1_i1|m.9956	-	246	0.055	12.5	0.2	1	2	3.7e-06	0.055	12.5	0.2	14	70	101	158	92	171	0.85
Spiralin	PF05215.8	239	TR11074|c0_g1_i2|m.9958	-	259	0.051	12.6	0.2	1	2	3.5e-06	0.051	12.6	0.1	14	71	95	153	86	163	0.86
Spiralin	PF05215.8	239	TR11074|c0_g1_i3|m.9962	-	265	0.063	12.3	0.2	1	2	4.2e-06	0.063	12.3	0.2	14	70	101	158	92	171	0.85
tRNA-synt_2d	PF01409.15	247	TR11075|c0_g1_i1|m.9966	-	271	9.9e-42	142.8	0.8	1	2	5.4e-11	2e-07	30.4	0	82	133	1	49	1	59	0.82
tRNA-synt_2d	PF01409.15	247	TR11075|c0_g1_i2|m.9968	-	421	8.8e-50	169.2	0.3	1	2	3.2e-19	1.2e-15	57.4	0	10	133	77	199	69	209	0.77
tRNA-synt_2d	PF01409.15	247	TR11075|c0_g1_i3|m.9971	-	421	8.8e-50	169.2	0.3	1	2	3.2e-19	1.2e-15	57.4	0	10	133	77	199	69	209	0.77
zf-H2C2_2	PF13465.1	26	TR11076|c0_g1_i2|m.9975	-	271	3.3e-54	178.6	49.8	1	10	0.00026	0.19	12	0.2	13	25	1	13	1	14	0.94
V-set	PF07686.12	114	TR11076|c1_g1_i1|m.9979	-	105	5.3e-06	26.2	0.4	1	1	2.4e-09	7.2e-06	25.8	0.2	66	114	13	56	3	56	0.74
zf-H2C2_2	PF13465.1	26	TR11076|c1_g5_i1|m.9980	-	303	1.4e-36	122.9	39.9	1	8	0.0037	2	8.8	0.2	15	25	94	104	89	105	0.86
zf-H2C2_2	PF13465.1	26	TR11076|c1_g5_i2|m.9984	-	327	3.1e-36	121.8	39.9	1	8	0.0045	2.2	8.7	0.2	15	25	118	128	113	129	0.86
DSPc	PF00782.15	133	TR11076|c1_g6_i1|m.9988	-	214	8.7e-27	93.3	0	1	1	3.1e-30	1.1e-26	92.9	0	1	132	51	180	51	181	0.9
T-box	PF00907.17	184	TR11078|c0_g1_i1|m.9991	-	1391	5.9e-70	234.5	0.5	1	1	6.6e-74	9.7e-70	233.7	0.3	1	183	100	284	100	285	0.96
AP4E_app_platf	PF14807.1	104	TR11079|c0_g1_i1|m.9994	-	692	3.7e-36	123.5	0	1	1	4.1e-39	1.2e-35	121.8	0	1	104	586	690	586	690	0.98
Adaptin_N	PF01602.15	526	TR11079|c0_g1_i1|m.9995	-	434	8.2e-71	238.8	13	1	1	4.1e-74	1e-70	238.5	9	1	353	49	419	49	427	0.96
Adaptin_N	PF01602.15	526	TR11079|c0_g1_i2|m.9996	-	1139	2.3e-85	286.9	10.8	1	1	1.2e-88	3e-85	286.5	7.5	1	523	49	595	49	598	0.9
AP4E_app_platf	PF14807.1	104	TR11079|c0_g1_i3|m.9997	-	692	3.7e-36	123.5	0	1	1	4.1e-39	1.2e-35	121.8	0	1	104	586	690	586	690	0.98
Adaptin_N	PF01602.15	526	TR11079|c0_g1_i3|m.9998	-	397	7.6e-63	212.6	8.3	1	1	3.6e-66	8.9e-63	212.3	5.8	1	325	49	391	49	396	0.96
Adaptin_N	PF01602.15	526	TR11079|c0_g1_i4|m.9999	-	1033	1.8e-85	287.2	10.8	1	1	7.8e-89	2.3e-85	286.9	7.5	1	523	49	595	49	598	0.9
FERM_M	PF00373.13	126	TR11080|c0_g1_i1|m.10000	-	1575	1.3e-14	54.4	0.2	1	2	6.1e-18	4.5e-14	52.7	0	5	124	132	255	126	257	0.9
FERM_M	PF00373.13	126	TR11080|c0_g1_i2|m.10007	-	1557	1.2e-14	54.5	0.2	1	2	6e-18	4.4e-14	52.7	0	5	124	132	255	126	257	0.9
FERM_M	PF00373.13	126	TR11080|c0_g1_i3|m.10014	-	1705	1.4e-14	54.3	0.2	1	2	1.3e-17	5e-14	52.5	0	5	124	280	403	274	405	0.9
FERM_M	PF00373.13	126	TR11080|c0_g1_i4|m.10022	-	1723	1.4e-14	54.3	0.2	1	2	1.4e-17	5e-14	52.5	0	5	124	280	403	274	405	0.9
NARP1	PF12569.3	517	TR11082|c0_g1_i1|m.10031	-	244	1.7e-05	23.8	0.1	1	2	7.8e-05	0.12	11.1	0	164	243	91	158	71	172	0.7
TPR_11	PF13414.1	69	TR11082|c0_g1_i1|m.10030	-	428	5.2e-17	61.2	8.9	1	8	5.6e-06	0.0049	16.4	0	5	62	15	71	12	78	0.87
TPR_14	PF13428.1	44	TR11082|c0_g1_i2|m.10032	-	255	3.7e-07	30.1	0.1	1	4	3.5	5200	-1.4	0	4	34	7	37	4	46	0.7
TPR_16	PF13432.1	65	TR11082|c0_g1_i3|m.10033	-	740	2e-23	82.4	1.7	1	11	6.4	5600	-1.8	0	16	53	23	61	20	67	0.74
TPR_16	PF13432.1	65	TR11082|c0_g2_i1|m.10034	-	164	9.4e-06	26.1	0.3	1	4	2.9	4800	-1.6	0	45	57	2	14	1	19	0.74
Ribosomal_L30	PF00327.15	52	TR11083|c0_g1_i1|m.10035	-	247	8.3e-12	44.5	0.4	1	2	5.8e-15	4.3e-11	42.2	0.3	2	52	89	139	88	139	0.97
Docking	PF08990.6	27	TR11083|c1_g10_i1|m.10047	-	107	0.017	14.3	0.7	1	1	2.5e-06	0.037	13.2	0.5	12	25	87	100	87	101	0.94
Docking	PF08990.6	27	TR11083|c1_g11_i1|m.10048	-	107	0.017	14.3	0.7	1	1	2.5e-06	0.037	13.2	0.5	12	25	87	100	87	101	0.94
Docking	PF08990.6	27	TR11083|c1_g12_i1|m.10049	-	107	0.017	14.3	0.7	1	1	2.5e-06	0.037	13.2	0.5	12	25	87	100	87	101	0.94
Docking	PF08990.6	27	TR11083|c1_g13_i1|m.10050	-	107	0.017	14.3	0.7	1	1	2.5e-06	0.037	13.2	0.5	12	25	87	100	87	101	0.94
Docking	PF08990.6	27	TR11083|c1_g14_i1|m.10051	-	107	0.017	14.3	0.7	1	1	2.5e-06	0.037	13.2	0.5	12	25	87	100	87	101	0.94
Docking	PF08990.6	27	TR11083|c1_g15_i1|m.10052	-	107	0.017	14.3	0.7	1	1	2.5e-06	0.037	13.2	0.5	12	25	87	100	87	101	0.94
Docking	PF08990.6	27	TR11083|c1_g1_i1|m.10036	-	107	0.017	14.3	0.7	1	1	2.5e-06	0.037	13.2	0.5	12	25	87	100	87	101	0.94
Docking	PF08990.6	27	TR11083|c1_g2_i1|m.10037	-	107	0.017	14.3	0.7	1	1	2.5e-06	0.037	13.2	0.5	12	25	87	100	87	101	0.94
Docking	PF08990.6	27	TR11083|c1_g3_i1|m.10038	-	107	0.017	14.3	0.7	1	1	2.5e-06	0.037	13.2	0.5	12	25	87	100	87	101	0.94
Ets	PF00178.17	85	TR11083|c1_g5_i1|m.10039	-	714	1.8e-36	124	2.6	1	1	5.8e-40	2.9e-36	123.4	1.8	1	84	3	85	3	86	0.98
Docking	PF08990.6	27	TR11083|c1_g6_i1|m.10041	-	107	0.017	14.3	0.7	1	1	2.5e-06	0.037	13.2	0.5	12	25	87	100	87	101	0.94
Docking	PF08990.6	27	TR11083|c1_g7_i1|m.10042	-	107	0.017	14.3	0.7	1	1	2.5e-06	0.037	13.2	0.5	12	25	87	100	87	101	0.94
Ets	PF00178.17	85	TR11083|c1_g8_i1|m.10043	-	603	1.4e-36	124.4	2.6	1	1	3e-40	2.3e-36	123.8	1.8	1	84	26	108	26	109	0.98
Docking	PF08990.6	27	TR11083|c1_g9_i1|m.10046	-	107	0.017	14.3	0.7	1	1	2.5e-06	0.037	13.2	0.5	12	25	87	100	87	101	0.94
AXH	PF08517.7	115	TR11084|c0_g1_i1|m.10053	-	657	2e-40	137.4	0.1	1	1	2.6e-44	3.9e-40	136.6	0	1	113	536	649	536	651	0.98
FERM_N	PF09379.5	80	TR11084|c1_g1_i1|m.10056	-	265	4.8e-20	71.3	0	1	2	1.9e-23	1.4e-19	69.8	0	1	80	55	132	55	132	0.95
FERM_M	PF00373.13	126	TR11084|c1_g2_i1|m.10057	-	167	1.4e-16	60.7	0.4	1	1	4e-20	2.9e-16	59.7	0.3	1	126	36	143	36	143	0.88
FERM_C	PF09380.5	90	TR11084|c1_g3_i1|m.10058	-	533	3.5e-22	78.4	1.2	1	1	1.2e-25	6e-22	77.6	0.8	15	89	2	77	1	78	0.96
FERM_C	PF09380.5	90	TR11084|c1_g3_i3|m.10059	-	533	3.5e-22	78.4	1.2	1	1	1.2e-25	6e-22	77.6	0.8	15	89	2	77	1	78	0.96
RhoGEF	PF00621.15	180	TR11084|c1_g4_i1|m.10061	-	628	1.1e-38	132.9	2.7	1	2	0.94	2300	-1.8	0	45	87	16	70	8	109	0.55
RhoGEF	PF00621.15	180	TR11084|c1_g4_i2|m.10062	-	644	1.1e-38	132.8	2.7	1	2	1	2500	-1.9	0	45	86	16	69	8	108	0.55
RhoGEF	PF00621.15	180	TR11084|c1_g4_i3|m.10063	-	699	1.3e-38	132.6	2.7	1	2	1.1	2800	-2	0	45	85	16	68	8	107	0.55
RhoGEF	PF00621.15	180	TR11084|c1_g4_i4|m.10064	-	683	1.3e-38	132.7	2.7	1	2	1.1	2700	-2	0	45	86	16	69	8	108	0.55
RhoGEF	PF00621.15	180	TR11084|c1_g4_i5|m.10065	-	369	1.2e-29	103.4	1.4	1	1	5.9e-33	2.2e-29	102.6	1	38	178	5	153	1	155	0.9
FERM_C	PF09380.5	90	TR11084|c1_g4_i5|m.10066	-	310	1.5e-22	79.6	1.2	1	1	5e-26	2.5e-22	78.8	0.8	15	89	2	77	1	78	0.96
BCLP	PF12304.3	188	TR11085|c0_g2_i1|m.10067	-	161	0.047	13.1	0	1	1	5.1e-06	0.075	12.4	0	114	185	81	152	68	155	0.8
PDEase_I	PF00233.14	237	TR11085|c1_g1_i1|m.10068	-	383	1.1e-80	270.8	6.3	1	1	1.5e-84	2.3e-80	269.7	4.4	1	179	197	383	197	383	0.98
PDEase_I	PF00233.14	237	TR11085|c1_g2_i1|m.10069	-	383	1.1e-80	270.7	6.3	1	1	1.5e-84	2.3e-80	269.7	4.4	1	179	197	383	197	383	0.98
PDEase_I	PF00233.14	237	TR11085|c1_g4_i1|m.10071	-	420	1.7e-80	270.2	6.3	1	1	1.9e-84	2.8e-80	269.4	4.4	1	179	234	420	234	420	0.98
HAP1_N	PF04849.8	307	TR11086|c0_g1_i11|m.10088	-	631	2.3e-91	305.9	44.8	1	1	1.5e-94	3.2e-91	305.4	31	8	306	31	325	24	326	0.89
HAP1_N	PF04849.8	307	TR11086|c0_g1_i12|m.10090	-	712	2.9e-91	305.6	44.8	1	1	1.2e-94	4.3e-91	305	31	8	306	31	325	24	326	0.89
HAP1_N	PF04849.8	307	TR11086|c0_g1_i13|m.10092	-	663	2.6e-91	305.7	44.8	1	1	1.2e-94	3.7e-91	305.2	31	8	306	31	325	24	326	0.89
HAP1_N	PF04849.8	307	TR11086|c0_g1_i14|m.10094	-	668	2.7e-91	305.7	44.8	1	1	1.3e-94	3.7e-91	305.2	31	8	306	31	325	24	326	0.89
HAP1_N	PF04849.8	307	TR11086|c0_g1_i3|m.10076	-	651	2.5e-91	305.8	44.8	1	1	1.2e-94	3.5e-91	305.3	31	8	306	31	325	24	326	0.89
HAP1_N	PF04849.8	307	TR11086|c0_g1_i4|m.10078	-	595	1.6e-61	207.9	34.1	1	1	2.7e-64	2.2e-61	207.4	23.6	103	306	2	203	1	204	0.96
HAP1_N	PF04849.8	307	TR11086|c0_g1_i5|m.10080	-	546	1.4e-61	208.1	34.1	1	1	2.5e-64	1.8e-61	207.7	23.6	103	306	2	203	1	204	0.96
HAP1_N	PF04849.8	307	TR11086|c0_g1_i6|m.10082	-	541	1.4e-61	208.1	34.1	1	1	2.4e-64	1.8e-61	207.7	23.6	103	306	2	203	1	204	0.96
HAP1_N	PF04849.8	307	TR11086|c0_g1_i7|m.10084	-	514	1.2e-61	208.3	34.1	1	1	2.4e-64	1.6e-61	207.9	23.6	103	306	2	203	1	204	0.96
HAP1_N	PF04849.8	307	TR11086|c0_g1_i8|m.10086	-	590	1.5e-61	208	34.1	1	1	2.6e-64	2.2e-61	207.5	23.6	103	306	2	203	1	204	0.96
HEAT_2	PF13646.1	88	TR11087|c1_g3_i2|m.10096	-	202	9.6e-11	41.8	11.1	1	2	8.6e-09	1.1e-05	25.6	2.6	32	88	52	163	1	163	0.62
HEAT_2	PF13646.1	88	TR11087|c1_g3_i4|m.10098	-	792	2.4e-23	82.2	10	1	8	0.0003	0.37	11	0	5	63	23	98	19	115	0.72
EST1_DNA_bind	PF10373.4	278	TR11090|c0_g1_i1|m.10101	-	1674	1.3e-76	257.4	0	1	2	0.027	99	2	0.1	43	145	799	908	798	925	0.78
RRM_5	PF13893.1	56	TR11091|c2_g1_i1|m.10110	-	1362	1.3e-06	28.1	0	1	1	2.9e-10	2.2e-06	27.4	0	1	56	770	829	770	829	0.94
RRM_5	PF13893.1	56	TR11091|c2_g1_i2|m.10116	-	684	5.9e-07	29.2	0	1	1	1.9e-10	9.2e-07	28.6	0	1	56	92	151	92	151	0.94
RRM_5	PF13893.1	56	TR11091|c2_g1_i3|m.10121	-	696	6e-07	29.2	0	1	1	1.9e-10	9.4e-07	28.5	0	1	56	92	151	92	151	0.94
RRM_5	PF13893.1	56	TR11091|c2_g1_i4|m.10126	-	1078	9.8e-07	28.5	0	1	1	2.2e-10	1.6e-06	27.8	0	1	56	770	829	770	829	0.94
RRM_5	PF13893.1	56	TR11091|c2_g1_i5|m.10131	-	1374	1.3e-06	28.1	0	1	1	2.9e-10	2.2e-06	27.4	0	1	56	770	829	770	829	0.94
Mtc	PF03820.12	308	TR11092|c0_g1_i1|m.10139	-	252	3.2e-112	374.1	0.4	1	1	5.3e-116	3.9e-112	373.8	0.3	1	227	16	241	16	249	0.99
Mtc	PF03820.12	308	TR11092|c0_g1_i2|m.10141	-	322	6.1e-146	484.9	0.1	1	1	1.4e-149	6.8e-146	484.7	0	1	308	16	322	16	322	1
Mtc	PF03820.12	308	TR11092|c0_g2_i2|m.10144	-	322	6.1e-146	484.9	0.1	1	1	1.4e-149	6.8e-146	484.7	0	1	308	16	322	16	322	1
Mtc	PF03820.12	308	TR11092|c0_g2_i3|m.10146	-	252	3.2e-112	374.1	0.4	1	1	5.3e-116	3.9e-112	373.8	0.3	1	227	16	241	16	249	0.99
UQ_con	PF00179.21	140	TR11093|c0_g1_i1|m.10148	-	165	1.4e-49	167.1	0	1	1	1e-53	1.6e-49	166.9	0	1	138	8	157	8	159	0.97
Cyclin_N	PF00134.18	127	TR11094|c0_g1_i2|m.10151	-	345	8.9e-16	57.6	0.1	1	1	1.5e-19	2.2e-15	56.3	0	26	122	57	155	34	158	0.85
Cyclin_N	PF00134.18	127	TR11094|c0_g1_i3|m.10152	-	203	4.3e-16	58.6	0.1	1	1	4.3e-20	6.4e-16	58	0	25	122	56	155	33	158	0.85
Cyclin_N	PF00134.18	127	TR11094|c0_g1_i5|m.10154	-	334	8.4e-16	57.6	0.1	1	1	1.4e-19	2.1e-15	56.4	0	26	122	46	144	23	147	0.85
Cyclin_N	PF00134.18	127	TR11094|c0_g1_i6|m.10155	-	334	8.4e-16	57.6	0.1	1	1	1.4e-19	2.1e-15	56.4	0	26	122	46	144	23	147	0.85
Cyclin_N	PF00134.18	127	TR11094|c0_g1_i7|m.10156	-	249	5.5e-07	29.1	0.6	1	2	7.8e-11	1.2e-06	28.1	0.1	68	122	3	59	1	62	0.89
Cyclin_N	PF00134.18	127	TR11094|c0_g1_i8|m.10157	-	345	8.9e-16	57.6	0.1	1	1	1.5e-19	2.2e-15	56.3	0	26	122	57	155	34	158	0.85
Cyclin_N	PF00134.18	127	TR11094|c0_g1_i9|m.10158	-	249	5.5e-07	29.1	0.6	1	2	7.8e-11	1.2e-06	28.1	0.1	68	122	3	59	1	62	0.89
Ank_2	PF12796.2	89	TR11096|c0_g1_i1|m.10160	-	586	1.7e-97	319.9	17.8	1	9	3.5e-07	0.00086	19.6	0	28	83	41	107	17	112	0.73
SOCS_box	PF07525.11	40	TR11096|c0_g1_i2|m.10163	-	148	5.9e-14	51.6	8.2	1	2	0.27	4000	-2.3	0	7	10	86	89	77	90	0.57
Ank_2	PF12796.2	89	TR11096|c0_g1_i3|m.10166	-	586	1.7e-97	319.9	17.8	1	9	3.5e-07	0.00086	19.6	0	28	83	41	107	17	112	0.73
SOCS_box	PF07525.11	40	TR11096|c0_g1_i4|m.10169	-	148	5.9e-14	51.6	8.2	1	2	0.27	4000	-2.3	0	7	10	86	89	77	90	0.57
ERO1	PF04137.10	357	TR11097|c1_g3_i1|m.10172	-	475	3.3e-122	407.9	0	1	1	5.2e-126	3.9e-122	407.7	0	2	356	64	464	63	465	0.92
ERO1	PF04137.10	357	TR11097|c1_g3_i2|m.10173	-	401	1.1e-113	379.9	0	1	1	8.6e-118	1.3e-113	379.7	0	20	356	8	390	6	391	0.92
Fork_head	PF00250.13	96	TR11098|c0_g1_i5|m.10174	-	417	2e-25	88.6	0.4	1	2	1.4	10000	-3.4	0	27	41	135	149	119	150	0.83
Trypsin	PF00089.21	220	TR11099|c0_g1_i1|m.10177	-	402	1.3e-11	44.5	0.1	1	2	6.3e-12	4.7e-08	32.8	0	12	63	152	198	144	223	0.74
Trypsin_2	PF13365.1	120	TR11099|c0_g1_i2|m.10179	-	167	0.027	14.4	0	1	1	5.4e-06	0.04	13.9	0	52	111	25	105	3	112	0.61
Synapsin_C	PF02750.9	203	TR11100|c0_g1_i1|m.10181	-	599	9.5e-115	380.8	0.7	1	1	2.8e-118	1.4e-114	380.2	0.5	1	203	217	419	217	419	1
Synapsin_C	PF02750.9	203	TR11100|c0_g1_i2|m.10183	-	320	1.8e-77	259	3.4	1	1	4.5e-81	2.2e-77	258.7	2.4	64	203	1	140	1	140	1
Synapsin_C	PF02750.9	203	TR11100|c2_g1_i1|m.10184	-	623	3.3e-122	405.1	0.7	1	2	0.99	3700	-3.2	0	63	89	117	142	106	148	0.72
Synapsin_C	PF02750.9	203	TR11100|c3_g1_i1|m.10187	-	467	4.4e-117	388.4	0.2	1	1	2e-120	7.2e-117	387.7	0.1	1	203	202	404	202	404	1
Synapsin_C	PF02750.9	203	TR11100|c3_g1_i2|m.10189	-	467	4.4e-117	388.4	0.2	1	1	2e-120	7.2e-117	387.7	0.1	1	203	202	404	202	404	1
AAA_12	PF13087.1	200	TR11104|c0_g1_i1|m.10193	-	1193	3.5e-35	121.2	0	1	1	8.3e-38	6.5e-35	120.3	0	2	198	848	1057	847	1059	0.88
AAA_12	PF13087.1	200	TR11104|c0_g1_i2|m.10195	-	382	4.7e-36	124	0	1	1	1.7e-39	6.5e-36	123.6	0	2	198	55	264	54	266	0.88
AAA_6	PF12774.2	231	TR11106|c0_g1_i1|m.10196	-	985	6.1e-94	313.8	0.2	1	2	2.8e-96	1.8e-93	312.3	0.1	1	228	117	344	117	347	0.99
AAA_8	PF12780.2	268	TR11106|c0_g2_i1|m.10198	-	590	6e-68	228.7	0	1	1	1.7e-71	8.6e-68	228.1	0	6	267	144	406	136	407	0.94
Dynein_heavy	PF03028.10	708	TR11106|c0_g3_i1|m.10200	-	1550	9.3e-143	476.8	0	1	1	7.6e-146	1.9e-142	475.8	0	2	391	1146	1538	1145	1547	0.96
Dynein_heavy	PF03028.10	708	TR11106|c0_g3_i3|m.10202	-	1039	3.3e-245	815.4	0	1	1	5.7e-249	4.2e-245	815.1	0	2	708	324	1036	323	1036	0.96
Dynein_heavy	PF03028.10	708	TR11106|c0_g3_i4|m.10203	-	845	8.3e-166	553	0	1	1	1.6e-169	1.2e-165	552.4	0	2	486	324	808	323	816	0.96
Sulfate_transp	PF00916.15	280	TR11107|c0_g1_i1|m.10204	-	730	5.4e-71	238.8	13.6	1	2	1.2e-74	6e-71	238.7	8.4	1	279	200	477	200	478	0.96
Mnd1	PF03962.10	188	TR11108|c3_g10_i1|m.10236	-	116	0.0048	16.5	11.3	1	1	4e-06	0.0059	16.2	7.8	63	132	35	108	26	114	0.9
Mnd1	PF03962.10	188	TR11108|c3_g11_i1|m.10238	-	116	0.0048	16.5	11.3	1	1	4e-06	0.0059	16.2	7.8	63	132	35	108	26	114	0.9
Mnd1	PF03962.10	188	TR11108|c3_g12_i1|m.10239	-	116	0.0048	16.5	11.3	1	1	4e-06	0.0059	16.2	7.8	63	132	35	108	26	114	0.9
Mnd1	PF03962.10	188	TR11108|c3_g13_i1|m.10241	-	116	0.0048	16.5	11.3	1	1	4e-06	0.0059	16.2	7.8	63	132	35	108	26	114	0.9
Mnd1	PF03962.10	188	TR11108|c3_g1_i1|m.10205	-	116	0.0048	16.5	11.3	1	1	4e-06	0.0059	16.2	7.8	63	132	35	108	26	114	0.9
Mnd1	PF03962.10	188	TR11108|c3_g3_i1|m.10207	-	116	0.0048	16.5	11.3	1	1	4e-06	0.0059	16.2	7.8	63	132	35	108	26	114	0.9
Pkinase_Tyr	PF07714.12	259	TR11108|c3_g4_i1|m.10208	-	574	7.1e-60	202.2	0	1	1	3.2e-63	1.2e-59	201.5	0	1	258	27	274	27	275	0.91
Mnd1	PF03962.10	188	TR11108|c3_g4_i2|m.10211	-	276	0.014	15	10.3	1	1	4.6e-06	0.023	14.3	7.2	63	132	195	268	184	274	0.9
Pkinase_Tyr	PF07714.12	259	TR11108|c3_g4_i2|m.10210	-	360	2.7e-60	203.6	0	1	1	9.3e-64	3.4e-60	203.2	0	1	258	27	274	27	275	0.91
Pkinase_Tyr	PF07714.12	259	TR11108|c3_g4_i3|m.10213	-	601	7.9e-60	202.1	0	1	1	3.6e-63	1.3e-59	201.3	0	1	258	27	274	27	275	0.91
Pkinase_Tyr	PF07714.12	259	TR11108|c3_g4_i4|m.10215	-	360	2.7e-60	203.6	0	1	1	9.3e-64	3.4e-60	203.2	0	1	258	27	274	27	275	0.91
Mnd1	PF03962.10	188	TR11108|c3_g4_i4|m.10216	-	234	0.0082	15.8	9.8	1	1	3.9e-06	0.012	15.3	6.8	63	132	153	226	141	232	0.9
Mnd1	PF03962.10	188	TR11108|c3_g4_i5|m.10219	-	249	0.013	15.1	9.8	1	2	1.1	5500	-3.2	0	61	80	53	72	50	88	0.52
Pkinase_Tyr	PF07714.12	259	TR11108|c3_g4_i5|m.10218	-	360	2.7e-60	203.6	0	1	1	9.3e-64	3.4e-60	203.2	0	1	258	27	274	27	275	0.91
Mnd1	PF03962.10	188	TR11108|c3_g4_i6|m.10222	-	249	0.013	15.1	9.8	1	2	1.1	5500	-3.2	0	61	80	53	72	50	88	0.52
Pkinase_Tyr	PF07714.12	259	TR11108|c3_g4_i6|m.10221	-	360	2.7e-60	203.6	0	1	1	9.3e-64	3.4e-60	203.2	0	1	258	27	274	27	275	0.91
Mnd1	PF03962.10	188	TR11108|c3_g4_i7|m.10225	-	137	0.00097	18.8	8.5	1	1	6.3e-07	0.0012	18.5	5.9	63	132	56	129	36	135	0.91
Mnd1	PF03962.10	188	TR11108|c3_g4_i8|m.10227	-	234	0.0082	15.8	9.8	1	1	3.9e-06	0.012	15.3	6.8	63	132	153	226	141	232	0.9
Pkinase_Tyr	PF07714.12	259	TR11108|c3_g4_i8|m.10226	-	360	2.7e-60	203.6	0	1	1	9.3e-64	3.4e-60	203.2	0	1	258	27	274	27	275	0.91
Pkinase_Tyr	PF07714.12	259	TR11108|c3_g4_i9|m.10229	-	574	7.1e-60	202.2	0	1	1	3.2e-63	1.2e-59	201.5	0	1	258	27	274	27	275	0.91
Mnd1	PF03962.10	188	TR11108|c3_g5_i1|m.10231	-	116	0.0048	16.5	11.3	1	1	4e-06	0.0059	16.2	7.8	63	132	35	108	26	114	0.9
Mnd1	PF03962.10	188	TR11108|c3_g6_i1|m.10232	-	116	0.0048	16.5	11.3	1	1	4e-06	0.0059	16.2	7.8	63	132	35	108	26	114	0.9
Mnd1	PF03962.10	188	TR11108|c3_g7_i1|m.10233	-	116	0.0048	16.5	11.3	1	1	4e-06	0.0059	16.2	7.8	63	132	35	108	26	114	0.9
Mnd1	PF03962.10	188	TR11108|c3_g8_i1|m.10234	-	116	0.0048	16.5	11.3	1	1	4e-06	0.0059	16.2	7.8	63	132	35	108	26	114	0.9
7tm_3	PF00003.17	238	TR11110|c0_g2_i1|m.10242	-	708	6.5e-80	267.8	18.6	1	1	3.7e-83	1.1e-79	267.1	12.9	1	238	403	643	403	643	0.97
7tm_3	PF00003.17	238	TR11110|c0_g2_i2|m.10243	-	219	3.2e-71	239.4	12.4	1	1	5e-75	3.7e-71	239.2	8.6	6	212	8	215	3	219	0.95
7tm_3	PF00003.17	238	TR11110|c0_g2_i3|m.10245	-	619	6.3e-72	241.7	13.1	1	1	3.6e-75	1.1e-71	241	9.1	1	212	403	615	403	619	0.96
ANF_receptor	PF01094.23	348	TR11110|c0_g3_i1|m.10247	-	198	6e-23	81.1	0	1	1	5.3e-27	7.8e-23	80.8	0	1	95	81	198	81	198	0.89
SAP	PF02037.22	35	TR11111|c0_g1_i1|m.10249	-	524	2.2e-08	33.3	1.5	1	1	4e-12	6e-08	32	1.1	4	34	1	31	1	32	0.96
DBC1	PF14443.1	127	TR11111|c0_g1_i1|m.10248	-	607	1.1e-57	193	0	1	2	4	15000	-5.9	5.3	108	120	7	19	1	29	0.31
DBC1	PF14443.1	127	TR11111|c0_g1_i2|m.10251	-	1146	2.8e-57	191.7	0	1	3	4	15000	-6.9	5.3	108	120	7	19	1	29	0.31
SAP	PF02037.22	35	TR11111|c0_g1_i3|m.10253	-	524	2.2e-08	33.3	1.5	1	1	4e-12	6e-08	32	1.1	4	34	1	31	1	32	0.96
DBC1	PF14443.1	127	TR11111|c0_g1_i3|m.10252	-	600	1e-57	193.1	0	1	2	4	15000	-5.9	5.3	108	120	7	19	1	29	0.31
DBC1	PF14443.1	127	TR11111|c0_g1_i4|m.10254	-	1160	2.8e-57	191.7	0	1	3	4	15000	-6.9	5.3	108	120	7	19	1	29	0.31
DBC1	PF14443.1	127	TR11111|c0_g1_i6|m.10256	-	1153	2.8e-57	191.7	0	1	3	4	15000	-6.9	5.3	108	120	7	19	1	29	0.31
DBC1	PF14443.1	127	TR11111|c0_g1_i7|m.10258	-	607	1.1e-57	193	0	1	2	4	15000	-5.9	5.3	108	120	7	19	1	29	0.31
SAP	PF02037.22	35	TR11111|c0_g1_i7|m.10259	-	524	2.2e-08	33.3	1.5	1	1	4e-12	6e-08	32	1.1	4	34	1	31	1	32	0.96
DBC1	PF14443.1	127	TR11111|c0_g1_i8|m.10260	-	1153	2.8e-57	191.7	0	1	3	4	15000	-6.9	5.3	108	120	7	19	1	29	0.31
NMDAR2_C	PF10565.4	681	TR11113|c0_g1_i1|m.10261	-	603	8e-16	57.8	0.4	1	2	2.1e-19	1.6e-15	56.9	0	1	88	43	128	43	133	0.94
Collagen	PF01391.13	60	TR11115|c0_g2_i1|m.10264	-	609	1.5e-57	190.9	180.2	1	6	1.2e-12	9.3e-09	34.7	11.7	3	58	5	60	3	61	0.84
Collagen	PF01391.13	60	TR11115|c0_g2_i2|m.10267	-	1096	3.9e-133	433	420.1	1	13	4.6e-13	3.4e-09	36.1	13.1	1	59	25	83	23	84	0.87
COLFI	PF01410.13	214	TR11115|c0_g2_i3|m.10272	-	462	2.3e-44	151.3	0	1	2	8.7e-26	6.5e-22	78	0.2	1	60	278	338	278	346	0.95
THAP	PF05485.7	85	TR11117|c0_g1_i1|m.10277	-	330	1.1e-09	38.3	0	1	1	6.8e-13	2.5e-09	37.1	0	2	79	96	176	95	181	0.91
THAP	PF05485.7	85	TR11117|c0_g1_i2|m.10278	-	445	1.8e-09	37.6	0	1	1	1.4e-12	4.2e-09	36.4	0	2	79	96	176	95	181	0.91
DUF922	PF06037.6	161	TR11117|c0_g2_i1|m.10279	-	344	0.051	12.8	0.1	1	1	7.3e-06	0.11	11.8	0.1	91	134	93	136	16	142	0.85
DUF922	PF06037.6	161	TR11117|c0_g2_i2|m.10280	-	288	0.055	12.7	0.1	1	1	8.7e-06	0.13	11.5	0.1	94	134	40	80	20	86	0.87
DUF2428	PF10350.4	255	TR11120|c0_g1_i1|m.10282	-	1056	0.00026	20	0.5	1	2	0.15	2200	-2.7	0.1	64	112	703	751	681	766	0.65
I-set	PF07679.11	90	TR11121|c0_g1_i1|m.10285	-	109	6.5e-11	41.9	0	1	2	7e-08	0.00017	21.3	0	46	90	17	61	4	61	0.84
I-set	PF07679.11	90	TR11121|c0_g2_i1|m.10286	-	122	2.7e-10	39.9	0	1	2	2.5e-07	0.00063	19.5	0	46	90	17	61	4	61	0.8
Nucleoside_tran	PF01733.13	309	TR11124|c0_g2_i1|m.10295	-	407	4.2e-110	367.7	8	1	2	0.34	1700	-2.1	0	132	163	34	66	11	92	0.52
Nucleoside_tran	PF01733.13	309	TR11124|c0_g2_i2|m.10297	-	302	1.6e-46	158.9	0.6	1	2	0.32	960	-1.4	0	132	163	34	66	10	95	0.53
Nucleoside_tran	PF01733.13	309	TR11124|c0_g2_i3|m.10300	-	302	1.6e-46	158.9	0.6	1	2	0.32	960	-1.4	0	132	163	34	66	10	95	0.53
INCENP_ARK-bind	PF03941.10	57	TR11126|c0_g1_i1|m.10303	-	841	3.3e-23	81.2	1.1	1	1	1.3e-26	1e-22	79.7	0.8	1	57	761	819	761	819	0.98
INCENP_ARK-bind	PF03941.10	57	TR11126|c0_g1_i2|m.10305	-	361	9.3e-24	83	1.1	1	1	2.1e-27	3.1e-23	81.3	0.8	1	57	281	339	281	339	0.98
INCENP_ARK-bind	PF03941.10	57	TR11126|c0_g1_i3|m.10307	-	358	8.4e-24	83.1	1.1	1	1	2.1e-27	3.1e-23	81.3	0.8	1	57	278	336	278	336	0.98
INCENP_N	PF12178.3	38	TR11126|c0_g1_i4|m.10309	-	550	2.8e-16	58.7	1	1	2	4e-20	5.9e-16	57.7	0.1	2	37	6	41	5	42	0.96
XPG_I	PF00867.13	94	TR11127|c0_g1_i1|m.10310	-	670	0.053	13.5	0	1	1	6.8e-06	0.1	12.6	0	17	93	169	242	154	243	0.83
XPG_I	PF00867.13	94	TR11127|c0_g1_i2|m.10314	-	529	0.039	13.9	0	1	1	4.8e-06	0.071	13.1	0	17	93	169	242	154	243	0.83
XPG_I	PF00867.13	94	TR11127|c0_g1_i3|m.10316	-	529	0.039	13.9	0	1	1	4.8e-06	0.071	13.1	0	17	93	169	242	154	243	0.83
MKT1_N	PF12247.3	90	TR11127|c0_g1_i3|m.10319	-	200	0.046	14	0	1	1	1e-05	0.077	13.3	0	21	73	30	81	27	94	0.92
XPG_I	PF00867.13	94	TR11127|c0_g1_i5|m.10320	-	1007	0.084	12.9	0	1	1	1.2e-05	0.17	11.9	0	17	93	169	242	154	243	0.83
Death	PF00531.17	83	TR11127|c0_g1_i6|m.10324	-	107	0.043	13.5	0	1	1	6.1e-06	0.091	12.5	0	38	67	4	34	1	35	0.91
AAA_25	PF13481.1	194	TR11128|c0_g1_i1|m.10327	-	355	4.2e-22	78.5	0	1	1	1.3e-24	6.2e-22	77.9	0	12	193	51	227	44	228	0.89
Sema	PF01403.14	433	TR11129|c0_g1_i1|m.10331	-	1078	2.4e-132	441.5	0	1	2	1.6e-135	1.2e-131	439.2	0	2	432	67	475	66	476	0.95
Sema	PF01403.14	433	TR11129|c0_g2_i2|m.10337	-	1072	2.4e-132	441.5	0	1	2	1.6e-135	1.2e-131	439.2	0	2	432	67	475	66	476	0.95
A_deaminase	PF00962.17	331	TR11147|c0_g1_i1|m.10343	-	140	3.9e-18	65.4	0.1	1	1	3.2e-22	4.8e-18	65.1	0.1	1	72	40	112	40	136	0.92
KH_1	PF00013.24	60	TR11158|c0_g1_i1|m.10347	-	390	3.1e-31	106.8	2.7	1	2	1.5e-17	3.1e-14	52.3	0.8	4	58	10	67	7	69	0.88
KH_1	PF00013.24	60	TR11158|c0_g2_i1|m.10351	-	390	3.1e-31	106.8	2.7	1	2	1.5e-17	3.1e-14	52.3	0.8	4	58	10	67	7	69	0.88
KH_1	PF00013.24	60	TR11158|c0_g3_i1|m.10355	-	390	3.1e-31	106.8	2.7	1	2	1.5e-17	3.1e-14	52.3	0.8	4	58	10	67	7	69	0.88
Sulfotransfer_1	PF00685.22	267	TR11176|c0_g1_i1|m.10359	-	435	8e-45	153.1	0.1	1	1	2e-48	1e-44	152.8	0	2	267	90	409	89	409	0.92
zf-GRF	PF06839.7	45	TR11179|c0_g1_i1|m.10361	-	348	1.1e-09	38	2.5	1	2	1.9e-11	1.4e-07	31.3	0.6	2	38	5	40	4	41	0.93
Brix	PF04427.13	191	TR11180|c0_g1_i1|m.10363	-	536	1e-53	181.8	2.9	1	1	2e-57	1.5e-53	181.3	2	1	191	32	285	32	285	0.96
RRM_5	PF13893.1	56	TR11184|c0_g1_i1|m.10367	-	175	7e-08	32.2	0	1	2	6.7e-11	3.3e-07	30	0	18	56	2	40	1	40	0.94
MIP-T3	PF10243.4	539	TR11206|c0_g1_i1|m.10368	-	397	0.01	14.3	25.7	1	1	1.5e-06	0.011	14.1	17.8	101	298	6	218	1	312	0.59
Gp_dh_N	PF00044.19	151	TR11207|c0_g1_i1|m.10372	-	166	5.6e-58	195.2	0.5	1	1	1.7e-61	6.3e-58	195	0.3	1	151	2	151	2	151	0.98
CRF	PF00473.12	39	TR11213|c0_g1_i1|m.10373	-	169	3.2e-14	52.7	3.3	1	2	0.79	12000	-3.5	0.2	17	27	90	100	89	100	0.63
FGF-BP1	PF06473.7	231	TR11221|c0_g1_i1|m.10374	-	219	2.2e-34	119	2.6	1	1	3.4e-38	5.1e-34	117.8	1.8	38	230	34	218	16	219	0.75
DUF1635	PF07795.6	214	TR11247|c0_g1_i1|m.10378	-	108	0.029	13.7	0.1	1	1	2.4e-06	0.036	13.4	0.1	32	79	23	70	16	91	0.88
Neuralized	PF07177.7	69	TR11272|c0_g1_i1|m.10381	-	235	5.4e-13	48.6	0	1	1	6.6e-17	9.7e-13	47.7	0	2	69	21	88	20	88	0.95
Tetraspannin	PF00335.15	221	TR11290|c0_g1_i1|m.10384	-	211	5.3e-26	91.2	20.2	1	1	4.5e-30	6.7e-26	90.9	14	1	215	8	195	8	200	0.87
RyR	PF02026.11	95	TR11296|c0_g1_i1|m.10386	-	401	3e-67	222.7	0	1	2	1.5e-36	1.1e-32	111.9	0	2	91	135	224	134	228	0.97
Rz1	PF06085.6	40	TR11304|c0_g1_i1|m.10389	-	252	0.11	11.8	2.1	1	1	1.6e-05	0.24	10.8	1.5	9	25	227	243	220	249	0.78
TMEM238	PF15125.1	65	TR11306|c0_g1_i1|m.10390	-	178	8.1e-23	80.1	6.2	1	1	1.4e-26	1.1e-22	79.7	4.3	2	64	24	91	23	92	0.96
Collagen	PF01391.13	60	TR11314|c0_g1_i1|m.10391	-	278	7.6e-14	51	42.2	1	3	4.4e-11	3.2e-07	29.7	11.1	12	58	30	76	29	77	0.45
Collagen	PF01391.13	60	TR11314|c0_g2_i1|m.10393	-	278	7.6e-14	51	42.2	1	3	4.4e-11	3.2e-07	29.7	11.1	12	58	30	76	29	77	0.45
NOA36	PF06524.7	314	TR11318|c0_g1_i2|m.10395	-	312	6.6e-150	498.6	50	1	1	1.1e-153	8.1e-150	498.3	34.7	1	293	1	298	1	308	0.89
NOA36	PF06524.7	314	TR11318|c0_g1_i3|m.10399	-	312	6.6e-150	498.6	50	1	1	1.1e-153	8.1e-150	498.3	34.7	1	293	1	298	1	308	0.89
DUF1126	PF06565.7	33	TR11321|c0_g1_i1|m.10405	-	745	1.9e-47	158.4	1.8	1	3	9.9e-19	1.5e-14	53.1	0.1	2	33	104	135	103	135	0.98
Topoisom_I_N	PF02919.10	215	TR11322|c0_g1_i1|m.10408	-	742	1.4e-100	335	5.9	1	4	5	15000	-14.7	13.1	94	120	22	48	9	96	0.48
Homeobox	PF00046.24	57	TR11327|c0_g1_i1|m.10411	-	363	3.8e-22	77.6	5.5	1	1	8.5e-26	6.3e-22	76.9	3.8	1	57	209	265	209	265	0.99
ABC_membrane	PF00664.18	275	TR11330|c0_g1_i1|m.10414	-	792	1e-48	166.1	8.9	1	1	9.8e-52	1.8e-48	165.3	6.2	3	274	229	495	227	496	0.97
Nop53	PF07767.6	387	TR11333|c0_g1_i1|m.10417	-	491	3e-88	296.4	43.9	1	1	5.7e-92	4.2e-88	295.9	30.5	2	387	70	460	69	460	0.92
Ion_trans	PF00520.26	200	TR11335|c0_g1_i1|m.10419	-	476	8e-33	113.3	5.5	1	2	0.29	870	-1	0.1	36	54	169	187	165	199	0.71
Gemin7	PF11095.3	80	TR11338|c0_g1_i1|m.10421	-	128	6.4e-37	125.1	0.1	1	1	1.2e-40	8.9e-37	124.6	0.1	3	80	51	128	49	128	0.98
Gemin7	PF11095.3	80	TR11338|c0_g2_i1|m.10422	-	139	7.5e-37	124.9	0.1	1	1	1.5e-40	1.1e-36	124.3	0.1	3	80	62	139	60	139	0.98
Gemin7	PF11095.3	80	TR11338|c0_g3_i1|m.10423	-	128	6.4e-37	125.1	0.1	1	1	1.2e-40	8.9e-37	124.6	0.1	3	80	51	128	49	128	0.98
NUDIX	PF00293.23	135	TR11342|c0_g2_i1|m.10431	-	301	8.2e-08	31.9	0	1	1	1.1e-11	1.7e-07	30.9	0	15	124	149	262	136	269	0.88
NUDIX	PF00293.23	135	TR11342|c0_g2_i2|m.10433	-	152	5.8e-08	32.4	0.1	1	1	4.7e-12	7e-08	32.1	0	17	124	2	113	1	121	0.89
PRT_C	PF08372.5	156	TR11343|c0_g1_i1|m.10435	-	100	7	6.1	8.3	1	1	0.00051	7.6	6	5.8	99	132	3	36	1	62	0.79
PRT_C	PF08372.5	156	TR11343|c0_g1_i2|m.10436	-	100	7	6.1	8.3	1	1	0.00051	7.6	6	5.8	99	132	3	36	1	62	0.79
Transket_pyr	PF02779.19	178	TR11347|c0_g1_i1|m.10439	-	922	3.7e-62	208.9	0	1	1	7.7e-66	5.7e-62	208.3	0	2	176	572	775	571	777	0.99
Biopterin_H	PF00351.16	332	TR11351|c0_g1_i1|m.10442	-	172	3.8e-80	269.1	0	1	1	5.7e-84	4.2e-80	268.9	0	168	331	1	164	1	165	0.99
Biopterin_H	PF00351.16	332	TR11351|c0_g2_i1|m.10444	-	198	1.9e-94	316.1	0.1	1	1	1.5e-98	2.2e-94	315.9	0.1	1	175	24	198	24	198	1
MFS_1	PF07690.11	352	TR11352|c0_g1_i1|m.10445	-	424	1.3e-35	122.7	51.3	1	2	8.9e-31	6.6e-27	94.1	19.3	7	346	41	375	34	376	0.79
MFS_1	PF07690.11	352	TR11352|c0_g1_i2|m.10447	-	421	3.5e-25	88.4	25.1	1	1	1.2e-28	4.6e-25	88	17.4	7	337	41	366	34	370	0.78
Trypsin	PF00089.21	220	TR11353|c0_g1_i1|m.10449	-	503	1e-65	221.4	0	1	1	9e-69	1.5e-65	220.8	0	2	220	241	469	240	469	0.97
Trypsin	PF00089.21	220	TR11353|c0_g2_i1|m.10451	-	512	9.6e-66	221.5	0	1	1	9.4e-69	1.5e-65	220.8	0	2	220	250	478	249	478	0.97
DUF1732	PF08340.6	87	TR11360|c0_g1_i1|m.10453	-	130	0.018	14.8	0.1	1	1	3.4e-05	0.036	13.8	0	6	39	87	120	83	123	0.86
Peptidase_M10	PF00413.19	154	TR11363|c0_g1_i1|m.10454	-	658	1.4e-66	222.9	0	1	1	5.2e-69	8.6e-66	220.4	0	2	154	120	447	119	447	0.99
Trypsin	PF00089.21	220	TR11364|c0_g1_i1|m.10457	-	311	8.3e-76	254.4	2.8	1	1	2e-79	1e-75	254.1	1.9	1	220	52	279	52	279	0.97
Trypsin	PF00089.21	220	TR11364|c0_g1_i2|m.10459	-	310	8.2e-76	254.4	2.8	1	1	2e-79	1e-75	254.1	1.9	1	220	52	279	52	279	0.97
Trypsin	PF00089.21	220	TR11364|c0_g2_i1|m.10461	-	294	4.7e-77	258.4	3	1	1	1.1e-80	5.7e-77	258.2	2.1	1	220	52	279	52	279	0.97
Trypsin	PF00089.21	220	TR11364|c0_g3_i1|m.10463	-	314	3.7e-76	255.5	3.3	1	1	6.2e-80	4.6e-76	255.2	2.3	1	220	52	279	52	279	0.97
Trypsin	PF00089.21	220	TR11364|c0_g3_i2|m.10465	-	315	3.8e-76	255.5	3.3	1	1	6.2e-80	4.6e-76	255.2	2.3	1	220	52	279	52	279	0.97
Abhydrolase_6	PF12697.2	228	TR11366|c0_g1_i1|m.10467	-	472	2.2e-35	122.5	0.1	1	1	1.7e-38	3.1e-35	122	0	1	226	201	432	201	434	0.82
PQ-loop	PF04193.9	61	TR11368|c0_g1_i1|m.10468	-	385	1e-37	127.4	18.4	1	3	1.1e-23	1.7e-19	69.1	3.5	1	59	139	197	139	199	0.95
Astacin	PF01400.19	191	TR11371|c0_g1_i1|m.10471	-	289	1.5e-58	197.3	0.7	1	1	4e-62	2e-58	196.9	0.5	7	189	111	289	103	289	0.97
zf-RING_2	PF13639.1	44	TR11371|c0_g2_i1|m.10472	-	154	2.4e-13	49.6	5.7	1	1	3.7e-16	4e-13	48.9	4	2	43	98	139	97	140	0.97
Astacin	PF01400.19	191	TR11371|c0_g3_i1|m.10473	-	289	4.7e-58	195.7	0.7	1	1	1.2e-61	6.1e-58	195.3	0.5	7	189	111	289	103	289	0.97
Astacin	PF01400.19	191	TR11371|c0_g4_i1|m.10474	-	259	4.7e-59	199	1.7	1	1	8.1e-63	6e-59	198.6	1.1	7	189	82	259	73	259	0.97
Astacin	PF01400.19	191	TR11371|c0_g5_i1|m.10477	-	259	1.4e-58	197.4	1.5	1	1	3.7e-62	1.8e-58	197	1.1	7	189	82	259	73	259	0.97
zf-RING_2	PF13639.1	44	TR11371|c0_g6_i1|m.10480	-	154	2.4e-13	49.6	5.7	1	1	3.7e-16	4e-13	48.9	4	2	43	98	139	97	140	0.97
DEAD	PF00270.24	169	TR11373|c0_g1_i1|m.10481	-	664	1.5e-48	164.5	0	1	2	1.8e-50	5.5e-47	159.4	0	1	167	183	373	183	375	0.94
Bclx_interact	PF08945.5	40	TR11374|c0_g2_i2|m.10491	-	233	0.0037	16.7	0.1	1	1	6.1e-07	0.009	15.5	0.1	20	35	183	198	181	202	0.89
UTP15_C	PF09384.5	148	TR11378|c0_g1_i1|m.10498	-	528	2e-51	173.5	0.3	1	1	9.7e-55	3.6e-51	172.7	0.2	1	148	342	492	342	492	0.99
MIF4G	PF02854.14	209	TR11379|c0_g1_i1|m.10499	-	1294	2.7e-79	265.4	8.8	1	3	8.2e-13	6.1e-09	35.5	0.7	2	185	186	429	185	448	0.84
MIF4G	PF02854.14	209	TR11379|c0_g1_i2|m.10507	-	1292	2.7e-79	265.4	8.8	1	3	8.2e-13	6.1e-09	35.5	0.7	2	185	186	429	185	448	0.84
SPAN-X	PF07458.7	97	TR11380|c0_g1_i1|m.10517	-	170	0.89	9.8	5.5	1	2	0.11	1600	-0.7	0.2	18	29	74	85	51	95	0.66
Dickkopf_N	PF04706.7	52	TR11381|c0_g1_i1|m.10518	-	269	4e-14	52.4	16.3	1	3	5.4e-18	4e-14	52.4	11.3	1	51	133	183	133	184	0.98
Dickkopf_N	PF04706.7	52	TR11381|c0_g1_i2|m.10521	-	296	4.7e-14	52.2	16.3	1	3	6.3e-18	4.7e-14	52.2	11.3	1	51	160	210	160	211	0.98
TRAM_LAG1_CLN8	PF03798.11	198	TR11382|c0_g1_i1|m.10524	-	403	8.9e-41	139.6	16.3	1	1	1.6e-44	1.2e-40	139.2	11.3	1	198	130	324	130	324	0.95
Homeobox	PF00046.24	57	TR11382|c0_g1_i2|m.10526	-	135	5.2e-05	22.7	0.7	1	1	1.1e-08	8.2e-05	22.1	0.5	2	56	69	124	68	125	0.9
TRAM_LAG1_CLN8	PF03798.11	198	TR11382|c0_g1_i3|m.10528	-	170	2.5e-17	63.1	6.2	1	1	4e-21	3e-17	62.8	4.3	103	198	1	91	1	91	0.95
Kunitz_BPTI	PF00014.18	53	TR11383|c0_g1_i1|m.10529	-	355	5e-31	106.6	28.5	1	3	6	11000	-3.4	0	25	35	11	21	10	25	0.76
Kunitz_BPTI	PF00014.18	53	TR11383|c0_g2_i1|m.10531	-	494	8.9e-29	99.4	25.5	1	4	9	15000	-7.1	3.3	44	49	71	76	64	86	0.64
7tm_1	PF00001.16	257	TR11384|c0_g1_i1|m.10533	-	412	2.6e-85	285.6	1	1	1	1.8e-88	4.4e-85	284.9	0.7	1	257	39	388	39	388	0.97
7tm_1	PF00001.16	257	TR11384|c0_g2_i1|m.10537	-	412	2.6e-85	285.6	1	1	1	1.8e-88	4.4e-85	284.9	0.7	1	257	39	388	39	388	0.97
Pribosyltran	PF00156.22	125	TR11387|c0_g1_i1|m.10541	-	218	1.6e-14	53.7	0	1	1	6.3e-18	2.3e-14	53.1	0	3	124	35	163	33	164	0.88
ATP11	PF06644.6	267	TR11389|c0_g1_i1|m.10542	-	311	2.7e-72	243.4	3.4	1	1	2.2e-76	3.2e-72	243.2	2.4	3	266	54	296	52	297	0.89
ATP11	PF06644.6	267	TR11389|c0_g1_i2|m.10544	-	337	3.5e-71	239.8	4.1	1	1	3e-75	4.5e-71	239.4	2.8	3	266	54	322	52	323	0.86
ATP11	PF06644.6	267	TR11389|c0_g2_i1|m.10546	-	121	0.0037	16.8	1.5	1	1	5.7e-07	0.0043	16.6	1	3	48	54	99	52	119	0.81
Spot_14	PF07084.7	160	TR11391|c0_g1_i1|m.10548	-	163	3.4e-55	186.3	0.2	1	1	1.8e-58	4.5e-55	185.9	0.2	1	158	3	161	3	163	0.82
HlyIII	PF03006.15	222	TR11393|c0_g1_i1|m.10550	-	360	4.8e-45	153.6	19.9	1	1	4.7e-49	7e-45	153.1	13.8	1	222	44	286	44	286	0.95
HlyIII	PF03006.15	222	TR11393|c0_g1_i2|m.10551	-	345	3.5e-45	154.1	21.8	1	1	3.5e-49	5.2e-45	153.5	15.1	1	222	44	271	44	271	0.94
Tom37_C	PF11801.3	168	TR11393|c1_g1_i1|m.10553	-	225	0.11	12.3	2.1	1	1	2.6e-05	0.19	11.5	1.4	46	111	140	206	137	224	0.84
Peptidase_M56	PF05569.6	299	TR11397|c0_g1_i1|m.10555	-	193	2.1	7.2	8.7	1	2	2.4e-06	0.036	13	0.6	121	193	52	122	41	126	0.8
FliP	PF00813.15	194	TR11397|c0_g1_i2|m.10556	-	153	0.05	13.2	4.3	1	1	1.6e-05	0.061	13	3	41	119	58	137	21	146	0.7
RRM_1	PF00076.17	70	TR11398|c0_g1_i1|m.10558	-	613	1.9e-39	133.1	0	1	3	1e-18	3.1e-15	55.5	0	1	64	88	151	88	156	0.97
RRM_1	PF00076.17	70	TR11398|c0_g1_i2|m.10561	-	613	1.9e-39	133.1	0	1	3	1e-18	3.1e-15	55.5	0	1	64	88	151	88	156	0.97
RRM_1	PF00076.17	70	TR11398|c0_g1_i3|m.10564	-	613	1.9e-39	133.1	0	1	3	1e-18	3.1e-15	55.5	0	1	64	88	151	88	156	0.97
zf-C2H2	PF00096.21	23	TR11430|c0_g1_i1|m.10569	-	248	3e-12	46.1	23.4	1	3	0.00017	0.2	12.1	3.5	2	23	144	166	143	166	0.96
Syntaxin_2	PF14523.1	102	TR11448|c0_g1_i1|m.10575	-	268	2.1e-28	98.3	11.3	1	2	2.6e-31	2.1e-28	98.3	7.8	2	101	24	125	23	126	0.96
Syntaxin_2	PF14523.1	102	TR11448|c0_g2_i1|m.10578	-	268	2.1e-28	98.3	11.3	1	2	2.6e-31	2.1e-28	98.3	7.8	2	101	24	125	23	126	0.96
Syntaxin_2	PF14523.1	102	TR11448|c0_g3_i1|m.10581	-	268	2.1e-28	98.3	11.3	1	2	2.6e-31	2.1e-28	98.3	7.8	2	101	24	125	23	126	0.96
Syntaxin_2	PF14523.1	102	TR11448|c0_g4_i1|m.10584	-	268	2.1e-28	98.3	11.3	1	2	2.6e-31	2.1e-28	98.3	7.8	2	101	24	125	23	126	0.96
Syntaxin_2	PF14523.1	102	TR11448|c0_g5_i1|m.10587	-	268	2.1e-28	98.3	11.3	1	2	2.6e-31	2.1e-28	98.3	7.8	2	101	24	125	23	126	0.96
TRAPPC10	PF12584.3	147	TR11449|c0_g1_i1|m.10590	-	132	0.034	13.6	0.1	1	1	2.4e-05	0.36	10.3	0	80	114	83	117	16	130	0.7
tRNA-Thr_ED	PF08915.6	138	TR11496|c0_g1_i1|m.10591	-	172	0.096	12.6	0.1	1	1	8.5e-06	0.13	12.2	0.1	11	66	103	158	94	166	0.78
SH2	PF00017.19	77	TR11500|c0_g1_i1|m.10594	-	218	7.9e-26	89.6	0.1	1	1	5.6e-29	1.4e-25	88.8	0	1	77	62	144	62	144	0.99
SH2	PF00017.19	77	TR11500|c0_g2_i1|m.10596	-	276	1.3e-25	88.9	0.1	1	1	1.1e-28	2.3e-25	88.2	0	1	77	120	202	120	202	0.99
SH2	PF00017.19	77	TR11500|c0_g2_i2|m.10598	-	276	1.3e-25	88.9	0.1	1	1	1.1e-28	2.3e-25	88.2	0	1	77	120	202	120	202	0.99
Anemone_cytotox	PF06369.7	176	TR11506|c0_g1_i1|m.10601	-	113	6e-16	58.3	0.2	1	1	4.8e-20	7.1e-16	58.1	0.2	80	164	3	90	1	108	0.75
Anemone_cytotox	PF06369.7	176	TR11506|c0_g2_i1|m.10603	-	177	7.1e-17	61.3	0	1	1	5.5e-21	8.1e-17	61.1	0	63	164	51	154	15	172	0.76
Anemone_cytotox	PF06369.7	176	TR11506|c0_g2_i2|m.10605	-	177	7.1e-17	61.3	0	1	1	5.5e-21	8.1e-17	61.1	0	63	164	51	154	15	172	0.76
Anemone_cytotox	PF06369.7	176	TR11506|c0_g2_i3|m.10607	-	177	7.1e-17	61.3	0	1	1	5.5e-21	8.1e-17	61.1	0	63	164	51	154	15	172	0.76
Apolipoprotein	PF01442.13	202	TR11510|c0_g4_i1|m.10609	-	118	0.00029	20.4	4.8	1	1	1.1e-07	0.00032	20.2	3.3	32	109	11	91	8	109	0.84
UPAR_LY6	PF00021.16	77	TR11514|c0_g1_i1|m.10611	-	128	3.5e-06	27.3	12.5	1	1	7.1e-10	5.2e-06	26.7	8.6	1	77	23	101	18	101	0.9
Pkinase	PF00069.20	260	TR11517|c0_g1_i1|m.10612	-	259	1.3e-45	155.6	0	1	1	5.6e-49	1.7e-45	155.2	0	5	194	57	248	55	254	0.95
Alg14	PF08660.6	170	TR11518|c0_g1_i1|m.10613	-	215	4.5e-62	209	0.6	1	2	0.44	6500	-3.1	0.1	100	118	6	24	3	30	0.5
Alg14	PF08660.6	170	TR11518|c0_g1_i2|m.10614	-	174	1.2e-44	152.3	4.9	1	3	0.25	3700	-2.3	0.1	100	119	6	25	2	31	0.51
AAA_29	PF13555.1	62	TR11520|c0_g1_i1|m.10615	-	109	0.00021	20.7	0	1	1	4.3e-07	0.00036	20	0	18	51	74	105	64	109	0.81
Lipase_GDSL	PF00657.17	234	TR11527|c0_g1_i2|m.10617	-	182	0.00045	20.1	0	1	1	3.5e-08	0.00052	19.9	0	150	232	26	107	3	109	0.78
TALPID3	PF15324.1	1252	TR11532|c0_g1_i1|m.10619	-	196	8.7e-06	23.4	44.7	1	1	1.4e-08	0.00021	18.8	31	901	1115	1	179	1	186	0.67
ABC2_membrane_3	PF12698.2	344	TR11540|c0_g1_i1|m.10620	-	132	2.4e-19	69.5	16.7	1	1	8.7e-23	2.6e-19	69.4	11.5	205	320	1	128	1	132	0.87
ABC2_membrane_3	PF12698.2	344	TR11540|c0_g2_i1|m.10622	-	132	6.3e-19	68.2	16	1	1	1.4e-22	6.8e-19	68	11.1	205	320	1	128	1	132	0.87
DUF2681	PF10883.3	87	TR11548|c0_g1_i1|m.10624	-	291	0.0042	17.2	5.8	1	1	1.6e-06	0.0081	16.3	4	8	81	24	97	19	99	0.95
DUF2681	PF10883.3	87	TR11548|c0_g1_i2|m.10625	-	298	0.0034	17.5	5.8	1	1	1.7e-06	0.0084	16.2	4	8	81	24	97	19	99	0.95
CDK5_activator	PF03261.10	346	TR11550|c0_g1_i1|m.10628	-	271	9.1e-65	219.2	8.4	1	2	3.1e-06	0.046	13	0.6	34	101	20	80	1	106	0.62
Insulin	PF00049.13	85	TR11551|c0_g1_i1|m.10630	-	159	5e-13	49.6	5.4	1	3	1	15000	-5.5	1.1	71	77	20	25	19	29	0.64
Insulin	PF00049.13	85	TR11551|c0_g1_i2|m.10632	-	186	1.3e-13	51.5	10.3	1	3	8.3e-10	1.2e-05	25.9	0	2	29	48	73	47	79	0.89
zf-C2H2	PF00096.21	23	TR11552|c1_g2_i1|m.10635	-	847	1.1e-21	75.7	68.3	1	9	2.6e-08	4.4e-05	23.5	1.1	1	23	43	65	43	65	0.98
NUC153	PF08159.7	30	TR11575|c0_g1_i1|m.10638	-	716	2.7e-12	46	0.1	1	1	1.5e-15	5.5e-12	45	0.1	1	28	483	510	483	513	0.95
WD40	PF00400.27	39	TR11575|c0_g2_i1|m.10640	-	366	0.00031	20.5	0	1	5	0.051	190	2.1	0	14	30	55	71	50	81	0.87
DUF4507	PF14964.1	362	TR11576|c0_g1_i1|m.10641	-	454	6.7e-109	363.9	5	1	1	5.2e-113	7.7e-109	363.7	3.5	5	362	3	379	1	379	0.94
DUF4507	PF14964.1	362	TR11576|c0_g2_i1|m.10642	-	454	6.7e-109	363.9	5	1	1	5.2e-113	7.7e-109	363.7	3.5	5	362	3	379	1	379	0.94
Fibrinogen_C	PF00147.13	235	TR11577|c0_g1_i1|m.10643	-	111	2.3e-32	112.4	1.9	1	1	2e-36	2.9e-32	112.1	1.3	46	165	1	107	1	110	0.95
Trypsin	PF00089.21	220	TR11579|c0_g1_i1|m.10644	-	244	1.1e-76	257.2	0.2	1	1	1.7e-80	1.2e-76	257.1	0.2	1	220	24	242	24	242	0.97
Peptidase_M1	PF01433.15	390	TR11589|c0_g1_i1|m.10646	-	630	5.7e-76	256.1	0	1	1	2.2e-79	8.2e-76	255.6	0	6	390	30	400	26	400	0.91
Fe-S_biosyn	PF01521.15	112	TR11590|c0_g1_i1|m.10649	-	129	1.3e-18	66.9	0	1	1	1e-22	1.6e-18	66.7	0	3	112	25	125	23	125	0.95
Miro	PF08477.8	119	TR11595|c0_g1_i1|m.10650	-	125	3.1e-05	24.4	0	1	1	7e-09	5.2e-05	23.7	0	1	37	73	105	73	123	0.74
Miro	PF08477.8	119	TR11595|c0_g1_i2|m.10651	-	173	1.3e-19	70.8	0	1	1	2.5e-23	1.8e-19	70.3	0	1	104	73	172	73	173	0.96
V-set	PF07686.12	114	TR115|c0_g1_i1|m.4	-	186	2.5e-19	69.2	2	1	2	2.2e-09	2.9e-06	27.1	0.2	41	101	5	66	1	83	0.8
BACK	PF07707.10	103	TR11605|c0_g1_i1|m.10655	-	183	1.4e-08	34.4	0.1	1	1	2.6e-12	1.9e-08	34	0.1	11	84	9	79	2	97	0.84
G0-G1_switch_2	PF15103.1	102	TR11610|c0_g1_i1|m.10657	-	120	3.6e-34	117	1	1	1	1.4e-37	6.8e-34	116.1	0.7	1	102	1	120	1	120	0.93
G0-G1_switch_2	PF15103.1	102	TR11610|c0_g2_i1|m.10659	-	120	3.6e-34	117	1	1	1	1.4e-37	6.8e-34	116.1	0.7	1	102	1	120	1	120	0.93
LRR_8	PF13855.1	61	TR11614|c0_g1_i1|m.10660	-	1377	8.6e-27	92.6	13.1	1	2	2.8e-19	3.4e-16	58.7	1.9	5	61	98	154	95	154	0.98
Voltage_CLC	PF00654.15	355	TR11621|c0_g1_i1|m.10662	-	426	1e-51	176	5.5	1	1	1.6e-55	1.2e-51	175.8	3.8	150	354	17	262	1	263	0.85
LRR_8	PF13855.1	61	TR11623|c0_g1_i1|m.10664	-	379	6e-24	83.5	25.7	1	4	1.3e-13	2e-10	40.2	0.7	3	61	69	128	67	128	0.95
RRM_1	PF00076.17	70	TR11633|c0_g1_i1|m.10668	-	530	1.9e-16	59.4	0	1	2	5.6e-11	2.8e-07	30	0	1	69	35	101	35	102	0.95
RRM_1	PF00076.17	70	TR11633|c0_g1_i2|m.10670	-	466	9.2e-08	31.6	0	1	2	4.7e-11	2.3e-07	30.3	0	1	69	35	101	35	102	0.95
GETHR	PF05671.6	25	TR11637|c0_g1_i1|m.10673	-	99	2.4e-06	26.5	0.9	1	1	3.4e-10	5e-06	25.5	0.6	1	21	78	98	78	99	0.89
GETHR	PF05671.6	25	TR11637|c0_g1_i2|m.10675	-	99	2.4e-06	26.5	0.9	1	1	3.4e-10	5e-06	25.5	0.6	1	21	78	98	78	99	0.89
DUF498	PF04430.9	110	TR11638|c0_g1_i2|m.10677	-	122	3.6e-24	84.4	0	1	1	8e-28	3.9e-24	84.3	0	1	110	6	119	6	119	0.96
HTH_Crp_2	PF13545.1	76	TR11640|c0_g2_i1|m.10678	-	142	0.077	12.7	0	1	1	9.2e-06	0.14	11.9	0	6	43	44	77	34	83	0.82
DUF4514	PF14986.1	61	TR11645|c0_g1_i1|m.10680	-	113	2.4e-11	43.2	0	1	1	4.9e-15	3.6e-11	42.7	0	19	56	37	74	36	79	0.89
DUF4514	PF14986.1	61	TR11645|c0_g2_i1|m.10681	-	116	2.5e-12	46.3	0.4	1	2	0.095	1400	-0.9	0.1	24	37	6	19	2	27	0.6
Lipocalin	PF00061.18	144	TR11651|c0_g1_i1|m.10682	-	196	3e-12	46.7	0	1	1	8.2e-16	4e-12	46.3	0	1	97	83	186	83	194	0.89
Lipocalin	PF00061.18	144	TR11651|c0_g3_i1|m.10686	-	154	1.6e-12	47.6	0	1	1	4e-16	2e-12	47.3	0	1	97	41	144	41	152	0.89
TEA	PF01285.13	431	TR11655|c0_g1_i1|m.10688	-	193	2e-53	182	4.6	1	1	1.7e-57	2.4e-53	181.8	3.2	71	233	1	183	1	189	0.89
TEA	PF01285.13	431	TR11655|c0_g1_i2|m.10689	-	306	8e-112	374.5	0.9	1	1	6e-116	8.9e-112	374.3	0.6	71	367	1	306	1	306	0.94
Trypsin	PF00089.21	220	TR11657|c0_g1_i1|m.10691	-	272	7.9e-65	218.5	0.8	1	1	1.8e-68	9e-65	218.3	0.5	1	220	32	265	32	265	0.97
Ins145_P3_rec	PF08709.6	214	TR11663|c0_g1_i1|m.10692	-	318	7e-99	329.1	0	1	2	5.3e-100	4e-96	320.1	0	2	213	5	226	4	227	0.96
MRP-S26	PF14943.1	170	TR11667|c0_g1_i1|m.10693	-	99	1.1e-31	109.6	13.9	1	1	9.9e-35	1.2e-31	109.5	9.7	78	170	1	93	1	93	0.99
MRP-S26	PF14943.1	170	TR11667|c0_g2_i1|m.10694	-	207	3.8e-58	195.8	19	1	1	8.7e-62	4.3e-58	195.6	13.2	1	170	31	201	31	201	0.99
ubiquitin	PF00240.18	69	TR11669|c0_g1_i1|m.10697	-	292	5.8e-13	48	0	1	1	1.1e-16	8.3e-13	47.5	0	3	68	195	260	193	261	0.94
ubiquitin	PF00240.18	69	TR11669|c0_g2_i1|m.10698	-	292	5.8e-13	48	0	1	1	1.1e-16	8.3e-13	47.5	0	3	68	195	260	193	261	0.94
F-box	PF00646.28	48	TR11670|c1_g1_i1|m.10699	-	438	2.1e-12	46.3	1.7	1	3	1.6e-15	4.8e-12	45.2	0.1	2	46	46	90	45	92	0.95
F-box	PF00646.28	48	TR11670|c1_g2_i1|m.10700	-	438	2.1e-12	46.3	1.7	1	3	1.6e-15	4.8e-12	45.2	0.1	2	46	46	90	45	92	0.95
HAD_2	PF13419.1	176	TR11671|c0_g1_i1|m.10701	-	247	3e-22	79.6	0	1	1	2.5e-25	3.8e-22	79.3	0	1	175	9	214	9	215	0.77
SNARE	PF05739.14	63	TR11674|c0_g1_i1|m.10702	-	206	3.4e-05	23.4	1.4	1	1	1.2e-08	5.8e-05	22.7	1	1	60	120	179	120	182	0.95
Peptidase_S10	PF00450.17	415	TR11676|c0_g1_i1|m.10703	-	463	4.6e-131	437.8	1.9	1	1	1.1e-134	5.3e-131	437.6	1.3	1	415	31	460	31	460	0.96
Peptidase_S10	PF00450.17	415	TR11676|c0_g1_i2|m.10705	-	357	6.7e-93	312	1.8	1	1	1e-96	7.7e-93	311.9	1.2	1	304	31	353	31	357	0.94
Peptidase_S10	PF00450.17	415	TR11676|c0_g1_i3|m.10707	-	176	7.6e-43	147.2	0	1	1	1.2e-46	8.7e-43	147	0	260	415	23	173	3	173	0.91
Peptidase_S10	PF00450.17	415	TR11676|c0_g1_i3|m.10708	-	147	4.8e-49	167.6	1.5	1	1	3.6e-53	5.3e-49	167.4	1	1	119	31	145	31	147	0.95
Peptidase_S10	PF00450.17	415	TR11676|c0_g1_i4|m.10709	-	147	4.8e-49	167.6	1.5	1	1	3.6e-53	5.3e-49	167.4	1	1	119	31	145	31	147	0.95
Cu_amine_oxid	PF01179.15	413	TR11681|c0_g1_i1|m.10710	-	784	2.6e-130	434.8	5.2	1	2	0.89	3300	-3.6	0	102	167	135	203	131	206	0.59
Cu_amine_oxid	PF01179.15	413	TR11681|c0_g3_i1|m.10712	-	784	2.6e-130	434.8	5.2	1	2	0.89	3300	-3.6	0	102	167	135	203	131	206	0.59
Arf	PF00025.16	175	TR11683|c0_g1_i1|m.10714	-	175	8e-79	262.9	0.1	1	1	5.4e-82	8.9e-79	262.7	0	2	174	2	172	1	173	0.98
Ribosomal_S3_C	PF00189.15	85	TR11688|c0_g1_i1|m.10716	-	257	2.2e-16	59.8	0.1	1	1	6.6e-20	4.9e-16	58.7	0	2	85	117	200	116	200	0.94
GBP	PF02263.14	260	TR11689|c0_g1_i1|m.10718	-	467	1.4e-79	266.8	0	1	1	2.7e-83	2e-79	266.3	0	44	260	15	223	6	223	0.98
LMWPc	PF01451.16	138	TR11696|c0_g1_i1|m.10720	-	158	1.2e-42	145.5	0	1	1	8.7e-47	1.3e-42	145.3	0	1	138	9	154	9	154	0.97
LMWPc	PF01451.16	138	TR11696|c0_g2_i1|m.10721	-	158	5.3e-41	140.1	0	1	1	4e-45	5.9e-41	140	0	1	138	9	154	9	154	0.97
Neur_chan_memb	PF02932.11	237	TR11697|c0_g1_i1|m.10723	-	137	2.4e-43	148.7	0.2	1	1	3.9e-47	2.9e-43	148.4	0.2	1	104	8	112	8	118	0.95
Neur_chan_memb	PF02932.11	237	TR11697|c0_g2_i1|m.10725	-	150	8.4e-09	35.6	0	1	1	5.7e-13	8.4e-09	35.6	0	191	237	99	145	30	145	0.85
Neur_chan_memb	PF02932.11	237	TR11697|c0_g2_i2|m.10727	-	150	8.4e-09	35.6	0	1	1	5.7e-13	8.4e-09	35.6	0	191	237	99	145	30	145	0.85
Malate_synthase	PF01274.17	526	TR11698|c0_g1_i1|m.10732	-	101	3.5e-07	28.6	0	1	1	2.8e-11	4.2e-07	28.3	0	452	523	4	78	3	81	0.9
Malate_synthase	PF01274.17	526	TR11698|c0_g1_i1|m.10729	-	490	1.8e-90	303.4	0	1	1	2.8e-94	4.2e-90	302.2	0	9	432	34	449	30	454	0.94
Malate_synthase	PF01274.17	526	TR11698|c0_g2_i1|m.10733	-	566	7.6e-110	367.3	0	1	1	1.1e-113	1.6e-109	366.3	0	9	523	34	543	30	546	0.94
Ank_2	PF12796.2	89	TR11701|c0_g1_i1|m.10737	-	391	4e-07	30.2	0.1	1	2	0.79	2000	-0.8	0	38	50	97	109	74	143	0.73
HEAT	PF02985.17	31	TR11701|c0_g1_i1|m.10736	-	481	0.0013	18.6	6.5	1	5	0.43	1300	-0.1	0	2	13	183	194	182	196	0.89
Mtc	PF03820.12	308	TR11704|c0_g1_i1|m.10741	-	104	2.6e-25	88.7	0	1	1	2e-29	3e-25	88.5	0	1	80	17	96	17	100	0.98
Mtc	PF03820.12	308	TR11704|c0_g1_i1|m.10739	-	144	6.8e-42	143.1	1.3	1	1	1e-45	7.6e-42	143	0.9	161	308	2	144	1	144	0.97
Mtc	PF03820.12	308	TR11704|c0_g1_i2|m.10742	-	325	2.7e-100	335	0	1	1	2e-104	3e-100	334.8	0	1	308	17	325	17	325	0.98
ATP-synt_C	PF00137.16	66	TR11706|c0_g1_i1|m.10744	-	133	4.2e-17	61.8	13.7	1	1	4e-21	5.9e-17	61.3	9.5	2	66	65	132	64	132	0.98
ATP-synt_C	PF00137.16	66	TR11706|c0_g1_i2|m.10745	-	133	4.2e-17	61.8	13.7	1	1	4e-21	5.9e-17	61.3	9.5	2	66	65	132	64	132	0.98
SSDP	PF04503.8	293	TR11707|c0_g1_i1|m.10746	-	358	8.3e-85	285	63.9	1	2	2.3e-18	3.4e-14	53.2	1.9	1	42	81	122	81	123	0.97
SSDP	PF04503.8	293	TR11707|c0_g2_i1|m.10749	-	383	2.2e-95	319.8	68.5	1	1	1.7e-99	2.6e-95	319.5	47.5	1	292	81	364	81	365	0.97
GST_N_3	PF13417.1	75	TR11710|c0_g1_i1|m.10755	-	227	3.6e-13	49.5	0	1	1	3.2e-16	8e-13	48.4	0	9	72	16	82	9	92	0.87
Ank_2	PF12796.2	89	TR11712|c0_g1_i1|m.10759	-	486	1.2e-36	124.9	2.9	1	3	2.8e-15	6.9e-12	45.5	0	2	88	18	114	4	115	0.86
LRR_4	PF12799.2	44	TR11713|c0_g1_i1|m.10760	-	201	2.2e-13	49.4	11.3	1	2	7.6e-07	0.0016	18	0.5	1	37	42	77	42	86	0.91
ELO	PF01151.13	250	TR11717|c0_g1_i1|m.10763	-	323	4.2e-65	219.5	24.4	1	1	6.7e-69	5e-65	219.2	16.9	1	246	77	311	77	315	0.93
ELO	PF01151.13	250	TR11717|c0_g1_i2|m.10764	-	241	4e-48	163.9	9.1	1	1	6.3e-52	4.6e-48	163.6	6.3	1	170	77	240	77	241	0.94
DUF92	PF01940.11	226	TR11719|c0_g1_i1|m.10765	-	335	6.1e-69	231.6	4.9	1	2	0.78	5800	-3.9	0.4	40	57	24	41	16	45	0.61
Mt_ATP-synt_B	PF05405.9	163	TR11720|c0_g2_i1|m.10766	-	246	4.4e-48	162.8	1.5	1	1	7.2e-52	5.3e-48	162.5	1	2	163	80	240	79	240	0.99
zf-H2C2_2	PF13465.1	26	TR11721|c0_g1_i1|m.10767	-	280	3.5e-34	115.3	27.7	1	5	1.3e-10	1.7e-07	31.1	0	1	25	20	44	20	45	0.96
zf-H2C2_2	PF13465.1	26	TR11721|c0_g2_i1|m.10768	-	618	9e-29	98.3	67.9	1	10	0.4	1000	0.3	1.6	15	23	110	118	105	126	0.8
LRR_8	PF13855.1	61	TR11722|c0_g1_i1|m.10770	-	299	1.1e-26	92.3	33.9	1	5	0.00032	0.59	9.9	0.3	30	59	54	82	52	84	0.85
CBFD_NFYB_HMF	PF00808.18	65	TR11724|c0_g1_i1|m.10773	-	120	9.9e-12	44.7	0	1	1	1.2e-15	1.7e-11	43.9	0	2	63	22	82	16	84	0.89
Drf_FH3	PF06367.11	197	TR11724|c0_g1_i1|m.10772	-	229	0.029	13.7	1	1	1	2.6e-06	0.038	13.3	0.7	95	170	136	211	115	227	0.87
CBFD_NFYB_HMF	PF00808.18	65	TR11724|c0_g1_i2|m.10775	-	120	9.9e-12	44.7	0	1	1	1.2e-15	1.7e-11	43.9	0	2	63	22	82	16	84	0.89
Drf_FH3	PF06367.11	197	TR11724|c0_g1_i2|m.10774	-	229	0.029	13.7	1	1	1	2.6e-06	0.038	13.3	0.7	95	170	136	211	115	227	0.87
DUF2045	PF09741.4	237	TR11725|c0_g1_i1|m.10777	-	421	3.1e-116	386.5	3.9	1	1	2.7e-120	4e-116	386.1	2.7	2	235	53	282	52	284	0.99
DUF2045	PF09741.4	237	TR11725|c0_g1_i2|m.10778	-	421	3.1e-116	386.5	3.9	1	1	2.7e-120	4e-116	386.1	2.7	2	235	53	282	52	284	0.99
zf-RING_2	PF13639.1	44	TR11727|c0_g1_i1|m.10779	-	145	9.5e-17	60.5	7.6	1	1	2.6e-19	1.4e-16	60	5.3	2	44	52	94	51	94	0.98
zf-RING_2	PF13639.1	44	TR11727|c0_g1_i2|m.10781	-	319	5.2e-16	58.1	7.6	1	2	0.39	260	1.5	2.2	24	43	11	32	9	33	0.82
Pkinase	PF00069.20	260	TR11728|c0_g1_i1|m.10783	-	101	5.3e-06	25.7	0	1	1	8.4e-10	6.2e-06	25.5	0	184	256	1	88	1	91	0.85
Bap31	PF05529.7	192	TR11730|c0_g1_i1|m.10786	-	236	1.4e-59	200.8	1.3	1	1	1.4e-62	1.9e-59	200.3	0.9	1	192	1	215	1	215	0.96
TPR_14	PF13428.1	44	TR11731|c0_g1_i1|m.10787	-	848	3.3e-16	58.3	11.7	1	12	3	2400	-0.4	0	24	42	52	70	50	71	0.88
NRDE-2	PF08424.5	322	TR11731|c0_g1_i2|m.10791	-	175	4.8e-07	28.9	2.7	1	2	9.8e-10	7.2e-06	25	1.1	9	134	20	137	17	142	0.78
TPR_11	PF13414.1	69	TR11731|c0_g1_i2|m.10790	-	548	2.1e-09	36.8	5.9	1	5	0.00055	0.63	9.7	0	14	67	61	119	58	120	0.83
zf-H2C2_2	PF13465.1	26	TR11737|c0_g1_i1|m.10794	-	355	9.9e-46	151.8	80.8	1	10	6.9e-09	1.7e-05	24.8	0.1	6	24	1	19	1	21	0.92
zf-H2C2_2	PF13465.1	26	TR11737|c0_g1_i2|m.10799	-	534	1.3e-44	148.2	95.5	1	12	6	15000	-3.9	0.1	16	21	80	85	76	86	0.79
zf-H2C2_2	PF13465.1	26	TR11737|c0_g1_i3|m.10803	-	534	1.3e-44	148.2	95.5	1	12	6	15000	-3.9	0.1	16	21	80	85	76	86	0.79
AAA_23	PF13476.1	202	TR11743|c0_g1_i1|m.10807	-	319	0.05	13.9	4.5	1	1	4.6e-06	0.069	13.4	3.1	119	202	226	316	146	318	0.61
AAA_23	PF13476.1	202	TR11743|c0_g2_i1|m.10808	-	319	0.05	13.9	4.5	1	1	4.6e-06	0.069	13.4	3.1	119	202	226	316	146	318	0.61
AAA_23	PF13476.1	202	TR11743|c0_g3_i1|m.10809	-	319	0.05	13.9	4.5	1	1	4.6e-06	0.069	13.4	3.1	119	202	226	316	146	318	0.61
AAA_23	PF13476.1	202	TR11743|c0_g4_i1|m.10811	-	319	0.05	13.9	4.5	1	1	4.6e-06	0.069	13.4	3.1	119	202	226	316	146	318	0.61
Cadherin	PF00028.12	93	TR11745|c0_g1_i1|m.10812	-	871	6.7e-67	221.7	8.9	1	8	5.9e-05	0.22	11.8	0	5	93	36	115	32	115	0.76
Pkinase	PF00069.20	260	TR11747|c0_g1_i1|m.10815	-	565	4e-69	232.6	0	1	1	2.3e-72	5.6e-69	232.1	0	2	254	93	340	92	346	0.96
Pkinase	PF00069.20	260	TR11747|c0_g2_i1|m.10816	-	565	4e-69	232.6	0	1	1	2.3e-72	5.6e-69	232.1	0	2	254	93	340	92	346	0.96
Pkinase	PF00069.20	260	TR11747|c0_g3_i1|m.10817	-	565	4e-69	232.6	0	1	1	2.3e-72	5.6e-69	232.1	0	2	254	93	340	92	346	0.96
GMP_PDE_delta	PF05351.6	157	TR11749|c0_g1_i1|m.10818	-	243	6.7e-79	263.1	1.1	1	1	1.1e-82	8.1e-79	262.9	0.7	1	157	82	240	82	240	0.96
2-Hacid_dh_C	PF02826.14	178	TR11754|c0_g1_i1|m.10819	-	529	2.4e-59	199.4	0	1	3	0.68	5000	-3.6	0	85	114	41	69	29	71	0.59
DDE_1	PF03184.14	217	TR11756|c0_g1_i1|m.10820	-	432	8.7e-22	77.3	0	1	1	6e-25	1.3e-21	76.7	0	40	170	206	335	174	352	0.9
Galactosyl_T	PF01762.16	195	TR11757|c0_g2_i1|m.10821	-	426	3.8e-60	202.8	0	1	1	3.5e-64	5.2e-60	202.3	0	2	192	163	354	162	357	0.96
Reo_sigmaC	PF04582.7	326	TR11760|c0_g1_i1|m.10823	-	238	0.15	11.1	4	1	1	8.8e-05	0.19	10.9	2.8	53	126	81	154	22	203	0.6
Troponin	PF00992.15	132	TR11790|c0_g1_i1|m.10824	-	102	2.5e-10	40.4	6.5	1	2	0.043	630	0.3	0.5	19	30	10	21	2	39	0.5
Trp_Tyr_perm	PF03222.8	394	TR11798|c0_g1_i1|m.10826	-	187	8.3e-06	24.8	1.8	1	1	5e-09	1.1e-05	24.5	1.2	8	64	77	135	73	150	0.87
Ank	PF00023.25	33	TR11866|c0_g1_i1|m.10828	-	298	1.1e-68	223.7	24	1	9	3.3e-08	9.8e-05	21.9	0.1	2	24	10	32	9	35	0.92
Lamp	PF01299.12	306	TR11884|c0_g1_i1|m.10830	-	261	1.2e-38	133	0	1	1	9e-43	1.3e-38	132.8	0	91	305	48	260	22	261	0.84
EGF	PF00008.22	32	TR11908|c0_g1_i1|m.10833	-	112	5e-10	39.1	22.4	1	5	3.5	7300	-3	0.2	5	8	2	5	1	5	0.81
Lig_chan	PF00060.21	148	TR11924|c0_g1_i1|m.10834	-	158	2.5e-39	134.3	0.8	1	1	2.3e-42	1.2e-38	132.1	0.5	2	92	22	158	21	158	0.96
PAP2	PF01569.16	129	TR12003|c0_g1_i1|m.10839	-	179	0.0071	16	0.7	1	2	5.7e-06	0.017	14.7	0	95	124	1	30	1	35	0.88
Homeobox	PF00046.24	57	TR12010|c0_g1_i1|m.10842	-	273	2.3e-22	78.3	4.7	1	1	2.6e-26	3.9e-22	77.6	3.3	1	57	6	62	6	62	0.99
SPO22	PF08631.5	278	TR12069|c0_g1_i1|m.10845	-	270	2.1e-25	89.3	0.1	1	2	2.3e-28	2.1e-25	89.3	0.1	149	275	3	122	1	125	0.96
Tropomyosin	PF00261.15	237	TR12076|c0_g1_i1|m.10847	-	138	1.3e-39	135.7	40.8	1	2	7.9e-12	1.2e-09	37.6	8.6	1	73	6	78	6	80	0.98
fn3	PF00041.16	85	TR12077|c0_g1_i1|m.10848	-	115	1.4e-06	28.3	0.1	1	1	1.4e-10	2.1e-06	27.7	0.1	2	79	18	86	17	92	0.86
DUF2650	PF10853.3	38	TR12119|c0_g1_i1|m.10849	-	100	0.0074	15.7	3.4	1	2	5.3e-06	0.026	13.9	0.3	13	38	6	31	5	31	0.95
DUF2650	PF10853.3	38	TR12119|c0_g2_i1|m.10850	-	100	0.0074	15.7	3.4	1	2	5.3e-06	0.026	13.9	0.3	13	38	6	31	5	31	0.95
IBR	PF01485.16	64	TR12122|c0_g2_i1|m.10851	-	441	3.1e-07	30.1	12	1	2	4.2e-11	3.1e-07	30.1	8.3	19	59	2	43	1	50	0.84
FoP_duplication	PF13865.1	76	TR12122|c0_g2_i2|m.10856	-	297	0.00055	20.3	1	1	1	7.5e-08	0.0011	19.3	0.7	18	64	235	281	217	282	0.73
KSR1-SAM	PF13543.1	129	TR12124|c0_g1_i1|m.10861	-	110	8e-05	22.4	1.3	1	1	1.4e-08	0.0001	22	0.9	62	129	39	105	2	105	0.88
Ribosomal_L39	PF00832.15	43	TR12126|c0_g1_i1|m.10862	-	116	0.062	12.7	0	1	1	6.7e-06	0.099	12.1	0	12	33	29	50	28	51	0.89
Ribosomal_L39	PF00832.15	43	TR12126|c0_g2_i1|m.10863	-	267	0.15	11.5	0	1	1	2.1e-05	0.31	10.5	0	12	33	180	201	178	202	0.89
SAC3_GANP	PF03399.11	204	TR12127|c0_g1_i1|m.10865	-	806	8e-67	224.7	0.2	1	1	1.5e-70	1.1e-66	224.2	0.1	2	204	573	769	572	769	0.99
Sec63	PF02889.11	314	TR12127|c0_g2_i1|m.10870	-	591	4.6e-44	150.9	1.3	1	1	1.6e-47	6.1e-44	150.5	0.9	7	253	207	492	197	546	0.82
Arf	PF00025.16	175	TR12128|c0_g1_i1|m.10874	-	200	1.8e-63	212.9	0	1	1	1.6e-66	2.2e-63	212.6	0	12	175	18	186	9	186	0.96
Arf	PF00025.16	175	TR12128|c0_g2_i1|m.10876	-	200	1.8e-63	212.9	0	1	1	1.6e-66	2.2e-63	212.6	0	12	175	18	186	9	186	0.96
S-AdoMet_synt_M	PF02772.11	120	TR12129|c0_g12_i1|m.10882	-	327	1.1e-47	160.8	0	1	1	7.1e-51	2.6e-47	159.6	0	2	120	129	250	128	250	0.97
S-AdoMet_synt_C	PF02773.11	138	TR12129|c0_g2_i2|m.10878	-	362	8.7e-62	206.9	0.4	1	1	4e-65	1.5e-61	206.1	0.3	1	111	252	362	252	362	0.99
S-AdoMet_synt_C	PF02773.11	138	TR12129|c0_g2_i3|m.10880	-	395	5.3e-78	259.4	0.1	1	1	2.4e-81	8.8e-78	258.7	0.1	1	137	252	388	252	389	1
Cation_ATPase_N	PF00690.21	69	TR12131|c0_g1_i1|m.10883	-	148	7.8e-24	82.9	0.2	1	2	8.2e-26	3.1e-22	77.8	0	2	69	5	72	4	72	0.98
Ribosomal_L21p	PF00829.16	96	TR12132|c0_g1_i1|m.10887	-	203	6.9e-21	74.2	0	1	1	6.3e-25	9.3e-21	73.7	0	2	95	94	190	93	191	0.97
GST_N_3	PF13417.1	75	TR12135|c0_g1_i1|m.10889	-	248	6.7e-10	39	0	1	1	4e-13	1.2e-09	38.2	0	7	73	30	96	26	98	0.95
GST_N_3	PF13417.1	75	TR12135|c0_g1_i2|m.10891	-	420	1.3e-09	38	0	1	1	1.4e-12	2.9e-09	37	0	7	73	202	268	198	270	0.95
WD40	PF00400.27	39	TR12144|c0_g1_i1|m.10898	-	391	7.6e-30	101.6	32.6	1	7	4.8e-08	0.00018	21.2	0.4	9	39	10	40	7	40	0.96
WD40	PF00400.27	39	TR12144|c0_g2_i1|m.10899	-	414	1.2e-29	101	32.6	1	7	3.8e-08	0.00019	21.1	0.4	9	39	10	40	7	40	0.96
WD40	PF00400.27	39	TR12144|c0_g4_i1|m.10900	-	357	3.8e-30	102.6	32.6	1	7	4.2e-08	0.00016	21.4	0.4	9	39	10	40	7	40	0.96
DUF3508	PF12018.3	281	TR12145|c0_g1_i1|m.10901	-	554	1.3e-103	345.8	1.4	1	2	0.022	170	1	0.1	104	149	90	135	79	144	0.72
Pkinase_Tyr	PF07714.12	259	TR12160|c0_g1_i1|m.10907	-	524	8.1e-61	205.3	0	1	1	1.4e-64	1e-60	205	0	2	256	206	477	205	480	0.92
Pkinase_Tyr	PF07714.12	259	TR12160|c0_g1_i2|m.10908	-	529	8.3e-61	205.3	0	1	1	1.4e-64	1.1e-60	204.9	0	2	256	211	482	210	485	0.92
SOXp	PF12336.3	84	TR12161|c0_g1_i1|m.10909	-	221	5.2e-27	94.2	3.5	1	2	3.5e-31	5.2e-27	94.2	2.4	1	84	10	100	10	100	0.84
SOXp	PF12336.3	84	TR12161|c1_g1_i1|m.10912	-	300	7.4e-33	113	2.6	1	3	0.94	4600	-1.7	0	43	47	38	42	2	68	0.57
HMG_box	PF00505.14	69	TR12161|c4_g1_i1|m.10915	-	106	1.1e-26	92.9	2.2	1	1	2.8e-30	1.4e-26	92.5	1.5	1	67	40	106	40	106	0.98
TPR_11	PF13414.1	69	TR12166|c0_g1_i1|m.10917	-	706	4.1e-09	35.9	1.4	1	2	1.2e-09	2.1e-06	27.2	0.2	7	66	43	113	41	116	0.84
TPR_11	PF13414.1	69	TR12166|c0_g1_i2|m.10918	-	662	1.3e-08	34.3	2.8	1	2	6.5e-10	1.9e-06	27.4	0.2	7	66	43	113	41	116	0.84
TPR_11	PF13414.1	69	TR12166|c0_g1_i3|m.10920	-	576	2.6e-09	36.5	1.5	1	2	8.5e-10	1.6e-06	27.6	0.2	6	66	42	113	40	116	0.84
TPR_11	PF13414.1	69	TR12166|c0_g2_i1|m.10921	-	128	8.1e-05	22.1	0.4	1	1	1.1e-08	0.00017	21.1	0.3	6	58	42	104	40	110	0.8
Activin_recp	PF01064.18	83	TR12177|c0_g1_i1|m.10924	-	120	0.58	10.8	15.7	1	1	5.7e-05	0.84	10.3	10.9	1	79	22	95	22	99	0.71
Collagen	PF01391.13	60	TR12178|c0_g2_i1|m.10925	-	449	7.3e-61	201.5	196.2	1	7	1.1e-11	1.7e-07	30.6	16.1	2	58	3	59	1	60	0.62
TIM21	PF08294.6	145	TR12179|c0_g1_i1|m.10930	-	248	1.3e-47	161	0	1	1	2.3e-51	1.7e-47	160.7	0	1	145	104	248	104	248	0.98
TIM21	PF08294.6	145	TR12179|c0_g1_i2|m.10932	-	194	1e-25	90.1	0	1	1	3e-29	1.5e-25	89.5	0	1	82	104	181	104	187	0.96
TMEM71	PF15121.1	150	TR12180|c0_g1_i1|m.10934	-	211	0.00054	19.7	1	1	2	0.14	410	0.6	0.1	58	71	2	15	1	20	0.84
Mis12	PF05859.7	144	TR12183|c1_g2_i1|m.10939	-	227	8.6e-39	132.6	3.4	1	1	6.6e-42	1.2e-38	132.1	2.4	1	143	32	180	32	181	0.98
Lectin_C	PF00059.16	105	TR12188|c0_g1_i1|m.10941	-	599	1.9e-22	79.8	2.5	1	1	2.4e-25	3.9e-22	78.8	1.8	2	105	393	497	392	497	0.95
WD40	PF00400.27	39	TR12189|c0_g1_i1|m.10944	-	193	3e-38	128.3	15.1	1	4	8.9e-10	2.6e-06	27	0.6	11	38	16	43	6	44	0.9
WD40	PF00400.27	39	TR12189|c0_g2_i2|m.10947	-	331	1.7e-70	230.5	33.7	1	7	2.7e-09	5.8e-06	25.9	0.6	11	38	16	43	6	44	0.9
UPF0489	PF12640.2	162	TR12193|c0_g1_i1|m.10949	-	244	5e-43	147.1	1	1	1	4.5e-47	6.6e-43	146.7	0.7	1	133	15	157	15	162	0.96
MULE	PF10551.4	93	TR12196|c0_g2_i1|m.10952	-	278	0.017	15.3	0.1	1	2	0.087	1300	-0.4	0	58	75	35	52	25	71	0.78
DDE_Tnp_1_7	PF13843.1	351	TR12272|c0_g1_i1|m.10955	-	159	7.7e-27	94.2	0	1	1	6.1e-31	9e-27	94	0	244	351	3	118	1	118	0.88
Herpes_gE	PF02480.11	439	TR12285|c0_g1_i1|m.10956	-	387	0.0041	15.4	1.8	1	2	0.059	290	-0.6	0.5	68	142	185	274	163	281	0.39
Lep_receptor_Ig	PF06328.6	89	TR12286|c0_g1_i1|m.10958	-	824	4.3e-07	29.7	0.1	1	1	1.6e-10	1.2e-06	28.2	0.1	9	68	306	363	301	382	0.8
fn3	PF00041.16	85	TR12286|c0_g1_i2|m.10961	-	763	0.009	16.1	9.1	1	3	2.4e-05	0.36	11	0.5	3	37	96	127	94	176	0.75
Lep_receptor_Ig	PF06328.6	89	TR12286|c0_g1_i3|m.10964	-	515	2.6e-07	30.4	0.1	1	1	8.5e-11	6.3e-07	29.1	0.1	9	69	306	364	301	382	0.8
Lep_receptor_Ig	PF06328.6	89	TR12286|c0_g1_i4|m.10967	-	1169	6.8e-07	29	0.1	1	1	2.5e-10	1.9e-06	27.6	0.1	9	68	306	363	301	382	0.8
Lep_receptor_Ig	PF06328.6	89	TR12286|c0_g1_i5|m.10971	-	978	5.5e-07	29.3	0.1	1	1	2e-10	1.5e-06	27.9	0.1	9	68	115	172	110	191	0.8
ATG_C	PF09333.6	98	TR12288|c1_g1_i1|m.10974	-	2076	1.9e-35	120.9	0.1	1	1	9.8e-39	4.9e-35	119.6	0.1	7	98	1981	2072	1976	2072	0.98
DUF727	PF05303.7	108	TR12288|c1_g1_i1|m.10975	-	133	7.7e-42	141.4	0.1	1	1	1.9e-45	9.5e-42	141.1	0.1	1	108	27	129	27	129	0.98
Orn_Arg_deC_N	PF02784.11	251	TR12288|c3_g1_i1|m.10980	-	451	2.8e-61	206.8	0	1	1	7.1e-65	3.5e-61	206.5	0	3	250	46	278	44	279	0.96
Orn_Arg_deC_N	PF02784.11	251	TR12288|c4_g1_i1|m.10983	-	435	1.6e-56	191.3	0	1	1	2.7e-60	2e-56	190.9	0	7	250	49	277	44	278	0.94
Pkinase	PF00069.20	260	TR12290|c0_g1_i1|m.10987	-	293	1.3e-12	47.3	0	1	2	6.9e-16	2.6e-12	46.4	0	173	257	5	83	1	86	0.91
L27	PF02828.11	56	TR12290|c0_g3_i1|m.10988	-	273	0.084	12.5	0.1	1	1	2.7e-05	0.2	11.3	0.1	20	42	51	73	47	73	0.91
zf-RING_2	PF13639.1	44	TR12291|c0_g3_i1|m.10989	-	111	1.1e-13	50.6	7	1	2	0.066	65	3.4	0.1	39	43	28	32	14	50	0.8
Kinesin	PF00225.18	335	TR12292|c0_g2_i1|m.10990	-	743	3.2e-118	394.2	0	1	1	4.8e-122	7.1e-118	393.1	0	1	335	22	351	22	351	0.94
Kinesin	PF00225.18	335	TR12292|c0_g2_i3|m.10994	-	591	1.8e-118	395.1	0	1	1	2.7e-122	4e-118	393.9	0	1	335	22	351	22	351	0.94
Homeobox_KN	PF05920.6	40	TR12293|c0_g1_i1|m.10999	-	503	4.4e-19	67.8	0.9	1	1	2.9e-22	1.1e-18	66.6	0.6	1	40	356	395	356	395	1
Homeobox_KN	PF05920.6	40	TR12293|c0_g1_i2|m.11002	-	337	3.6e-19	68.1	0.9	1	1	1.7e-22	6.2e-19	67.4	0.6	1	40	190	229	190	229	1
Homeobox_KN	PF05920.6	40	TR12293|c0_g1_i3|m.11003	-	151	1.1e-19	69.8	0.9	1	1	4.7e-23	1.7e-19	69.1	0.6	1	40	4	43	4	43	1
Homeobox_KN	PF05920.6	40	TR12293|c0_g1_i4|m.11004	-	248	2.5e-19	68.7	0.9	1	1	8.1e-23	4e-19	68	0.6	1	40	101	140	101	140	1
Membr_traf_MHD	PF10540.4	137	TR12294|c1_g1_i1|m.11005	-	2571	2.3e-56	189.4	2.1	1	2	3.8	11000	-4	0	7	51	2187	2230	2185	2233	0.71
Sec6	PF06046.8	566	TR12294|c1_g1_i2|m.11012	-	115	0.0091	14.1	0.1	1	1	1.3e-06	0.0096	14	0	237	307	16	88	2	112	0.84
DUF1041	PF06292.12	106	TR12294|c1_g1_i2|m.11010	-	2041	1.5e-38	131.1	0	1	4	1.8	8700	-3.1	0.1	65	77	1150	1163	1143	1173	0.81
Membr_traf_MHD	PF10540.4	137	TR12294|c1_g3_i1|m.11016	-	392	5.9e-58	194.5	0.9	1	2	0.081	600	0.1	0	6	53	7	53	2	58	0.79
Membr_traf_MHD	PF10540.4	137	TR12294|c1_g3_i2|m.11018	-	392	5.9e-58	194.5	0.9	1	2	0.081	600	0.1	0	6	53	7	53	2	58	0.79
Membr_traf_MHD	PF10540.4	137	TR12294|c1_g3_i3|m.11020	-	392	5.9e-58	194.5	0.9	1	2	0.081	600	0.1	0	6	53	7	53	2	58	0.79
Membr_traf_MHD	PF10540.4	137	TR12294|c1_g4_i2|m.11021	-	351	1.7e-57	193	0.7	1	1	4.2e-61	3.1e-57	192.1	0.5	1	137	22	165	22	165	0.99
Membr_traf_MHD	PF10540.4	137	TR12294|c1_g4_i7|m.11024	-	351	1.7e-57	193	0.7	1	1	4.2e-61	3.1e-57	192.1	0.5	1	137	22	165	22	165	0.99
Membr_traf_MHD	PF10540.4	137	TR12294|c1_g6_i1|m.11027	-	392	5.9e-58	194.5	0.9	1	2	0.081	600	0.1	0	6	53	7	53	2	58	0.79
Homeobox	PF00046.24	57	TR12295|c3_g1_i2|m.11029	-	210	4.2e-20	71.1	6.6	1	1	4.9e-24	7.3e-20	70.3	4.6	1	57	130	186	130	186	0.99
Homeobox	PF00046.24	57	TR12295|c3_g1_i3|m.11031	-	142	2.3e-20	71.9	6.6	1	1	2.2e-24	3.3e-20	71.4	4.6	1	57	62	118	62	118	0.99
Rhomboid_SP	PF12595.3	209	TR12295|c3_g2_i1|m.11033	-	130	0.1	12.1	0.5	1	1	7.2e-06	0.11	12.1	0.3	85	154	12	79	1	109	0.71
Homeobox	PF00046.24	57	TR12295|c3_g3_i1|m.11034	-	199	2.4e-21	75	2.4	1	1	2.5e-25	3.6e-21	74.5	1.7	1	57	119	175	119	175	0.99
Homeobox	PF00046.24	57	TR12295|c4_g1_i1|m.11036	-	309	8.6e-21	73.3	2.3	1	1	2.6e-24	1.3e-20	72.7	1.6	2	57	188	243	187	243	0.98
Homeobox	PF00046.24	57	TR12295|c4_g1_i2|m.11037	-	309	8.6e-21	73.3	2.3	1	1	2.6e-24	1.3e-20	72.7	1.6	2	57	188	243	187	243	0.98
Pkinase	PF00069.20	260	TR12299|c0_g1_i1|m.11038	-	268	2.9e-61	206.9	0	1	1	2.2e-61	8.3e-58	195.5	0	2	260	25	255	24	255	0.94
Pkinase	PF00069.20	260	TR12299|c0_g1_i2|m.11040	-	213	2.3e-53	181	0	1	1	9.4e-57	2.8e-53	180.7	0	2	180	25	200	24	204	0.97
Pkinase	PF00069.20	260	TR12299|c0_g1_i3|m.11042	-	102	1.6e-18	66.8	0	1	1	2.4e-22	1.8e-18	66.6	0	165	260	1	89	1	89	0.94
Pkinase	PF00069.20	260	TR12299|c0_g1_i4|m.11043	-	287	6.5e-72	241.7	0	1	1	2.5e-75	7.4e-72	241.6	0	2	260	25	274	24	274	0.96
PDEase_I	PF00233.14	237	TR1229|c0_g1_i1|m.55	-	145	2.9e-52	177.7	5.5	1	1	4.8e-56	3.5e-52	177.5	3.8	1	114	32	145	32	145	1
Sprouty	PF05210.8	108	TR12300|c0_g1_i1|m.11045	-	126	0.061	13.3	0.6	1	1	5.8e-06	0.086	12.8	0.4	30	62	22	55	1	70	0.74
Shisa	PF13908.1	179	TR12300|c0_g1_i2|m.11047	-	142	0.043	13.9	0	1	1	2.2e-05	0.066	13.3	0	64	124	66	121	52	132	0.71
Shisa	PF13908.1	179	TR12300|c0_g1_i3|m.11050	-	142	0.043	13.9	0	1	1	2.2e-05	0.066	13.3	0	64	124	66	121	52	132	0.71
zf-C4	PF00105.13	70	TR12301|c0_g1_i1|m.11052	-	110	4.3e-34	116.5	16.8	1	1	4.2e-38	6.2e-34	116	11.6	2	70	17	85	16	85	0.98
zf-C4	PF00105.13	70	TR12301|c0_g2_i1|m.11053	-	372	4.1e-33	113.4	15.6	1	2	5.6e-37	4.1e-33	113.4	10.8	2	70	3	71	2	71	0.98
zf-C4	PF00105.13	70	TR12301|c0_g5_i1|m.11054	-	344	7.5e-33	112.5	16.8	1	2	1e-36	7.5e-33	112.5	11.6	2	70	17	85	16	85	0.98
RRM_1	PF00076.17	70	TR12303|c0_g1_i1|m.11056	-	150	2.6e-24	84.6	0	1	2	2.5e-19	9.3e-16	57.2	0	1	66	9	76	9	78	0.95
RRM_1	PF00076.17	70	TR12303|c0_g1_i3|m.11057	-	453	1.1e-54	181.9	0.1	1	3	3.5e-18	7.4e-15	54.3	0	1	66	9	76	9	78	0.95
RRM_1	PF00076.17	70	TR12303|c0_g1_i4|m.11059	-	453	1.1e-54	181.9	0.1	1	3	3.5e-18	7.4e-15	54.3	0	1	66	9	76	9	78	0.95
COLFI	PF01410.13	214	TR12305|c0_g2_i1|m.11065	-	134	1.6e-56	191	0	1	1	1.3e-60	2e-56	190.8	0	86	214	4	133	2	133	0.98
COLFI	PF01410.13	214	TR12305|c0_g2_i4|m.11070	-	150	8.5e-39	133.1	0.7	1	1	7.5e-43	1.1e-38	132.7	0.5	1	88	50	140	50	146	0.96
COLFI	PF01410.13	214	TR12305|c0_g2_i8|m.11074	-	132	8.1e-09	35.2	0.1	1	1	1.4e-12	1e-08	34.8	0.1	1	29	104	132	104	132	0.96
CUE	PF02845.11	42	TR12307|c0_g1_i10|m.11102	-	755	1.4e-09	37.2	0.1	1	1	6.4e-13	2.4e-09	36.5	0.1	3	40	11	48	9	50	0.94
zf-RanBP	PF00641.13	30	TR12307|c0_g1_i11|m.11106	-	149	1.4e-07	30.4	2.1	1	1	1.2e-10	3.1e-07	29.3	1.5	2	28	120	147	120	148	0.94
zf-RanBP	PF00641.13	30	TR12307|c0_g1_i13|m.11109	-	181	2e-07	29.9	2.1	1	1	1.1e-10	4.2e-07	28.9	1.5	2	28	152	179	152	180	0.94
zf-RanBP	PF00641.13	30	TR12307|c0_g1_i2|m.11079	-	181	2e-07	29.9	2.1	1	1	1.1e-10	4.2e-07	28.9	1.5	2	28	152	179	152	180	0.94
zf-RanBP	PF00641.13	30	TR12307|c0_g1_i3|m.11082	-	154	1.5e-07	30.3	2.1	1	1	1.1e-10	3.3e-07	29.3	1.5	2	28	125	152	125	153	0.94
CUE	PF02845.11	42	TR12307|c0_g1_i4|m.11084	-	475	8.4e-10	37.9	0.1	1	1	9e-14	1.3e-09	37.3	0.1	3	40	11	48	9	50	0.94
CUE	PF02845.11	42	TR12307|c0_g1_i5|m.11086	-	787	1.5e-09	37.1	0.1	1	1	6.7e-13	2.5e-09	36.4	0.1	3	40	11	48	9	50	0.94
CUE	PF02845.11	42	TR12307|c0_g1_i6|m.11090	-	760	1.4e-09	37.2	0.1	1	1	6.5e-13	2.4e-09	36.4	0.1	3	40	11	48	9	50	0.94
CUE	PF02845.11	42	TR12307|c0_g1_i7|m.11093	-	731	1.3e-09	37.2	0.1	1	1	4.6e-13	2.3e-09	36.5	0.1	3	40	11	48	9	50	0.94
CUE	PF02845.11	42	TR12307|c0_g1_i8|m.11096	-	755	1.4e-09	37.2	0.1	1	1	6.4e-13	2.4e-09	36.5	0.1	3	40	11	48	9	50	0.94
Voltage_CLC	PF00654.15	355	TR12308|c0_g2_i1|m.11112	-	654	1e-99	333.9	24	1	2	0.6	4500	-3.7	0.2	164	178	146	160	130	171	0.62
Voltage_CLC	PF00654.15	355	TR12308|c0_g2_i2|m.11114	-	604	8e-100	334.3	24	1	2	0.49	3600	-3.4	0.1	164	178	96	110	80	122	0.63
Voltage_CLC	PF00654.15	355	TR12308|c0_g2_i4|m.11117	-	632	9.1e-100	334.1	24	1	2	0.52	3800	-3.5	0.1	164	178	124	138	108	150	0.63
Voltage_CLC	PF00654.15	355	TR12308|c0_g2_i5|m.11119	-	545	4.7e-100	335	24	1	1	7.8e-104	5.8e-100	334.7	16.6	2	354	129	532	128	533	0.86
Aminotran_3	PF00202.16	339	TR12309|c0_g1_i2|m.11120	-	312	3.5e-32	111.6	0	1	1	3.3e-36	4.8e-32	111.1	0	2	138	93	222	92	240	0.94
Aminotran_3	PF00202.16	339	TR12309|c0_g1_i3|m.11121	-	262	2.3e-32	112.2	0	1	1	1.9e-36	2.8e-32	111.9	0	2	138	43	172	42	210	0.94
Aminotran_3	PF00202.16	339	TR12309|c0_g1_i4|m.11122	-	516	4.2e-85	285.5	0	1	1	1.2e-88	5.9e-85	285	0	2	339	93	448	92	448	0.89
Aminotran_3	PF00202.16	339	TR12309|c0_g1_i5|m.11124	-	466	3e-85	286	0	1	1	8.6e-89	4.3e-85	285.5	0	2	339	43	398	42	398	0.89
Aminotran_3	PF00202.16	339	TR12309|c0_g1_i9|m.11126	-	252	6.2e-51	173.2	0.2	1	1	1.1e-54	8.3e-51	172.8	0.1	175	339	19	184	2	184	0.95
A_deaminase	PF00962.17	331	TR12311|c0_g1_i1|m.11132	-	379	1.1e-88	297.3	0.5	1	1	8.4e-93	1.2e-88	297.1	0.3	1	329	28	364	28	366	0.97
A_deaminase	PF00962.17	331	TR12311|c0_g1_i3|m.11134	-	156	3.1e-25	88.8	0	1	1	2.3e-29	3.4e-25	88.6	0	48	178	5	142	1	154	0.94
Choline_transpo	PF04515.7	334	TR12312|c0_g1_i1|m.11135	-	706	8.3e-133	442.2	26.7	1	3	0.054	810	-1.5	0	51	77	31	57	26	90	0.49
Choline_transpo	PF04515.7	334	TR12312|c0_g1_i2|m.11136	-	838	3.8e-133	443.3	27.3	1	3	0.067	990	-1.8	0	51	77	36	62	31	95	0.49
Choline_transpo	PF04515.7	334	TR12312|c0_g1_i3|m.11139	-	711	8.4e-133	442.2	26.7	1	3	0.055	810	-1.6	0	51	77	36	62	31	95	0.49
Choline_transpo	PF04515.7	334	TR12312|c0_g1_i4|m.11140	-	833	3.7e-133	443.3	27.3	1	3	0.066	980	-1.8	0	51	77	31	57	26	90	0.49
SMAP	PF15477.1	69	TR12313|c0_g2_i1|m.11147	-	441	5.9e-15	55.2	8.7	1	5	1	15000	-6.8	7.5	28	51	26	50	4	67	0.61
Kinesin	PF00225.18	335	TR12314|c0_g1_i1|m.11149	-	103	0.00021	20	0	1	1	3.1e-08	0.00023	19.9	0	97	174	7	93	1	101	0.79
Kinesin	PF00225.18	335	TR12314|c0_g1_i2|m.11150	-	313	2.4e-18	65.9	0	1	1	1.6e-21	2.4e-17	62.6	0	97	334	7	239	1	240	0.84
Homeobox	PF00046.24	57	TR12315|c0_g1_i1|m.11155	-	157	8.3e-05	22.1	0.3	1	1	4e-08	0.00015	21.3	0.2	1	25	133	157	133	157	0.97
Homeobox	PF00046.24	57	TR12315|c0_g3_i1|m.11157	-	292	5.2e-22	77.2	8.4	1	1	1.3e-25	9.6e-22	76.3	5.9	1	57	207	263	207	263	0.99
Homeobox	PF00046.24	57	TR12315|c0_g3_i2|m.11158	-	279	4.7e-22	77.3	8.4	1	1	1.2e-25	8.9e-22	76.4	5.9	1	57	194	250	194	250	0.99
Abhydrolase_8	PF06259.7	178	TR12316|c0_g1_i1|m.11160	-	104	0.13	11.7	0	1	1	8.7e-06	0.13	11.7	0	25	105	11	92	4	104	0.76
Band_7	PF01145.20	179	TR12316|c0_g1_i1|m.11159	-	332	2e-15	57.1	1.2	1	2	2e-19	3e-15	56.5	0	2	179	25	207	24	214	0.87
UCH	PF00443.24	269	TR12317|c1_g1_i1|m.11162	-	1049	4.3e-53	180.1	6	1	2	1.2e-56	4.3e-53	180.1	4.2	2	269	89	414	88	414	0.91
UCH	PF00443.24	269	TR12317|c1_g1_i2|m.11165	-	1048	4.3e-53	180.1	6	1	2	1.2e-56	4.3e-53	180.1	4.2	2	269	89	414	88	414	0.91
UCH	PF00443.24	269	TR12317|c1_g1_i3|m.11168	-	1049	4.3e-53	180.1	6	1	2	1.2e-56	4.3e-53	180.1	4.2	2	269	89	414	88	414	0.91
ubiquitin	PF00240.18	69	TR12317|c1_g1_i4|m.11171	-	402	1.1e-06	27.8	0.1	1	2	0.098	360	0.6	0	35	53	218	236	207	242	0.78
ubiquitin	PF00240.18	69	TR12317|c1_g1_i5|m.11172	-	403	1.1e-06	27.8	0.1	1	2	0.098	360	0.6	0	35	53	218	236	207	242	0.78
UCH	PF00443.24	269	TR12317|c1_g1_i6|m.11173	-	1048	4.3e-53	180.1	6	1	2	1.2e-56	4.3e-53	180.1	4.2	2	269	89	414	88	414	0.91
Pkinase	PF00069.20	260	TR12319|c0_g1_i1|m.11179	-	617	6.4e-47	159.8	0	1	3	2.9e-30	8.5e-27	93.9	0	1	148	50	195	50	230	0.87
IL13	PF03487.8	43	TR12320|c1_g1_i1|m.11182	-	134	0.098	12.3	0.7	1	2	0.19	2900	-2	0.1	12	20	75	83	69	84	0.76
WD40	PF00400.27	39	TR12320|c1_g1_i1|m.11181	-	515	7.1e-70	228.6	26.8	1	8	3.5e-12	5.8e-09	35.4	0	6	39	165	198	161	198	0.96
IL13	PF03487.8	43	TR12320|c1_g1_i3|m.11188	-	134	0.098	12.3	0.7	1	2	0.19	2900	-2	0.1	12	20	75	83	69	84	0.76
WD40	PF00400.27	39	TR12320|c1_g1_i3|m.11187	-	515	7.1e-70	228.6	26.8	1	8	3.5e-12	5.8e-09	35.4	0	6	39	165	198	161	198	0.96
DAGK_acc	PF00609.14	161	TR12321|c0_g1_i1|m.11191	-	906	5.6e-53	179.3	0.1	1	2	6.2e-56	1.5e-52	177.9	0	1	161	543	700	543	700	0.98
DAGK_acc	PF00609.14	161	TR12321|c0_g1_i2|m.11195	-	936	5.9e-53	179.3	0.1	1	2	7.6e-56	1.6e-52	177.8	0	1	161	543	700	543	700	0.98
C1_1	PF00130.17	53	TR12321|c0_g2_i1|m.11199	-	207	1.3e-20	72.8	26.7	1	2	5.5e-12	1.6e-08	34.1	7.9	1	51	22	72	22	74	0.97
DAGK_acc	PF00609.14	161	TR12321|c0_g3_i1|m.11201	-	615	2.6e-54	183.7	0	1	1	9.2e-58	4.5e-54	182.9	0	1	161	223	380	223	380	0.98
FAM101	PF15068.1	207	TR12321|c0_g3_i2|m.11204	-	155	0.089	12.2	2.7	1	2	2.2e-05	0.33	10.3	0.1	165	195	8	38	6	47	0.83
DAGK_acc	PF00609.14	161	TR12321|c0_g3_i2|m.11203	-	670	3e-54	183.5	0	1	1	1.8e-57	5.3e-54	182.7	0	1	161	223	380	223	380	0.98
SAM_2	PF07647.12	66	TR12321|c0_g3_i3|m.11207	-	118	3.2e-17	62.1	0.1	1	1	8.7e-21	4.3e-17	61.7	0.1	1	65	47	110	47	111	0.97
FAM101	PF15068.1	207	TR12321|c0_g3_i3|m.11206	-	155	0.089	12.2	2.7	1	2	2.2e-05	0.33	10.3	0.1	165	195	8	38	6	47	0.83
DAGK_acc	PF00609.14	161	TR12321|c0_g3_i3|m.11205	-	666	3.1e-54	183.4	0	1	1	1.1e-57	5.2e-54	182.7	0	1	161	223	380	223	380	0.98
Amidohydro_1	PF01979.15	333	TR12322|c0_g1_i1|m.11210	-	567	2.7e-20	73.3	0.7	1	1	1.2e-23	3.5e-20	72.9	0.5	2	333	58	406	57	406	0.87
PWWP	PF00855.12	86	TR12322|c0_g1_i1|m.11209	-	786	5e-16	58.6	0	1	1	1.9e-19	1.4e-15	57.2	0	3	85	226	308	224	309	0.96
PWWP	PF00855.12	86	TR12322|c0_g1_i10|m.11244	-	786	5e-16	58.6	0	1	1	1.9e-19	1.4e-15	57.2	0	3	85	226	308	224	309	0.96
Amidohydro_1	PF01979.15	333	TR12322|c0_g1_i10|m.11245	-	567	2.7e-20	73.3	0.7	1	1	1.2e-23	3.5e-20	72.9	0.5	2	333	58	406	57	406	0.87
PWWP	PF00855.12	86	TR12322|c0_g1_i11|m.11253	-	693	4.1e-16	58.9	0	1	2	1.6e-19	1.2e-15	57.4	0	3	85	133	215	131	216	0.96
Amidohydro_1	PF01979.15	333	TR12322|c0_g1_i11|m.11254	-	567	2.7e-20	73.3	0.7	1	1	1.2e-23	3.5e-20	72.9	0.5	2	333	58	406	57	406	0.87
Amidohydro_1	PF01979.15	333	TR12322|c0_g1_i12|m.11261	-	567	2.7e-20	73.3	0.7	1	1	1.2e-23	3.5e-20	72.9	0.5	2	333	58	406	57	406	0.87
PWWP	PF00855.12	86	TR12322|c0_g1_i12|m.11260	-	786	5e-16	58.6	0	1	1	1.9e-19	1.4e-15	57.2	0	3	85	226	308	224	309	0.96
Amidohydro_1	PF01979.15	333	TR12322|c0_g1_i2|m.11219	-	567	2.7e-20	73.3	0.7	1	1	1.2e-23	3.5e-20	72.9	0.5	2	333	58	406	57	406	0.87
PWWP	PF00855.12	86	TR12322|c0_g1_i2|m.11218	-	786	5e-16	58.6	0	1	1	1.9e-19	1.4e-15	57.2	0	3	85	226	308	224	309	0.96
Amidohydro_1	PF01979.15	333	TR12322|c0_g1_i3|m.11227	-	567	2.7e-20	73.3	0.7	1	1	1.2e-23	3.5e-20	72.9	0.5	2	333	58	406	57	406	0.87
Amidohydro_1	PF01979.15	333	TR12322|c0_g1_i4|m.11230	-	567	2.7e-20	73.3	0.7	1	1	1.2e-23	3.5e-20	72.9	0.5	2	333	58	406	57	406	0.87
DUF3408	PF11888.3	136	TR12322|c0_g1_i5|m.11233	-	105	0.085	12.7	0.3	1	1	1.5e-05	0.11	12.4	0.2	20	107	17	101	2	103	0.74
Amidohydro_1	PF01979.15	333	TR12322|c0_g1_i6|m.11234	-	567	2.7e-20	73.3	0.7	1	1	1.2e-23	3.5e-20	72.9	0.5	2	333	58	406	57	406	0.87
Amidohydro_1	PF01979.15	333	TR12322|c0_g1_i7|m.11238	-	567	2.7e-20	73.3	0.7	1	1	1.2e-23	3.5e-20	72.9	0.5	2	333	58	406	57	406	0.87
PWWP	PF00855.12	86	TR12322|c0_g1_i7|m.11237	-	693	4.1e-16	58.9	0	1	2	1.6e-19	1.2e-15	57.4	0	3	85	133	215	131	216	0.96
Vps5	PF09325.5	236	TR12323|c0_g1_i1|m.11269	-	179	0.0015	17.8	6.7	1	2	0.019	140	1.5	0	112	153	32	73	8	81	0.8
Vps5	PF09325.5	236	TR12323|c0_g1_i2|m.11272	-	230	0.0019	17.4	12	1	1	2.3e-05	0.34	10.1	8.3	157	232	147	222	1	225	0.64
PX	PF00787.19	113	TR12323|c0_g1_i3|m.11275	-	384	1.1e-21	76.6	0	1	1	3.6e-25	2.7e-21	75.4	0	15	112	60	170	45	171	0.9
PX	PF00787.19	113	TR12323|c0_g1_i6|m.11277	-	270	6.2e-22	77.5	0	1	1	8.3e-26	1.2e-21	76.5	0	15	112	60	170	45	171	0.9
PX	PF00787.19	113	TR12323|c0_g1_i7|m.11279	-	437	1.4e-21	76.4	0	1	1	4.6e-25	3.4e-21	75.1	0	15	112	60	170	45	171	0.9
FAD-oxidase_C	PF02913.14	248	TR12324|c0_g1_i2|m.11283	-	571	5.1e-55	186.4	0	1	1	9.5e-59	7.1e-55	186	0	1	247	292	564	292	565	0.99
FAD-oxidase_C	PF02913.14	248	TR12324|c0_g1_i3|m.11286	-	402	2e-55	187.8	0	1	1	3.6e-59	2.7e-55	187.3	0	1	247	123	395	123	396	0.99
FAD-oxidase_C	PF02913.14	248	TR12324|c0_g1_i4|m.11290	-	402	2e-55	187.8	0	1	1	3.6e-59	2.7e-55	187.3	0	1	247	123	395	123	396	0.99
FAD-oxidase_C	PF02913.14	248	TR12324|c0_g1_i5|m.11292	-	402	2e-55	187.8	0	1	1	3.6e-59	2.7e-55	187.3	0	1	247	123	395	123	396	0.99
GAS	PF13851.1	201	TR12325|c0_g1_i1|m.11296	-	603	0.0027	16.9	81.2	1	6	0.00013	0.32	10.1	6	32	124	106	200	102	227	0.57
GAS	PF13851.1	201	TR12325|c0_g1_i2|m.11297	-	603	0.0027	16.9	81.2	1	6	0.00013	0.32	10.1	6	32	124	106	200	102	227	0.57
GAS	PF13851.1	201	TR12325|c0_g1_i3|m.11298	-	195	0.0089	15.2	21.7	1	1	4.8e-05	0.034	13.3	14.9	40	198	40	187	17	191	0.84
GAS	PF13851.1	201	TR12325|c0_g1_i4|m.11299	-	510	0.0017	17.5	81.1	1	6	7.6e-05	0.14	11.3	3.8	62	138	15	91	12	99	0.84
GAS	PF13851.1	201	TR12325|c0_g1_i5|m.11301	-	510	0.0017	17.5	81.1	1	6	7.6e-05	0.14	11.3	3.8	62	138	15	91	12	99	0.84
SAM_1	PF00536.25	64	TR12326|c0_g1_i1|m.11303	-	929	1.9e-34	117.6	4.3	1	3	8.2e-16	3e-12	46.5	0.3	2	63	575	637	574	638	0.97
FAD_binding_6	PF00970.19	99	TR12326|c0_g1_i1|m.11304	-	299	1e-32	112.1	0	1	1	5e-36	1.8e-32	111.3	0	2	98	43	148	42	149	0.97
SAM_1	PF00536.25	64	TR12326|c0_g1_i2|m.11308	-	929	1.9e-34	117.6	4.3	1	3	8.2e-16	3e-12	46.5	0.3	2	63	575	637	574	638	0.97
FAD_binding_6	PF00970.19	99	TR12326|c0_g1_i2|m.11309	-	299	1e-32	112.1	0	1	1	5e-36	1.8e-32	111.3	0	2	98	43	148	42	149	0.97
Ribonuc_P_40	PF08584.6	284	TR12327|c0_g1_i1|m.11313	-	350	9e-69	231.6	0	1	1	2.8e-72	4.1e-68	229.4	0	1	284	72	334	72	334	0.95
Ribonuc_P_40	PF08584.6	284	TR12327|c0_g1_i2|m.11315	-	350	9e-69	231.6	0	1	1	2.8e-72	4.1e-68	229.4	0	1	284	72	334	72	334	0.95
Pkinase	PF00069.20	260	TR12328|c0_g1_i1|m.11317	-	534	2.7e-27	95.5	1.5	1	1	8.7e-31	4.3e-27	94.8	1.1	18	258	92	332	88	334	0.81
zf-C2HC_2	PF13913.1	25	TR12330|c0_g1_i1|m.11319	-	255	7.1e-10	38.2	1.3	1	1	2.7e-13	1.3e-09	37.4	0.9	1	25	165	189	165	189	0.97
zf-C2HC_2	PF13913.1	25	TR12330|c0_g1_i2|m.11321	-	255	7.1e-10	38.2	1.3	1	1	2.7e-13	1.3e-09	37.4	0.9	1	25	165	189	165	189	0.97
TNFR_c6	PF00020.13	39	TR12331|c0_g1_i1|m.11323	-	402	5.4e-11	42.3	71.4	1	5	3.9e-07	0.0014	18.5	4.3	1	37	41	73	41	76	0.88
TNFR_c6	PF00020.13	39	TR12331|c0_g1_i2|m.11324	-	402	5.4e-11	42.3	71.4	1	5	3.9e-07	0.0014	18.5	4.3	1	37	41	73	41	76	0.88
PAZ	PF02170.17	135	TR12333|c0_g2_i1|m.11325	-	263	2.7e-40	136.7	0.8	1	1	7.4e-44	3.6e-40	136.3	0.6	1	134	23	158	23	159	0.96
PAZ	PF02170.17	135	TR12333|c0_g2_i2|m.11326	-	274	3e-40	136.6	0.8	1	1	8.2e-44	4e-40	136.2	0.6	1	134	23	158	23	159	0.96
PAZ	PF02170.17	135	TR12333|c0_g2_i3|m.11327	-	256	2.5e-40	136.9	0.8	1	1	6.9e-44	3.4e-40	136.4	0.6	1	134	23	158	23	159	0.96
PAZ	PF02170.17	135	TR12333|c0_g3_i2|m.11328	-	457	8.6e-40	135.1	1.3	1	1	3.3e-43	1.2e-39	134.6	0.9	2	134	237	371	236	372	0.96
PAZ	PF02170.17	135	TR12333|c0_g3_i4|m.11333	-	453	8.2e-40	135.2	1.3	1	1	2.5e-43	1.2e-39	134.6	0.9	2	134	237	371	236	372	0.96
PAZ	PF02170.17	135	TR12333|c0_g3_i5|m.11336	-	435	7.8e-40	135.3	1.3	1	1	3e-43	1.1e-39	134.7	0.9	2	134	237	371	236	372	0.96
PAZ	PF02170.17	135	TR12333|c0_g3_i6|m.11339	-	521	1.1e-39	134.8	1.3	1	1	4.2e-43	1.6e-39	134.3	0.9	2	134	237	371	236	372	0.96
PAZ	PF02170.17	135	TR12333|c0_g3_i7|m.11343	-	524	1.1e-39	134.8	1.3	1	1	4.3e-43	1.6e-39	134.3	0.9	2	134	237	371	236	372	0.96
PAZ	PF02170.17	135	TR12333|c0_g3_i8|m.11346	-	435	2.5e-41	140.1	2.5	1	1	9.8e-45	3.6e-41	139.6	1.7	1	134	236	371	236	372	0.97
PDEase_I	PF00233.14	237	TR12335|c2_g1_i1|m.11349	-	235	8.6e-40	136.9	0	1	1	3.2e-43	1.2e-39	136.4	0	138	237	13	112	2	112	0.96
Cyclin_N	PF00134.18	127	TR12337|c0_g1_i7|m.11351	-	250	2.2e-06	27.2	0.1	1	2	0.00029	4.3	6.9	0	42	67	2	27	1	35	0.88
DUF2404	PF10296.4	91	TR12338|c0_g1_i1|m.11352	-	413	2.9e-27	94.6	0.3	1	3	3.4e-28	1.3e-24	86.1	0	1	91	108	197	108	197	0.99
DUF2404	PF10296.4	91	TR12338|c0_g1_i2|m.11356	-	280	2.6e-18	65.9	0.7	1	3	1.4e-19	2.1e-15	56.5	0	28	91	2	64	1	64	0.98
VWA	PF00092.23	178	TR12340|c0_g4_i1|m.11396	-	463	2e-20	73.2	0.2	1	1	1.7e-23	3.1e-20	72.6	0.2	1	168	182	353	182	366	0.86
zf-H2C2_2	PF13465.1	26	TR12341|c0_g1_i1|m.11397	-	214	2e-11	43.5	15.5	1	3	2.2e-10	5.4e-07	29.6	0.7	7	26	1	20	1	20	0.96
zf-H2C2_2	PF13465.1	26	TR12341|c0_g1_i2|m.11398	-	214	2e-11	43.5	15.5	1	3	2.2e-10	5.4e-07	29.6	0.7	7	26	1	20	1	20	0.96
Fork_head	PF00250.13	96	TR12344|c0_g1_i1|m.11399	-	622	3.4e-24	84.7	0.1	1	1	4.7e-28	7e-24	83.7	0.1	1	83	407	484	407	502	0.92
Fork_head	PF00250.13	96	TR12344|c0_g1_i2|m.11402	-	581	3e-24	84.8	0.1	1	1	4.2e-28	6.3e-24	83.8	0.1	1	83	366	443	366	461	0.92
Serglycin	PF04360.7	150	TR12345|c0_g1_i1|m.11405	-	353	0.0014	18.3	2.3	1	2	2.8e-07	0.0014	18.3	1.6	97	123	1	27	1	46	0.65
Serglycin	PF04360.7	150	TR12345|c0_g1_i2|m.11407	-	371	0.0015	18.3	4.1	1	2	3e-07	0.0015	18.2	1.6	97	123	1	27	1	46	0.65
Serglycin	PF04360.7	150	TR12345|c0_g1_i3|m.11408	-	131	0.00017	21.3	2	1	1	1.6e-08	0.00024	20.8	1.4	97	123	1	27	1	48	0.66
ASXH	PF13919.1	138	TR12346|c0_g3_i1|m.11411	-	371	2e-46	157.1	0.5	1	2	0.38	2900	-2.1	0.3	103	120	164	181	161	190	0.71
PHD_3	PF13922.1	69	TR12346|c0_g3_i1|m.11410	-	788	7.3e-26	90.2	6.8	1	2	2.8	14000	-3.6	0.2	14	27	651	664	635	676	0.49
ASXH	PF13919.1	138	TR12346|c0_g3_i2|m.11414	-	1106	1.3e-45	154.6	0.5	1	2	3	15000	-5.8	1.2	104	120	73	89	70	91	0.66
ASXH	PF13919.1	138	TR12346|c0_g3_i3|m.11416	-	1198	4.6e-46	156	0.5	1	1	3.8e-49	1.4e-45	154.4	0.4	5	137	226	352	222	353	0.96
ASXH	PF13919.1	138	TR12346|c0_g3_i4|m.11420	-	279	1.1e-46	158	0.5	1	2	0.3	1500	-1.2	0.1	103	120	72	89	68	101	0.72
PHD_3	PF13922.1	69	TR12346|c0_g3_i4|m.11419	-	788	7.3e-26	90.2	6.8	1	2	2.8	14000	-3.6	0.2	14	27	651	664	635	676	0.49
ASXH	PF13919.1	138	TR12346|c0_g3_i5|m.11422	-	1072	1.2e-45	154.6	0.5	1	2	3	15000	-5.7	1.2	104	120	39	55	36	57	0.66
ASXH	PF13919.1	138	TR12346|c0_g3_i6|m.11424	-	1020	5e-46	155.9	0.5	1	1	2.3e-49	1.1e-45	154.7	0.4	5	137	48	174	44	175	0.96
PHD_3	PF13922.1	69	TR12346|c0_g3_i7|m.11426	-	788	7.3e-26	90.2	6.8	1	2	2.8	14000	-3.6	0.2	14	27	651	664	635	676	0.49
ASXH	PF13919.1	138	TR12346|c0_g3_i7|m.11427	-	245	7.7e-47	158.5	0.5	1	2	0.16	1200	-0.8	0.1	103	120	38	55	34	70	0.73
ASXH	PF13919.1	138	TR12346|c0_g3_i8|m.11430	-	193	2.9e-47	159.9	0.5	1	1	5.3e-51	3.9e-47	159.5	0.4	5	137	48	174	44	175	0.96
PHD_3	PF13922.1	69	TR12346|c0_g3_i8|m.11429	-	788	7.3e-26	90.2	6.8	1	2	2.8	14000	-3.6	0.2	14	27	651	664	635	676	0.49
PUB	PF09409.5	87	TR12347|c0_g2_i1|m.11432	-	555	0.01	15.5	0	1	1	1.2e-06	0.018	14.7	0	6	69	91	158	87	173	0.8
Pep_deformylase	PF01327.16	157	TR12347|c0_g2_i1|m.11433	-	260	3e-42	143.6	0	1	1	2.8e-46	4.1e-42	143.2	0	3	154	83	248	81	250	0.95
PUB	PF09409.5	87	TR12347|c0_g3_i1|m.11436	-	255	0.0031	17.2	0	1	1	3.3e-07	0.0049	16.6	0	6	69	91	158	87	173	0.8
Aa_trans	PF01490.13	409	TR12349|c0_g1_i1|m.11437	-	456	1.7e-55	188.1	32.9	1	1	2.7e-59	2e-55	187.9	22.8	3	406	46	449	44	452	0.9
Aa_trans	PF01490.13	409	TR12349|c0_g1_i2|m.11439	-	456	1.7e-55	188.1	32.9	1	1	2.7e-59	2e-55	187.9	22.8	3	406	46	449	44	452	0.9
Aa_trans	PF01490.13	409	TR12349|c0_g1_i3|m.11441	-	456	1.7e-55	188.1	32.9	1	1	2.7e-59	2e-55	187.9	22.8	3	406	46	449	44	452	0.9
Aa_trans	PF01490.13	409	TR12349|c0_g1_i4|m.11443	-	193	1.1e-25	89.9	9.6	1	1	3.3e-29	1.2e-25	89.8	6.7	223	407	5	187	1	189	0.86
PCI	PF01399.22	105	TR12350|c0_g1_i1|m.11445	-	399	6.9e-18	64.8	1.6	1	1	1.2e-21	1.8e-17	63.5	1.1	2	105	278	388	277	388	0.98
PCI	PF01399.22	105	TR12350|c0_g1_i2|m.11447	-	399	6.9e-18	64.8	1.6	1	1	1.2e-21	1.8e-17	63.5	1.1	2	105	278	388	277	388	0.98
Calreticulin	PF00262.13	367	TR12350|c0_g2_i1|m.11449	-	667	3.6e-154	512.8	13.5	1	2	7.3e-158	3.6e-154	512.8	9.3	1	367	100	471	100	471	0.98
Calreticulin	PF00262.13	367	TR12350|c0_g3_i1|m.11454	-	665	3.6e-154	512.8	13.5	1	2	7.2e-158	3.6e-154	512.8	9.3	1	367	100	471	100	471	0.98
SAM_1	PF00536.25	64	TR12352|c0_g3_i1|m.11460	-	111	2.3e-11	43.6	0.6	1	2	0.017	130	2.8	0	49	62	2	15	1	16	0.87
SAM_1	PF00536.25	64	TR12352|c0_g3_i2|m.11462	-	133	5.6e-10	39.2	0.1	1	1	1.1e-13	8.5e-10	38.6	0.1	3	44	90	131	88	133	0.91
Lectin_C	PF00059.16	105	TR12353|c0_g1_i2|m.11463	-	187	1.4e-25	89.9	1.1	1	1	2.4e-28	2.7e-25	89	0.7	3	104	77	184	75	185	0.93
Myotub-related	PF06602.9	353	TR12354|c1_g1_i1|m.11466	-	831	5.6e-69	232.5	6.4	1	2	1.1e-20	5.3e-17	61.6	0.2	20	107	202	287	185	307	0.82
Myotub-related	PF06602.9	353	TR12354|c1_g2_i1|m.11470	-	762	1.6e-87	293.5	6.9	1	2	7.9e-26	5.9e-22	77.9	0.1	24	141	210	318	174	321	0.87
Myotub-related	PF06602.9	353	TR12354|c1_g2_i2|m.11472	-	761	1.6e-87	293.5	6.9	1	2	7.9e-26	5.9e-22	77.9	0.1	24	141	210	318	174	321	0.87
Myotub-related	PF06602.9	353	TR12354|c1_g2_i3|m.11474	-	761	1.6e-87	293.5	6.9	1	2	7.9e-26	5.9e-22	77.9	0.1	24	141	210	318	174	321	0.87
Myotub-related	PF06602.9	353	TR12354|c1_g2_i4|m.11476	-	762	1.6e-87	293.5	6.9	1	2	7.9e-26	5.9e-22	77.9	0.1	24	141	210	318	174	321	0.87
Pkinase_Tyr	PF07714.12	259	TR12355|c0_g2_i1|m.11478	-	230	1.4e-37	129.1	0	1	1	5.1e-41	1.9e-37	128.7	0	145	258	1	121	1	122	0.9
Peptidase_M20	PF01546.23	189	TR12356|c1_g1_i1|m.11480	-	455	3.4e-21	75.6	0	1	1	7e-25	5.2e-21	75	0	1	156	138	327	138	338	0.77
Peptidase_M20	PF01546.23	189	TR12356|c1_g1_i2|m.11481	-	522	4.3e-30	104.6	0	1	1	1.8e-33	8.7e-30	103.6	0	1	189	138	506	138	506	0.91
Glyoxalase_2	PF12681.2	108	TR12357|c0_g2_i1|m.11483	-	285	7.5e-05	23.3	0	1	3	0.71	3500	-1.4	0	56	76	7	27	3	31	0.83
Glyoxalase_2	PF12681.2	108	TR12357|c0_g2_i2|m.11484	-	428	2.4e-08	34.5	0	1	2	2.8e-05	0.14	12.7	0	53	91	96	134	5	143	0.85
Glyoxalase_2	PF12681.2	108	TR12357|c0_g2_i3|m.11486	-	328	1.3e-08	35.4	0	1	3	0.81	3000	-1.2	0	56	76	7	27	3	63	0.85
SAM_1	PF00536.25	64	TR12358|c0_g1_i1|m.11487	-	725	4.5e-12	45.9	0.1	1	1	1.7e-15	8.5e-12	45	0.1	5	64	359	415	355	415	0.95
SAM_1	PF00536.25	64	TR12358|c0_g1_i2|m.11496	-	627	5.9e-09	35.9	0.1	1	1	2.5e-12	1.2e-08	34.9	0	7	64	265	317	261	317	0.94
RRM_1	PF00076.17	70	TR12359|c1_g3_i1|m.11509	-	142	1.3e-36	124	0	1	2	3.6e-13	1.8e-09	37	0	21	70	1	49	1	49	0.96
zf-DHHC	PF01529.15	174	TR12360|c1_g1_i1|m.11510	-	413	4.4e-32	110.8	10.2	1	2	0.23	1100	-1.2	2.5	136	159	134	157	91	196	0.64
zf-DHHC	PF01529.15	174	TR12360|c1_g1_i2|m.11514	-	366	3.4e-32	111.2	10.2	1	2	0.25	1200	-1.3	2.8	136	159	87	110	45	149	0.63
zf-DHHC	PF01529.15	174	TR12360|c1_g1_i3|m.11518	-	366	3.4e-32	111.2	10.2	1	2	0.25	1200	-1.3	2.8	136	159	87	110	45	149	0.63
zf-DHHC	PF01529.15	174	TR12360|c1_g1_i4|m.11522	-	270	2.4e-28	98.6	18	1	2	0.31	1500	-1.7	3.5	135	159	85	110	44	149	0.63
zf-DHHC	PF01529.15	174	TR12360|c1_g1_i5|m.11523	-	230	1.5e-12	47.2	14.3	1	2	0.22	1100	-1.2	3.4	135	159	85	110	42	148	0.64
zf-DHHC	PF01529.15	174	TR12360|c1_g1_i5|m.11524	-	175	9.9e-11	41.3	1.6	1	1	1.1e-14	1.6e-10	40.6	1.1	80	170	4	103	3	108	0.79
zf-DHHC	PF01529.15	174	TR12360|c1_g1_i6|m.11527	-	277	2.2e-12	46.7	14.4	1	2	0.21	1000	-1.1	3	136	159	134	157	94	196	0.63
zf-DHHC	PF01529.15	174	TR12360|c1_g1_i6|m.11528	-	175	9.9e-11	41.3	1.6	1	1	1.1e-14	1.6e-10	40.6	1.1	80	170	4	103	3	108	0.79
zf-DHHC	PF01529.15	174	TR12360|c1_g1_i7|m.11531	-	230	1.5e-12	47.2	14.3	1	2	0.22	1100	-1.2	3.4	135	159	85	110	42	148	0.64
Ras	PF00071.17	162	TR12361|c0_g1_i3|m.11532	-	125	8.2e-30	103.3	0	1	1	1.9e-33	9.2e-30	103.1	0	10	98	1	88	1	102	0.96
Ras	PF00071.17	162	TR12361|c0_g2_i1|m.11533	-	116	5.2e-25	87.7	0	1	2	2e-25	1.5e-21	76.5	0	10	72	1	62	1	88	0.93
Ras	PF00071.17	162	TR12361|c0_g3_i1|m.11534	-	109	1.4e-21	76.5	0	1	1	3.2e-25	1.6e-21	76.3	0	10	72	1	62	1	83	0.97
ETRAMP	PF09716.5	84	TR12363|c0_g2_i1|m.11547	-	349	0.00087	19.2	0.1	1	1	6.9e-07	0.0021	18	0.1	36	83	231	281	155	282	0.8
zf-C2H2_6	PF13912.1	27	TR12366|c0_g1_i1|m.11556	-	406	5.9e-10	38.6	6.7	1	2	2.4e-12	1.2e-08	34.5	0.8	1	26	97	122	97	123	0.95
zf-C2H2_6	PF13912.1	27	TR12366|c0_g1_i2|m.11558	-	417	9.7e-17	60.2	11.7	1	2	4.1e-12	1.2e-08	34.5	0.8	1	26	97	122	97	123	0.95
Asparaginase_2	PF01112.13	319	TR12367|c0_g3_i1|m.11561	-	138	8.5e-45	152.8	0.6	1	1	6.4e-49	9.5e-45	152.6	0.4	187	301	1	120	1	134	0.93
Asparaginase_2	PF01112.13	319	TR12367|c0_g3_i2|m.11563	-	338	4.4e-111	370.6	0.1	1	1	3.8e-115	5.6e-111	370.2	0.1	16	300	19	318	7	333	0.93
TMEM154	PF15102.1	146	TR12368|c1_g1_i1|m.11564	-	165	0.0016	18.1	0.5	1	1	5.5e-07	0.0027	17.4	0.3	22	87	20	97	2	119	0.58
TMEM154	PF15102.1	146	TR12368|c1_g1_i2|m.11568	-	165	0.0016	18.1	0.5	1	1	5.5e-07	0.0027	17.4	0.3	22	87	20	97	2	119	0.58
TMEM154	PF15102.1	146	TR12368|c1_g1_i3|m.11572	-	165	0.0016	18.1	0.5	1	1	5.5e-07	0.0027	17.4	0.3	22	87	20	97	2	119	0.58
ELMO_CED12	PF04727.8	170	TR12369|c1_g2_i1|m.11583	-	351	2.3e-33	115.1	0.1	1	1	2.5e-37	3.8e-33	114.4	0.1	64	170	1	106	1	106	0.99
Peptidase_C48	PF02902.14	216	TR12371|c0_g1_i1|m.11584	-	762	1.9e-40	138.8	3.2	1	1	1.9e-44	2.9e-40	138.2	2.2	1	216	588	760	588	760	0.97
Peptidase_C48	PF02902.14	216	TR12371|c0_g1_i2|m.11587	-	692	2.7e-19	69.6	3.6	1	1	3.1e-23	4.6e-19	68.9	2.5	1	116	588	673	588	687	0.94
Peptidase_C48	PF02902.14	216	TR12371|c0_g1_i3|m.11590	-	693	1.9e-19	70.1	2.9	1	1	2.2e-23	3.3e-19	69.3	2	1	116	588	673	588	685	0.96
Peptidase_C48	PF02902.14	216	TR12371|c0_g1_i4|m.11593	-	692	2.7e-19	69.6	3.6	1	1	3.1e-23	4.6e-19	68.9	2.5	1	116	588	673	588	687	0.94
DEC-1_N	PF04625.8	407	TR12372|c2_g3_i1|m.11596	-	105	0.12	10.9	1.9	1	1	1.7e-05	0.13	10.9	1.3	105	136	61	92	37	103	0.79
Ala_racemase_N	PF01168.15	218	TR12372|c2_g3_i2|m.11597	-	249	1.3e-30	106.5	0	1	1	2.2e-34	1.6e-30	106.2	0	40	218	5	201	1	201	0.86
Ala_racemase_N	PF01168.15	218	TR12372|c2_g3_i3|m.11599	-	298	2.3e-37	128.6	0	1	1	3.9e-41	2.9e-37	128.3	0	3	218	14	250	11	250	0.85
Ala_racemase_N	PF01168.15	218	TR12372|c2_g3_i4|m.11601	-	244	1e-30	106.9	0	1	1	9.1e-35	1.3e-30	106.5	0	3	200	14	234	11	239	0.84
Glyco_transf_8	PF01501.15	250	TR12373|c0_g1_i1|m.11603	-	445	1.8e-15	56.9	0.2	1	1	2.2e-19	3.2e-15	56.1	0.2	12	238	131	369	111	371	0.77
Glyco_transf_8	PF01501.15	250	TR12373|c0_g1_i2|m.11604	-	414	1.3e-15	57.3	0.1	1	1	1.6e-19	2.3e-15	56.6	0.1	11	238	99	338	70	340	0.78
Glyco_transf_8	PF01501.15	250	TR12373|c0_g1_i3|m.11605	-	231	4.9e-07	29.3	0.3	1	1	5.5e-11	8.2e-07	28.6	0.2	151	238	54	155	14	157	0.75
NRDE-2	PF08424.5	322	TR12374|c0_g1_i1|m.11607	-	593	1.1e-75	254.4	9.1	1	2	0.81	2000	-2.7	0.4	232	246	79	93	45	139	0.58
NRDE-2	PF08424.5	322	TR12374|c0_g1_i2|m.11609	-	545	1e-59	202	0.7	1	2	0.32	1600	-2.4	0.3	232	246	79	93	44	141	0.58
LRR_4	PF12799.2	44	TR12375|c0_g1_i1|m.11611	-	324	4.2e-18	64.5	7.8	1	3	5.8	4700	-2.7	0	16	22	19	25	6	30	0.47
RhoGEF	PF00621.15	180	TR12376|c0_g2_i1|m.11612	-	766	1.3e-18	67.5	0.4	1	2	8.9e-22	3.3e-18	66.1	0	78	179	22	122	3	123	0.91
SGS	PF05002.10	82	TR12376|c0_g2_i1|m.11613	-	214	0.011	15.4	0.5	1	1	1.6e-06	0.024	14.3	0.4	51	77	149	175	146	180	0.85
DUF591	PF04569.9	89	TR12376|c0_g2_i2|m.11615	-	290	0.052	13.5	0.3	1	1	7.3e-06	0.11	12.5	0.2	29	81	41	93	22	99	0.74
RhoGEF	PF00621.15	180	TR12376|c0_g2_i3|m.11616	-	1009	2.7e-28	99	1.1	1	2	5.4e-32	4e-28	98.4	0.1	2	179	180	365	179	366	0.88
SHMT	PF00464.14	399	TR12379|c0_g1_i1|m.11618	-	482	5.4e-204	677	0	1	1	4.2e-208	6.2e-204	676.8	0	2	399	26	423	25	423	0.99
SHMT	PF00464.14	399	TR12379|c0_g1_i2|m.11620	-	516	6.7e-204	676.7	0	1	1	5.3e-208	7.9e-204	676.4	0	2	399	60	457	59	457	0.99
LRR_4	PF12799.2	44	TR12380|c0_g1_i1|m.11622	-	189	1.1e-15	56.8	13.7	1	4	1.2e-09	3e-06	26.7	3.9	2	43	49	89	48	90	0.94
LRR_4	PF12799.2	44	TR12380|c0_g1_i2|m.11623	-	130	2.3e-12	46.2	0.9	1	3	7.4e-12	1.8e-08	33.7	0.2	2	38	35	70	34	81	0.92
Pkinase	PF00069.20	260	TR12439|c0_g1_i1|m.11626	-	220	6.8e-41	140.1	0	1	1	3.5e-44	8.6e-41	139.8	0	101	260	4	162	1	162	0.93
Reeler	PF02014.11	132	TR12528|c0_g1_i1|m.11629	-	167	2.3e-10	40.8	0	1	1	2e-14	3e-10	40.4	0	18	129	58	160	44	162	0.9
KH_1	PF00013.24	60	TR12564|c0_g1_i1|m.11632	-	179	2.8e-11	42.8	0.1	1	2	7.3e-07	0.0054	16.3	0	25	60	105	141	99	141	0.86
Homeobox	PF00046.24	57	TR12586|c0_g1_i1|m.11634	-	254	7e-25	86.4	6	1	1	1.9e-28	1.4e-24	85.4	4.1	1	57	139	195	139	195	0.99
PI3_PI4_kinase	PF00454.22	235	TR12630|c0_g1_i1|m.11637	-	175	1.9e-38	132.2	0.1	1	1	1.9e-42	2.8e-38	131.7	0	31	218	2	174	1	175	0.92
Gal_Lectin	PF02140.13	80	TR12651|c0_g1_i1|m.11638	-	149	3.2e-12	46.5	0.2	1	1	9.9e-16	4.9e-12	45.9	0.1	1	80	37	121	37	121	0.94
Myb_DNA-bind_4	PF13837.1	90	TR12700|c0_g1_i1|m.11639	-	426	4.3e-14	52.4	0.1	1	1	2.5e-17	9.2e-14	51.3	0.1	3	89	53	137	51	138	0.87
Myb_DNA-bind_4	PF13837.1	90	TR12700|c0_g2_i1|m.11642	-	338	1.5e-06	28.2	0	1	1	7.5e-10	3.7e-06	26.9	0	44	89	1	49	1	50	0.84
7tm_2	PF00002.19	243	TR12707|c0_g2_i1|m.11643	-	172	5.4e-19	68.2	7.3	1	1	2.1e-22	6.3e-19	68	5.1	115	242	2	136	1	137	0.85
tRNA-synt_1b	PF00579.20	292	TR12711|c0_g1_i1|m.11644	-	364	6.5e-69	232.2	0	1	1	1.1e-72	8e-69	231.9	0	7	291	41	318	38	319	0.94
Cadherin_C	PF01049.12	149	TR12746|c0_g1_i1|m.11648	-	127	1.1e-11	44.9	0	1	1	1.7e-15	1.3e-11	44.7	0	63	147	35	117	10	119	0.77
GOLD_2	PF13897.1	136	TR12752|c0_g1_i1|m.11649	-	269	3.3e-62	208.6	0.8	1	2	0.61	9100	-3.2	0.1	52	55	67	70	48	97	0.49
GOLD_2	PF13897.1	136	TR12752|c0_g2_i1|m.11650	-	269	3.3e-62	208.6	0.8	1	2	0.61	9100	-3.2	0.1	52	55	67	70	48	97	0.49
RhoGAP	PF00620.22	152	TR12755|c0_g1_i1|m.11651	-	632	2.9e-40	137.3	0.5	1	1	3.5e-44	5.3e-40	136.5	0.3	1	147	299	446	299	451	0.98
Myb_DNA-binding	PF00249.26	48	TR12759|c0_g1_i1|m.11652	-	1126	0.00076	19.4	0	1	1	1.2e-07	0.0018	18.2	0	2	46	441	483	440	484	0.96
PDZ	PF00595.19	81	TR12777|c0_g1_i1|m.11658	-	152	2.8e-12	46.6	1.6	1	1	5.7e-16	4.2e-12	46	1.1	2	70	78	151	77	152	0.91
PDZ	PF00595.19	81	TR12777|c0_g2_i1|m.11661	-	119	1.7e-12	47.3	1.6	1	1	3e-16	2.2e-12	46.9	1.1	2	71	45	119	44	119	0.91
Mg_trans_NIPA	PF05653.9	300	TR12791|c0_g1_i1|m.11667	-	297	5.7e-88	294.7	26.2	1	1	1.8e-91	6.9e-88	294.4	18.1	4	279	29	297	27	297	0.98
Mg_trans_NIPA	PF05653.9	300	TR12791|c0_g2_i1|m.11668	-	362	2.2e-94	315.8	26.3	1	1	1.3e-97	2.8e-94	315.4	18.3	4	298	29	316	27	318	0.97
Aldo_ket_red	PF00248.16	283	TR12815|c0_g2_i1|m.11672	-	268	1e-45	155.7	0	1	1	8.9e-50	1.3e-45	155.4	0	2	175	84	263	83	267	0.95
Fork_head	PF00250.13	96	TR12818|c0_g1_i1|m.11674	-	186	5.4e-24	84	1.2	1	1	1.1e-27	8e-24	83.5	0.9	1	51	136	186	136	186	1
DTHCT	PF08070.6	96	TR12835|c0_g1_i1|m.11677	-	217	5.6e-08	33.3	16.4	1	3	0.098	1500	-0.1	6.8	13	64	16	70	7	73	0.67
Abi	PF02517.11	92	TR12837|c0_g1_i1|m.11679	-	150	2.5e-13	49.9	5.6	1	2	3.4e-17	2.5e-13	49.9	3.9	15	92	1	97	1	97	0.91
DnaJ	PF00226.26	64	TR12880|c0_g1_i1|m.11682	-	144	4.2e-15	55.2	0.3	1	1	8.2e-19	6.1e-15	54.7	0.2	22	64	37	78	36	78	0.99
DnaJ	PF00226.26	64	TR12880|c0_g3_i1|m.11684	-	140	4e-15	55.3	0.3	1	1	1.5e-18	5.7e-15	54.7	0.2	22	64	33	74	32	74	0.99
C1q	PF00386.16	127	TR1295|c0_g1_i1|m.58	-	175	3.4e-09	36.7	0	1	1	6.1e-13	4.5e-09	36.3	0	1	43	135	174	135	175	0.95
zf-CCCH	PF00642.19	27	TR13013|c0_g1_i1|m.11689	-	149	0.00059	19.4	4.1	1	2	6e-05	0.44	10.2	0.2	13	27	6	19	4	19	0.92
Calpain_III	PF01067.17	147	TR13016|c0_g6_i1|m.11691	-	131	3.2e-30	104.6	0	1	1	2.6e-34	3.8e-30	104.4	0	9	126	17	130	11	131	0.92
PIRT	PF15099.1	129	TR13018|c0_g1_i1|m.11693	-	140	2.1e-05	23.7	0.6	1	1	1e-08	2.6e-05	23.4	0.4	21	112	21	115	3	135	0.78
Glyco_hydro_20	PF00728.17	351	TR13020|c0_g1_i1|m.11696	-	551	5.1e-86	289	0	1	1	1.4e-89	6.8e-86	288.5	0	1	350	190	509	190	510	0.9
Glyco_hydro_20	PF00728.17	351	TR13020|c0_g1_i2|m.11698	-	549	2.1e-87	293.5	0	1	1	5.3e-91	2.6e-87	293.2	0	1	350	190	507	190	508	0.92
AAA	PF00004.24	132	TR13021|c1_g1_i1|m.11700	-	389	3.3e-44	150.3	0	1	1	1.4e-46	6.7e-44	149.2	0	2	131	171	302	170	303	0.96
CCDC66	PF15236.1	157	TR13023|c0_g3_i1|m.11704	-	195	1.7e-32	112.1	21	1	2	2	15000	-6.1	10.9	70	114	5	36	1	43	0.47
GCV_H	PF01597.14	122	TR13030|c0_g1_i1|m.11710	-	182	1.1e-06	28.3	0	1	1	9.4e-11	1.4e-06	27.9	0	62	120	111	172	73	174	0.83
GCV_H	PF01597.14	122	TR13030|c0_g1_i3|m.11711	-	170	9.3e-07	28.5	0	1	1	7.8e-11	1.2e-06	28.2	0	62	120	99	160	60	162	0.83
Hormone_2	PF00123.15	28	TR13032|c0_g1_i1|m.11713	-	175	3.3e-11	42.8	0.2	1	1	4.1e-15	6e-11	41.9	0.1	1	26	131	156	131	158	0.93
Hormone_2	PF00123.15	28	TR13032|c0_g1_i2|m.11714	-	210	5.7e-15	54.8	0.5	1	2	1.5e-05	0.22	11.3	0	9	27	127	145	119	146	0.85
CD20	PF04103.10	150	TR13034|c0_g1_i1|m.11715	-	192	2.7e-09	37.1	3.3	1	1	1.2e-12	3.6e-09	36.7	2.3	46	149	11	116	2	117	0.76
CD20	PF04103.10	150	TR13034|c0_g1_i10|m.11728	-	145	3.5e-08	33.5	3.9	1	1	6.6e-12	4.9e-08	33	2.7	46	149	11	100	2	101	0.82
CD20	PF04103.10	150	TR13034|c0_g1_i11|m.11730	-	239	5.7e-15	55.5	12.9	1	1	1.5e-18	7.5e-15	55.1	9	1	149	30	163	30	164	0.9
CD20	PF04103.10	150	TR13034|c0_g1_i12|m.11732	-	145	3.5e-08	33.5	3.9	1	1	6.6e-12	4.9e-08	33	2.7	46	149	11	100	2	101	0.82
CD20	PF04103.10	150	TR13034|c0_g1_i2|m.11717	-	161	1.6e-09	37.8	3.4	1	1	5.8e-13	2.1e-09	37.4	2.3	46	149	11	116	2	117	0.76
CD20	PF04103.10	150	TR13034|c0_g1_i3|m.11718	-	224	6.2e-17	61.9	11	1	1	1.1e-20	7.8e-17	61.5	7.6	1	149	30	179	30	180	0.84
CD20	PF04103.10	150	TR13034|c0_g1_i5|m.11720	-	176	6e-08	32.7	3.9	1	1	1.7e-11	8.3e-08	32.2	2.7	46	149	11	100	2	101	0.82
CD20	PF04103.10	150	TR13034|c0_g1_i6|m.11721	-	255	9e-17	61.3	10.9	1	1	1.5e-20	1.1e-16	61	7.6	1	149	30	179	30	180	0.84
CD20	PF04103.10	150	TR13034|c0_g1_i7|m.11723	-	176	6e-08	32.7	3.9	1	1	1.7e-11	8.3e-08	32.2	2.7	46	149	11	100	2	101	0.82
CD20	PF04103.10	150	TR13034|c0_g1_i8|m.11725	-	192	2.7e-09	37.1	3.3	1	1	1.2e-12	3.6e-09	36.7	2.3	46	149	11	116	2	117	0.76
CD20	PF04103.10	150	TR13034|c0_g1_i9|m.11726	-	208	3.8e-15	56.1	12.9	1	1	3.4e-19	5e-15	55.7	9	1	149	30	163	30	164	0.9
SCP2	PF02036.12	102	TR13036|c0_g1_i1|m.11735	-	418	1.6e-24	86.1	0.1	1	1	9.8e-28	2.9e-24	85.2	0.1	14	101	322	410	313	411	0.91
Tmemb_9	PF05434.6	149	TR13037|c0_g1_i1|m.11736	-	317	0.013	15.2	0.1	1	3	0.0076	28	4.4	0	21	75	28	86	7	104	0.6
MFS_1	PF07690.11	352	TR13037|c1_g1_i1|m.11737	-	280	4.2e-09	35.5	9.2	1	2	0.067	1000	-1.9	1.2	57	99	7	35	4	42	0.43
MFS_1	PF07690.11	352	TR13037|c2_g1_i1|m.11738	-	570	4.2e-15	55.3	17.1	1	3	0.027	410	-0.6	0.6	55	85	5	36	2	44	0.61
MFS_1	PF07690.11	352	TR13037|c2_g1_i2|m.11740	-	576	1.9e-14	53.1	14.9	1	3	0.028	410	-0.6	0.6	55	85	5	36	2	44	0.61
HA2	PF04408.18	102	TR13038|c0_g1_i1|m.11742	-	384	1e-14	54.4	0	1	1	2.6e-18	1.9e-14	53.5	0	2	97	39	123	38	198	0.81
HA2	PF04408.18	102	TR13038|c0_g1_i2|m.11744	-	1168	4.1e-14	52.4	0	1	1	9.9e-17	1.2e-13	50.9	0	2	97	823	907	822	945	0.79
HA2	PF04408.18	102	TR13038|c0_g1_i3|m.11750	-	394	1.1e-14	54.2	0	1	1	2.7e-18	2e-14	53.4	0	2	97	49	133	48	208	0.81
TAF4	PF05236.9	264	TR13039|c0_g1_i1|m.11753	-	252	2.6e-68	230.1	9.7	1	1	1e-71	3e-68	229.9	6.7	1	186	71	252	71	252	0.99
LSM14	PF12701.2	97	TR13039|c0_g2_i1|m.11755	-	478	1.6e-40	136.8	0	1	1	5.3e-44	2.6e-40	136.1	0	4	96	4	97	1	98	0.97
TAFH	PF07531.9	97	TR13039|c0_g2_i1|m.11754	-	579	1e-33	114.8	0.8	1	2	0.11	1600	-1.3	0.4	70	92	303	326	289	331	0.65
LSM14	PF12701.2	97	TR13039|c0_g2_i2|m.11761	-	492	1.6e-40	136.7	0	1	1	5.6e-44	2.8e-40	136	0	4	96	4	97	1	98	0.97
TAFH	PF07531.9	97	TR13039|c0_g2_i3|m.11766	-	701	1.4e-33	114.4	0.8	1	2	0.14	2100	-1.6	0.4	70	92	425	448	412	453	0.64
LSM14	PF12701.2	97	TR13039|c0_g2_i4|m.11768	-	478	1.6e-40	136.8	0	1	1	5.3e-44	2.6e-40	136.1	0	4	96	4	97	1	98	0.97
Aldedh	PF00171.17	462	TR13040|c0_g3_i1|m.11773	-	116	0.00019	19.9	0	1	1	2.6e-08	0.00019	19.8	0	183	230	70	115	40	116	0.76
Sulfotransfer_2	PF03567.9	253	TR13041|c0_g2_i1|m.11774	-	366	1.1e-53	182.5	0.1	1	1	2.7e-57	1.4e-53	182.2	0	2	253	117	359	116	359	0.89
C2	PF00168.25	85	TR13042|c0_g1_i1|m.11775	-	457	5.7e-50	167	0.1	1	2	4.8e-27	7.1e-23	80.2	0	1	84	154	242	154	243	0.96
C2	PF00168.25	85	TR13042|c0_g1_i2|m.11776	-	291	2.9e-45	151.9	0.2	1	2	4.5e-22	6.7e-18	64.3	0	14	84	1	76	1	77	0.96
C2	PF00168.25	85	TR13042|c0_g1_i3|m.11777	-	449	5.4e-50	167.1	0.1	1	2	4.7e-27	6.9e-23	80.2	0	1	84	146	234	146	235	0.96
RRM_1	PF00076.17	70	TR13045|c0_g2_i1|m.11778	-	1226	2.4e-10	39.8	0	1	1	1.1e-13	5.7e-10	38.6	0	1	63	1108	1166	1108	1169	0.92
PDEase_I	PF00233.14	237	TR13048|c0_g1_i1|m.11792	-	408	1.4e-64	218.1	1.7	1	2	0.2	3000	-2.3	0.1	69	101	32	64	20	84	0.72
PDEase_I	PF00233.14	237	TR13048|c0_g2_i3|m.11794	-	444	6.7e-66	222.4	0.6	1	2	0.46	3400	-2.5	0.1	69	101	32	64	20	82	0.72
Pkinase	PF00069.20	260	TR13050|c0_g1_i1|m.11796	-	473	4.1e-73	245.7	0	1	1	2.9e-76	5.3e-73	245.3	0	2	260	144	401	143	401	0.97
Pkinase	PF00069.20	260	TR13050|c0_g1_i2|m.11799	-	477	3.8e-75	252.4	0	1	1	2.4e-78	5.1e-75	251.9	0	3	260	150	405	148	405	0.97
Pkinase	PF00069.20	260	TR13050|c0_g1_i3|m.11804	-	380	5.1e-70	235.5	0	1	1	2.8e-73	7e-70	235.1	0	3	237	150	377	148	380	0.96
UBA	PF00627.26	37	TR13054|c0_g1_i1|m.11809	-	596	3.5e-16	58.4	8.5	1	4	1.8e-06	0.003	17.3	0.1	2	34	368	400	367	400	0.93
UBA	PF00627.26	37	TR13054|c0_g1_i2|m.11810	-	596	3.5e-16	58.4	8.5	1	4	1.8e-06	0.003	17.3	0.1	2	34	368	400	367	400	0.93
Pkinase	PF00069.20	260	TR13055|c0_g1_i3|m.11811	-	514	7.5e-54	182.5	0	1	1	2.6e-57	9.7e-54	182.2	0	2	254	193	476	192	480	0.94
Pkinase	PF00069.20	260	TR13055|c0_g1_i4|m.11815	-	422	4.5e-54	183.3	0	1	1	1.5e-57	5.5e-54	183	0	2	254	101	384	100	388	0.94
Mob1_phocein	PF03637.12	175	TR13056|c0_g2_i1|m.11818	-	238	8e-61	204.7	3	1	1	1.3e-64	9.8e-61	204.4	2.1	10	172	37	198	28	201	0.96
Mob1_phocein	PF03637.12	175	TR13056|c0_g2_i2|m.11821	-	245	8.7e-61	204.6	3	1	1	1.5e-64	1.1e-60	204.3	2.1	10	172	44	205	35	208	0.96
Mob1_phocein	PF03637.12	175	TR13056|c0_g2_i3|m.11823	-	271	1.1e-60	204.2	3	1	1	2e-64	1.5e-60	203.8	2.1	10	172	70	231	61	234	0.96
Cu-oxidase_3	PF07732.10	118	TR13057|c0_g1_i1|m.11825	-	1114	2.8e-29	101.2	2.9	1	4	2.5e-11	1.9e-07	30.8	0	23	112	100	206	88	210	0.81
Cu-oxidase_3	PF07732.10	118	TR13057|c0_g1_i2|m.11829	-	432	1.3e-08	34.5	0	1	1	6e-12	4.4e-08	32.8	0	23	112	100	206	91	210	0.81
SPRY	PF00622.23	124	TR13059|c0_g1_i1|m.11832	-	247	2.8e-09	37.1	0.2	1	1	1.4e-12	1e-08	35.2	0.2	2	92	103	205	102	233	0.74
DAGK_acc	PF00609.14	161	TR13062|c0_g1_i1|m.11833	-	771	6e-56	189	0	1	1	7.9e-59	1.2e-55	188	0	2	161	550	729	549	729	0.98
SNF	PF00209.13	523	TR13063|c0_g1_i1|m.11834	-	565	4.1e-187	622.8	31.8	1	1	2.4e-190	3.6e-186	619.6	22	46	520	1	505	1	508	0.96
PRY	PF13765.1	49	TR13064|c0_g1_i1|m.11837	-	194	0.00026	20.4	0.2	1	1	5.6e-07	0.0006	19.2	0.2	1	22	173	192	173	194	0.92
DSHCT	PF08148.7	180	TR13064|c0_g1_i2|m.11838	-	168	0.00034	19.9	1	1	1	7.2e-07	0.00067	18.9	0.5	45	147	62	157	46	165	0.65
PRY	PF13765.1	49	TR13064|c0_g1_i3|m.11839	-	194	0.00027	20.4	0.2	1	1	5.6e-07	0.0006	19.2	0.2	1	22	173	192	173	194	0.92
Bac_DNA_binding	PF00216.16	90	TR13064|c0_g1_i4|m.11840	-	124	0.0094	15.9	1.1	1	2	1.3	1200	-0.4	0	7	23	23	39	8	56	0.63
Treslin_N	PF15292.1	803	TR13066|c0_g1_i1|m.11841	-	1507	9.1e-174	579.4	24	1	1	9.2e-178	1.4e-173	578.9	16.6	178	802	2	609	1	610	0.91
zf-H2C2_2	PF13465.1	26	TR13070|c0_g1_i1|m.11848	-	140	2.7e-19	68.4	22.8	1	4	0.0068	4.6	7.7	0.1	14	24	18	28	8	29	0.74
zf-H2C2_2	PF13465.1	26	TR13070|c0_g2_i1|m.11849	-	836	3.4e-15	55.4	35.5	1	4	0.024	29	5.1	0.1	15	25	146	156	133	157	0.85
zf-H2C2_2	PF13465.1	26	TR13070|c0_g3_i1|m.11850	-	176	2.2e-19	68.6	24.2	1	4	0.0019	1.5	9.2	0.1	15	24	55	64	45	65	0.85
zf-H2C2_2	PF13465.1	26	TR13070|c0_g3_i2|m.11852	-	654	1.3e-18	66.2	19.7	1	3	0.0048	7.2	7.1	0.1	15	24	533	542	523	543	0.85
zf-C2H2	PF00096.21	23	TR13070|c0_g4_i4|m.11854	-	339	2.5e-14	52.6	45.2	1	4	7.1e-07	0.00088	19.4	1.9	1	23	127	150	127	150	0.96
C1_1	PF00130.17	53	TR13071|c0_g1_i1|m.11856	-	499	6.6e-31	105.8	23.9	1	2	9.3e-19	2e-15	56.2	7.1	1	51	173	224	173	226	0.97
C1_1	PF00130.17	53	TR13071|c0_g1_i2|m.11860	-	247	4.5e-16	58.3	10.2	1	1	9.2e-20	6.8e-16	57.7	7.1	1	51	173	224	173	226	0.97
ZU5	PF00791.15	103	TR13071|c1_g4_i1|m.11862	-	105	0.069	12.8	0.2	1	2	0.49	900	-0.4	0	44	44	33	33	5	64	0.59
AIF_C	PF14721.1	133	TR13071|c1_g5_i1|m.11863	-	108	0.64	10.2	2.8	1	1	0.0004	0.84	9.8	2	54	111	14	71	2	74	0.52
HMG_CoA_synt_C	PF08540.5	282	TR13072|c0_g1_i1|m.11864	-	515	8e-125	415.9	0.1	1	1	2e-128	1e-124	415.6	0.1	2	282	188	470	187	470	0.99
HMG_CoA_synt_C	PF08540.5	282	TR13072|c0_g1_i2|m.11866	-	515	8e-125	415.9	0.1	1	1	2e-128	1e-124	415.6	0.1	2	282	188	470	187	470	0.99
NTF2	PF02136.15	118	TR13073|c0_g1_i1|m.11870	-	143	2.2e-25	89.3	0.3	1	1	1.8e-29	2.7e-25	89	0.2	3	118	19	138	17	138	0.95
AMP-binding	PF00501.23	417	TR13073|c0_g1_i1|m.11868	-	712	1.3e-93	313.7	0	1	1	2.2e-97	1.6e-93	313.3	0	16	416	119	578	105	579	0.82
Helicase_C	PF00271.26	78	TR13074|c0_g1_i1|m.11872	-	526	3.6e-12	45.9	0	1	2	0.11	1600	-1.1	0	16	34	77	95	72	124	0.81
SUV3_C	PF12513.3	49	TR13074|c0_g2_i1|m.11874	-	773	1.3e-18	66.1	0.1	1	1	3.7e-22	2.8e-18	65	0	1	49	615	663	615	663	0.97
Adap_comp_sub	PF00928.16	262	TR13075|c0_g1_i1|m.11876	-	436	2e-83	279.5	0.1	1	1	5.2e-87	2.6e-83	279.1	0	2	262	160	436	159	436	0.98
Adap_comp_sub	PF00928.16	262	TR13075|c0_g1_i2|m.11878	-	443	9.2e-84	280.6	0	1	1	2.4e-87	1.2e-83	280.2	0	2	262	160	443	159	443	0.98
Adap_comp_sub	PF00928.16	262	TR13075|c0_g1_i3|m.11882	-	437	6.3e-84	281.1	0	1	1	1.6e-87	8e-84	280.8	0	2	262	160	437	159	437	0.98
Anoctamin	PF04547.7	452	TR13076|c1_g1_i1|m.11886	-	273	1.4e-57	195.3	0.1	1	1	1e-61	1.6e-57	195.2	0.1	287	452	4	212	1	212	0.93
Myb_DNA-binding	PF00249.26	48	TR13077|c0_g1_i1|m.11887	-	307	4e-10	39.5	0.1	1	1	1.8e-13	8.9e-10	38.4	0	4	46	107	148	104	150	0.96
SWIRM	PF04433.12	86	TR13077|c0_g2_i1|m.11888	-	477	2.3e-14	53.2	0	1	1	3.1e-17	6.6e-14	51.8	0	4	85	399	475	396	476	0.93
SWIRM	PF04433.12	86	TR13077|c0_g3_i1|m.11889	-	180	5.3e-15	55.3	0	1	1	4.2e-18	1e-14	54.3	0	4	85	102	178	99	179	0.93
NUDE_C	PF04880.8	166	TR13078|c0_g1_i2|m.11892	-	176	5.4e-15	56.1	5.8	1	1	9.4e-18	5.4e-15	56.1	4	1	42	135	176	135	176	0.99
7tm_1	PF00001.16	257	TR13082|c0_g1_i1|m.11894	-	359	1.8e-54	184.5	27	1	2	1.1	5500	-3.8	0	135	161	18	40	11	43	0.57
HIT	PF01230.18	98	TR13086|c0_g1_i1|m.11898	-	142	2.1e-30	105.1	0	1	1	3.7e-34	2.7e-30	104.7	0	1	96	40	135	40	137	0.97
AAA_23	PF13476.1	202	TR13087|c0_g1_i1|m.11899	-	292	2e-06	28.2	0.4	1	1	2.9e-09	2.7e-06	27.8	0.3	10	87	34	124	32	263	0.67
PRY	PF13765.1	49	TR13090|c0_g1_i1|m.11900	-	545	2.3e-17	62.2	0.1	1	1	7.3e-20	7.7e-17	60.5	0.1	1	49	370	418	370	418	0.97
LRR_4	PF12799.2	44	TR13095|c0_g2_i1|m.11910	-	418	2.5e-18	65.2	18.7	1	5	0.045	84	2.9	0	21	39	151	170	146	177	0.78
CD99L2	PF12301.3	169	TR13096|c0_g1_i1|m.11911	-	224	5.1e-40	136.9	21.5	1	2	1.7e-09	2.5e-05	24	4.6	1	56	23	77	23	78	0.89
7tm_2	PF00002.19	243	TR13098|c1_g1_i1|m.11913	-	478	2.9e-75	252.4	20.1	1	1	6.6e-79	4.9e-75	251.7	14	2	243	154	395	153	395	0.97
PHD_3	PF13922.1	69	TR13099|c0_g1_i1|m.11914	-	188	7.4	6.8	8.8	1	1	0.0015	23	5.3	6.1	2	25	2	25	1	38	0.62
TRAM1	PF08390.6	65	TR13100|c0_g1_i1|m.11917	-	369	1.8e-22	78.5	2.7	1	2	2e-25	4.9e-22	77.2	0.1	3	65	47	111	45	111	0.96
TRAM_LAG1_CLN8	PF03798.11	198	TR13100|c0_g1_i2|m.11918	-	311	6e-21	74.8	19.3	1	1	2.3e-24	8.5e-21	74.4	13.4	1	198	55	254	55	254	0.89
TRAM_LAG1_CLN8	PF03798.11	198	TR13100|c0_g1_i3|m.11919	-	191	8.8e-07	28.6	8.7	1	1	3e-10	1.1e-06	28.3	6	85	198	22	134	16	134	0.82
Pkinase	PF00069.20	260	TR13102|c0_g1_i1|m.11920	-	268	1.2e-32	113.1	0	1	1	5.2e-36	1.5e-32	112.7	0	95	255	2	166	1	169	0.84
Pkinase	PF00069.20	260	TR13102|c0_g1_i3|m.11921	-	268	1.2e-32	113.1	0	1	1	5.2e-36	1.5e-32	112.7	0	95	255	2	166	1	169	0.84
Pkinase	PF00069.20	260	TR13105|c1_g1_i1|m.11922	-	260	5e-51	173.3	0	1	1	1.5e-54	5.7e-51	173.1	0	66	259	2	191	1	192	0.96
Ig_2	PF13895.1	80	TR13106|c0_g1_i1|m.11923	-	139	1.7e-08	34.4	2.3	1	2	0.1	310	1.5	0	60	73	1	14	1	21	0.76
Ig_2	PF13895.1	80	TR13106|c0_g3_i1|m.11924	-	734	3.4e-62	206.5	27.6	1	8	0.012	17	5.6	0	38	63	76	101	23	116	0.55
Ig_2	PF13895.1	80	TR13106|c0_g3_i2|m.11925	-	510	2.5e-54	181.3	20.2	1	6	3.9e-08	5.8e-05	23.1	0.1	13	80	4	78	2	78	0.65
Ig_2	PF13895.1	80	TR13106|c0_g3_i3|m.11926	-	426	5.8e-43	144.9	14.7	1	5	3e-08	4.4e-05	23.5	0.1	13	80	4	78	2	78	0.65
Ig_2	PF13895.1	80	TR13106|c0_g3_i4|m.11927	-	818	2.2e-73	242.3	33.1	1	9	0.014	19	5.4	0	38	63	76	101	23	116	0.55
I-set	PF07679.11	90	TR13106|c0_g3_i5|m.11928	-	262	7.3e-27	93	0.2	1	3	3.2e-11	5.3e-08	32.6	0	16	90	6	78	3	78	0.91
I-set	PF07679.11	90	TR13106|c0_g3_i6|m.11929	-	570	3.3e-47	158.2	1.9	1	6	1.3e-06	0.0014	18.3	0	37	87	64	115	55	118	0.83
NIF	PF03031.13	159	TR13107|c1_g1_i1|m.11930	-	262	1.8e-49	167.4	0.1	1	1	1.6e-53	2.4e-49	167	0	2	158	94	252	93	253	0.95
LRR_6	PF13516.1	24	TR13108|c0_g1_i1|m.11932	-	723	1.6e-16	58.4	37.7	1	12	0.05	120	3.2	0	4	23	247	266	245	271	0.83
zf-C2H2	PF00096.21	23	TR13109|c0_g1_i1|m.11934	-	341	1.1e-15	56.9	24.3	1	3	6e-08	5.6e-05	23.2	2.7	1	23	253	275	253	275	0.98
Pkinase	PF00069.20	260	TR13117|c1_g1_i1|m.11936	-	237	1.2e-45	155.7	0	1	1	5.8e-49	1.4e-45	155.4	0	52	260	7	217	5	217	0.88
Pkinase	PF00069.20	260	TR13117|c1_g2_i1|m.11938	-	336	1.8e-53	181.3	0	1	1	8.4e-57	2.1e-53	181.1	0	2	260	56	316	55	316	0.89
SAND	PF01342.16	82	TR13121|c0_g1_i1|m.11942	-	345	1.3e-33	114.4	0.1	1	1	1.5e-37	2.3e-33	113.7	0.1	8	82	69	143	62	143	0.95
SAND	PF01342.16	82	TR13121|c0_g1_i2|m.11944	-	242	7.1e-34	115.3	0.1	1	1	8e-38	1.2e-33	114.6	0.1	8	82	69	143	62	143	0.95
SAND	PF01342.16	82	TR13121|c0_g1_i3|m.11946	-	603	2.8e-33	113.4	0.1	1	1	3.7e-37	5.5e-33	112.5	0.1	8	82	69	143	62	143	0.95
WW	PF00397.21	31	TR13125|c0_g1_i1|m.11948	-	628	1.7e-08	34.1	3.7	1	2	0.00082	12	5.8	0	18	31	21	34	21	34	0.94
Hydrolase_like2	PF13246.1	91	TR13131|c0_g1_i1|m.11950	-	505	5.3e-13	48.7	0	1	2	1.3e-14	3.8e-11	42.7	0	1	87	32	142	32	145	0.82
GRAM	PF02893.15	69	TR13136|c0_g2_i1|m.11951	-	316	1.6e-14	53.1	0.1	1	1	4.4e-18	3.2e-14	52.1	0.1	2	68	62	127	61	128	0.93
FAM163	PF15069.1	143	TR13136|c0_g2_i2|m.11952	-	181	0.045	14.3	0.5	1	1	1.1e-05	0.082	13.4	0.3	13	64	126	173	124	180	0.74
GATA	PF00320.22	36	TR13137|c0_g1_i1|m.11953	-	245	1.2e-05	24.5	5.5	1	1	6.6e-09	3.3e-05	23.1	3.8	1	26	9	33	9	36	0.97
HECT	PF00632.20	317	TR13138|c0_g1_i1|m.11954	-	519	7.4e-93	311.1	0.1	1	1	1.3e-96	9.5e-93	310.8	0.1	2	315	215	517	214	519	0.93
TNFR_c6	PF00020.13	39	TR13139|c0_g1_i1|m.11956	-	343	3e-19	68.7	54.5	1	4	7.7e-08	0.00038	20.4	7.9	1	39	30	62	30	62	0.95
Pkinase	PF00069.20	260	TR13140|c0_g1_i1|m.11958	-	279	1.4e-34	119.4	0	1	1	4.9e-38	1.8e-34	119	0	4	203	40	256	38	278	0.85
Smac_DIABLO	PF09057.5	234	TR13144|c0_g1_i1|m.11959	-	196	2.4e-87	291.9	7.1	1	1	7.9e-91	2.9e-87	291.6	4.9	40	234	4	196	2	196	0.99
RNA_pol_Rpc34	PF05158.7	327	TR13145|c1_g1_i1|m.11961	-	109	4.2e-19	68.9	1.6	1	1	8.7e-23	4.3e-19	68.8	1.1	5	100	11	106	1	109	0.92
RNA_pol_Rpc34	PF05158.7	327	TR13145|c1_g2_i1|m.11962	-	316	8.4e-102	340.7	1.8	1	1	4.3e-105	9.2e-102	340.5	1.2	5	327	11	315	1	315	0.95
RNA_pol_Rpc34	PF05158.7	327	TR13145|c1_g3_i1|m.11963	-	238	9e-77	258.4	0.1	1	1	4.5e-80	1.1e-76	258.1	0.1	100	327	28	237	26	237	0.96
FGGY_C	PF02782.11	198	TR13149|c0_g1_i1|m.11968	-	211	0.13	11.9	0	1	1	1.1e-05	0.16	11.5	0	44	119	3	80	1	93	0.78
FGGY_C	PF02782.11	198	TR13149|c0_g2_i1|m.11969	-	211	0.13	11.9	0	1	1	1.1e-05	0.16	11.5	0	44	119	3	80	1	93	0.78
nlz1	PF12402.3	55	TR13150|c0_g1_i1|m.11970	-	555	5.2e-19	68.3	7.4	1	4	0.37	1400	-0.3	0.2	26	52	86	113	77	115	0.71
A2M	PF00207.17	92	TR13153|c0_g1_i1|m.11972	-	127	6.2e-18	64.1	0.1	1	1	1.5e-21	1.1e-17	63.3	0	42	92	1	51	1	51	0.98
A2M	PF00207.17	92	TR13153|c0_g1_i2|m.11974	-	127	6.2e-18	64.1	0.1	1	1	1.5e-21	1.1e-17	63.3	0	42	92	1	51	1	51	0.98
A2M	PF00207.17	92	TR13153|c0_g1_i3|m.11975	-	206	1.4e-17	63	0.1	1	2	6e-21	3e-17	61.9	0	42	92	1	51	1	51	0.98
A2M	PF00207.17	92	TR13153|c0_g1_i4|m.11976	-	169	1e-17	63.4	0.1	1	1	2.8e-21	2e-17	62.4	0	42	92	1	51	1	51	0.98
CHDNT	PF08073.7	55	TR13155|c0_g1_i1|m.11977	-	383	5.9e-30	102.7	0.3	1	1	1.5e-33	1.1e-29	101.8	0.2	1	55	163	217	163	217	0.97
JCAD	PF15351.1	1356	TR13157|c0_g1_i1|m.11978	-	750	2.5e-38	131.4	30.5	1	3	3.1e-29	4.7e-25	87.5	12	645	945	1	268	1	284	0.75
Spt5_N	PF11942.3	97	TR13165|c0_g2_i1|m.11985	-	172	4.5	7.9	12.8	1	2	0.0014	20	5.8	2.3	7	19	24	37	20	45	0.7
Rpp20	PF12328.3	144	TR13167|c0_g1_i1|m.11988	-	152	2e-18	66.4	0	1	2	2.2e-07	0.0016	18	0	2	26	46	70	45	75	0.91
APCDDC	PF14921.1	240	TR13171|c0_g2_i2|m.11989	-	520	4.8e-120	399.3	0	1	2	1.4e-98	2e-94	315.4	0.1	3	239	64	287	61	288	0.97
DUF1693	PF07984.7	320	TR13173|c0_g1_i1|m.11992	-	392	1.8e-176	585.9	0.4	1	1	1.4e-180	2.1e-176	585.7	0.3	1	320	16	335	16	335	1
DUF1693	PF07984.7	320	TR13173|c0_g2_i1|m.11995	-	392	1.8e-176	585.9	0.4	1	1	1.4e-180	2.1e-176	585.7	0.3	1	320	16	335	16	335	1
PDZ	PF00595.19	81	TR13186|c0_g1_i1|m.12000	-	330	9.2e-08	32.1	0	1	1	1e-11	1.5e-07	31.4	0	2	79	131	207	130	209	0.89
zf-C2H2_jaz	PF12171.3	27	TR13191|c0_g2_i1|m.12003	-	129	6.8e-09	35.6	6.3	1	2	1.4	3600	-1.7	0.6	20	26	10	17	3	19	0.56
zf-C2H2_jaz	PF12171.3	27	TR13191|c0_g3_i1|m.12004	-	164	1e-08	35	6.3	1	2	2	4800	-2.2	0.6	20	26	45	52	38	54	0.56
LRR_8	PF13855.1	61	TR13198|c0_g1_i1|m.12008	-	784	2.1e-58	193.9	56.1	1	8	0.0013	3.9	7.3	0.1	29	48	82	101	81	103	0.92
Tetraspannin	PF00335.15	221	TR13199|c0_g1_i1|m.12009	-	253	1.5e-56	191.1	11.4	1	1	1.5e-59	1.8e-56	190.9	7.9	1	220	15	247	15	248	0.9
zf-RING_2	PF13639.1	44	TR13201|c0_g1_i1|m.12011	-	400	1.3e-15	56.9	8.1	1	1	2.3e-18	2.3e-15	56.1	5.6	1	44	239	283	239	283	0.93
zf-RING_2	PF13639.1	44	TR13201|c0_g2_i1|m.12013	-	400	1.3e-15	56.9	8.1	1	1	2.3e-18	2.3e-15	56.1	5.6	1	44	239	283	239	283	0.93
zf-RING_2	PF13639.1	44	TR13201|c0_g3_i1|m.12015	-	400	1.3e-15	56.9	8.1	1	1	2.3e-18	2.3e-15	56.1	5.6	1	44	239	283	239	283	0.93
Glyco_transf_54	PF04666.8	301	TR13211|c0_g1_i1|m.12019	-	401	1.8e-113	378.2	0.2	1	1	1.7e-117	2.5e-113	377.8	0.1	14	261	150	397	132	400	0.95
C2	PF00168.25	85	TR13253|c0_g1_i1|m.12022	-	392	4.4e-52	173.8	0.2	1	2	4.6e-28	2.3e-24	85	0	1	84	124	212	124	213	0.97
Myosin_head	PF00063.16	689	TR13261|c0_g1_i1|m.12024	-	533	2.1e-42	145	0.1	1	2	1.4e-45	2.1e-42	145	0	559	689	2	130	1	130	0.97
QRPTase_C	PF01729.14	169	TR13270|c0_g1_i1|m.12027	-	320	2.1e-56	190	0	1	1	3.8e-60	2.8e-56	189.6	0	1	169	138	308	138	308	0.97
Baculo_PEP_C	PF04513.7	140	TR13287|c0_g1_i1|m.12030	-	561	2.7e-07	30.5	20.6	1	6	0.023	10	5.9	0.1	13	87	142	211	137	220	0.72
Death	PF00531.17	83	TR13324|c0_g1_i1|m.12034	-	126	9.2e-09	34.9	0.1	1	1	8.1e-13	1.2e-08	34.5	0.1	6	74	49	117	44	122	0.92
BTB_2	PF02214.17	94	TR13428|c0_g1_i1|m.12040	-	110	1.1e-12	47.9	0	1	1	9.8e-17	1.4e-12	47.5	0	1	62	49	110	49	110	0.96
Fork_head	PF00250.13	96	TR13462|c0_g1_i1|m.12045	-	261	5.3e-43	144.9	0.6	1	2	2.2e-46	1.1e-42	143.9	0	5	96	1	92	1	92	0.99
7tm_1	PF00001.16	257	TR13467|c0_g1_i1|m.12048	-	126	7.7e-05	21.9	0.1	1	1	6.7e-09	9.9e-05	21.5	0	211	257	3	48	1	48	0.94
DUF1777	PF08648.7	180	TR13486|c0_g1_i1|m.12049	-	173	3.3	7.3	126.7	1	2	0.027	400	0.6	39	14	105	2	90	1	92	0.49
UCH	PF00443.24	269	TR13487|c0_g1_i1|m.12052	-	206	8.2e-37	126.7	4.4	1	1	2.8e-40	1e-36	126.4	3.1	1	151	34	191	34	200	0.94
C2	PF00168.25	85	TR13489|c0_g1_i1|m.12055	-	427	1.2e-08	34.7	0	1	1	1.7e-12	2.5e-08	33.6	0	1	63	359	423	359	427	0.87
RNase_H2_suC	PF08615.6	137	TR13557|c0_g1_i1|m.12063	-	136	1.6e-21	76.5	0	1	1	1.5e-25	2.2e-21	76.1	0	2	137	23	130	22	130	0.92
Helicase_C_2	PF13307.1	167	TR13590|c0_g1_i1|m.12067	-	484	5e-42	143.6	0	1	1	6e-46	8.9e-42	142.8	0	53	166	24	143	13	144	0.92
V-set	PF07686.12	114	TR13602|c0_g1_i1|m.12070	-	126	5.9e-05	22.9	0.1	1	1	2.8e-08	8.3e-05	22.4	0	58	100	13	56	3	68	0.84
Asp_protease_2	PF13650.1	90	TR13609|c0_g1_i1|m.12071	-	479	7.4e-05	23.1	0	1	1	3.7e-08	0.00014	22.2	0	2	90	47	138	46	138	0.83
COMPASS-Shg1	PF05205.7	106	TR13617|c0_g1_i1|m.12074	-	384	1.5e-18	67	0.3	1	2	6.2e-22	4.6e-18	65.4	0	3	103	15	117	13	119	0.95
Y_phosphatase	PF00102.22	235	TR13632|c0_g1_i1|m.12077	-	151	5.8e-42	143.6	0	1	1	1.7e-45	6.3e-42	143.5	0	97	234	4	140	1	141	0.92
Pkinase	PF00069.20	260	TR13633|c0_g1_i1|m.12079	-	114	4.1e-30	104.7	0	1	1	8.9e-34	4.4e-30	104.7	0	134	249	2	111	1	114	0.97
Pentapeptide	PF00805.17	40	TR13639|c0_g1_i1|m.12080	-	109	1.4e-06	27.3	1.9	1	1	1.6e-10	2.3e-06	26.6	1.3	5	28	2	25	1	26	0.6
WD40	PF00400.27	39	TR13663|c0_g1_i1|m.12082	-	183	9.5e-24	82.3	9.9	1	5	1.7	13000	-3.7	0.1	35	39	2	6	2	6	0.84
NPDC1	PF06809.6	341	TR13669|c0_g1_i1|m.12083	-	139	0.094	11.4	0.3	1	1	7.2e-06	0.11	11.3	0.2	132	195	36	101	8	108	0.73
Str_synth	PF03088.11	89	TR13676|c0_g1_i1|m.12084	-	161	1.4e-06	28.2	0	1	2	1.9e-09	1.4e-05	24.9	0	59	89	2	32	1	32	0.96
Clathrin	PF00637.15	143	TR13719|c0_g1_i1|m.12090	-	186	5.6e-39	132.9	2.6	1	2	6.9e-30	1e-25	90	0.1	25	136	1	108	1	115	0.94
zf-H2C2_2	PF13465.1	26	TR13755|c0_g1_i1|m.12094	-	166	2e-37	125.6	41.3	1	6	5.2e-11	2.2e-08	33.9	2.6	1	25	2	26	2	27	0.95
Abhydrolase_9_N	PF15420.1	208	TR13781|c0_g1_i1|m.12100	-	114	0.042	13.5	0.3	1	1	1.5e-05	0.054	13.2	0.2	22	86	7	71	1	78	0.88
zf-C2H2_4	PF13894.1	24	TR13782|c0_g1_i1|m.12101	-	122	4.8e-08	32.7	6	1	2	1e-05	0.014	15.7	0.9	3	23	24	44	22	45	0.95
fn3	PF00041.16	85	TR13829|c0_g1_i1|m.12104	-	296	0.0018	18.3	1	1	3	0.087	1300	-0.5	0	19	39	51	72	45	95	0.73
TGS	PF02824.16	60	TR13853|c0_g1_i1|m.12106	-	335	0.0022	17.8	0	1	1	3.3e-07	0.0049	16.6	0	17	60	74	117	58	117	0.91
TPR_12	PF13424.1	78	TR13869|c0_g1_i1|m.12108	-	311	6.2e-17	61.3	0.2	1	3	3.2e-10	3e-07	30.2	0	6	71	140	204	135	211	0.88
TPR_11	PF13414.1	69	TR13869|c0_g2_i1|m.12109	-	186	4.6e-19	67.8	0.8	1	2	8.8e-19	8.1e-16	57.4	0	8	68	22	81	18	82	0.94
TPR_11	PF13414.1	69	TR13869|c0_g3_i1|m.12110	-	186	4.6e-19	67.8	0.8	1	2	8.8e-19	8.1e-16	57.4	0	8	68	22	81	18	82	0.94
zf-C2H2	PF00096.21	23	TR13889|c0_g1_i1|m.12111	-	309	3.1e-13	49.2	29.5	1	3	1.2e-06	0.0035	17.5	4	1	23	226	250	226	250	0.97
SDF	PF00375.13	390	TR13891|c0_g1_i1|m.12114	-	522	3.1e-131	437.7	33.1	1	1	2.5e-135	3.7e-131	437.4	23	1	390	21	465	21	465	0.98
hSH3	PF14603.1	89	TR13898|c0_g1_i1|m.12116	-	614	1.2e-30	105.2	1.4	1	3	1.2	4300	-2.3	0	70	81	295	306	284	310	0.78
His_Phos_1	PF00300.17	158	TR13918|c0_g1_i1|m.12119	-	544	8.1e-24	84.5	0	1	1	5.3e-27	1.3e-23	83.8	0	1	158	281	478	281	478	0.77
Astacin	PF01400.19	191	TR13927|c0_g1_i1|m.12121	-	254	7.4e-61	204.8	0.1	1	1	1.8e-64	8.7e-61	204.6	0.1	3	189	69	254	67	254	0.96
Astacin	PF01400.19	191	TR13927|c0_g2_i1|m.12123	-	254	1.2e-60	204.1	0.1	1	1	3e-64	1.5e-60	203.9	0.1	3	189	69	254	67	254	0.96
Stork_head	PF10264.4	80	TR13929|c0_g1_i1|m.12126	-	1110	3.5e-38	129.6	0.2	1	1	9.5e-42	7e-38	128.6	0.1	1	80	118	197	118	197	0.99
C1q	PF00386.16	127	TR13930|c0_g3_i1|m.12128	-	337	2.5e-12	46.8	0	1	1	1.5e-15	7.4e-12	45.3	0	2	123	194	326	193	330	0.7
MutS_V	PF00488.16	235	TR13933|c0_g1_i3|m.12131	-	764	3.9e-71	239.1	0	1	1	2.2e-74	6.5e-71	238.4	0	1	190	563	755	563	761	0.95
Cullin	PF00888.17	588	TR13934|c0_g1_i1|m.12132	-	218	9.4e-37	126.8	0.5	1	2	5.4e-40	1.6e-36	126	0	469	588	1	120	1	120	0.99
RSN1_TM	PF13967.1	157	TR13936|c0_g1_i2|m.12136	-	219	0.095	12.2	0.4	1	2	2.3e-05	0.33	10.4	0.1	82	112	14	44	9	69	0.77
RAI16-like	PF10257.4	353	TR13936|c0_g1_i3|m.12137	-	645	1.5e-71	241.1	18.3	1	1	1.5e-75	2.2e-71	240.6	12.7	1	353	81	436	81	436	0.92
RAI16-like	PF10257.4	353	TR13936|c0_g1_i4|m.12138	-	643	1.6e-71	241	18.3	1	1	1.4e-75	2.1e-71	240.6	12.7	1	353	81	436	81	436	0.92
RAI16-like	PF10257.4	353	TR13936|c0_g1_i5|m.12139	-	692	1.9e-71	240.8	18.3	1	1	1.8e-75	2.6e-71	240.4	12.7	1	353	81	436	81	436	0.92
Sulfotransfer_2	PF03567.9	253	TR13939|c0_g1_i1|m.12140	-	277	1.1e-33	117	0.4	1	1	1.1e-37	1.7e-33	116.4	0.3	1	147	134	269	134	276	0.88
Sulfotransfer_2	PF03567.9	253	TR13939|c0_g2_i1|m.12143	-	373	1.1e-56	192.3	1.2	1	1	1e-60	1.6e-56	191.8	0.9	1	253	134	362	134	362	0.92
TPR_MLP1_2	PF07926.7	132	TR13942|c0_g1_i1|m.12145	-	152	0.011	15.4	1.6	1	1	9.2e-06	0.02	14.6	1.1	26	75	83	132	79	136	0.89
Saccharop_dh	PF03435.13	386	TR13949|c1_g1_i1|m.12154	-	928	1.8e-106	356.3	0	1	1	8.3e-110	2.5e-106	355.9	0	1	385	484	920	484	921	0.99
WD40	PF00400.27	39	TR13950|c0_g1_i1|m.12157	-	181	1.6e-06	27.7	3.6	1	3	0.41	1500	-0.8	0	28	39	1	12	1	12	0.86
AMOP	PF03782.12	151	TR13951|c0_g1_i1|m.12158	-	498	4e-45	153.4	0.9	1	2	1.3	9300	-3.6	0.8	25	39	263	281	243	299	0.54
RRM_6	PF14259.1	70	TR13952|c0_g1_i1|m.12163	-	940	4.5e-22	77.8	0	1	2	1.2e-13	2.6e-10	40.1	0	1	62	229	292	229	300	0.92
Glyco_transf_7N	PF13733.1	136	TR13954|c0_g1_i1|m.12167	-	382	2.2e-44	150.1	0	1	1	6.8e-48	3.4e-44	149.5	0	1	134	108	243	108	245	0.92
Glyco_transf_7C	PF02709.9	78	TR13954|c0_g1_i2|m.12168	-	202	1.2e-28	98.3	0.6	1	1	3.9e-32	1.9e-28	97.7	0.4	1	77	67	143	67	146	0.97
Mito_carr	PF00153.22	96	TR13955|c0_g1_i1|m.12170	-	390	1.7e-71	235.9	2.2	1	3	1.1e-27	1.6e-23	82.2	0	4	94	89	179	86	180	0.96
Mito_carr	PF00153.22	96	TR13955|c0_g1_i2|m.12174	-	185	4.6e-42	141.6	2	1	2	7.2e-22	1.1e-17	63.5	0	23	94	1	68	1	70	0.97
Mito_carr	PF00153.22	96	TR13955|c0_g1_i2|m.12173	-	213	2.6e-24	84.7	0	1	1	3.1e-28	4.6e-24	83.9	0	4	94	89	179	86	180	0.96
BAT2_N	PF07001.6	189	TR13957|c0_g1_i1|m.12178	-	697	4.7e-77	258.6	9.6	1	3	3.2e-81	4.7e-77	258.6	6.6	1	187	1	188	1	190	0.96
BAT2_N	PF07001.6	189	TR13957|c0_g2_i1|m.12181	-	771	6.2e-80	268	14.8	1	6	4.2e-84	6.2e-80	268	10.3	1	188	1	194	1	195	0.94
BAT2_N	PF07001.6	189	TR13957|c0_g2_i2|m.12188	-	771	6.2e-80	268	14.8	1	6	4.2e-84	6.2e-80	268	10.3	1	188	1	194	1	195	0.94
EFG_IV	PF03764.13	120	TR13963|c0_g1_i1|m.12197	-	282	3.9e-37	126.4	0	1	1	8.2e-41	6.1e-37	125.8	0	1	120	42	159	42	159	0.98
PITH	PF06201.8	152	TR13965|c0_g1_i1|m.12200	-	289	4.9e-46	156.2	0.1	1	1	9.7e-50	7.2e-46	155.7	0.1	2	151	126	268	125	269	0.98
Aconitase	PF00330.15	465	TR13968|c0_g1_i1|m.12202	-	412	1.5e-134	448.9	0	1	1	3.1e-138	4.6e-134	447.4	0	1	366	72	411	72	412	0.98
DivIC	PF04977.10	80	TR13972|c0_g1_i1|m.12206	-	229	0.097	12.1	1.2	1	1	3.5e-05	0.17	11.3	0.8	14	51	167	204	158	213	0.86
Acyl-CoA_dh_N	PF02771.11	113	TR13974|c0_g1_i1|m.12207	-	441	1.7e-28	99.4	0	1	1	1.1e-31	4.1e-28	98.2	0	1	113	64	175	64	175	0.97
Peptidase_M24	PF00557.19	207	TR13975|c0_g1_i1|m.12209	-	233	2.5e-44	151.3	0.2	1	1	1.9e-48	2.8e-44	151.1	0.2	25	207	1	204	1	204	0.86
Peptidase_M24	PF00557.19	207	TR13975|c0_g1_i2|m.12210	-	357	9.6e-48	162.4	0.1	1	1	8.1e-52	1.2e-47	162.1	0.1	3	207	103	328	101	328	0.87
Ras	PF00071.17	162	TR13980|c0_g1_i1|m.12211	-	164	8.7e-36	122.7	0	1	1	4.7e-39	1e-35	122.5	0	34	159	1	131	1	134	0.92
LIM	PF00412.17	58	TR13981|c0_g2_i2|m.12213	-	300	1.3e-33	114.8	33.1	1	3	6.3e-16	4.7e-12	45.7	2.4	1	56	110	165	110	167	0.97
LIM	PF00412.17	58	TR13981|c0_g2_i3|m.12215	-	227	1.3e-24	85.9	16.7	1	2	9.8e-16	2.9e-12	46.4	2.4	1	56	110	165	110	167	0.97
HCO3_cotransp	PF00955.16	510	TR13992|c0_g1_i1|m.12233	-	276	1.8e-71	241.3	4.4	1	1	1.7e-75	2.5e-71	240.9	3.1	373	509	1	137	1	138	0.99
DSPc	PF00782.15	133	TR13993|c0_g1_i1|m.12236	-	137	3e-36	123.9	0	1	1	9.8e-40	3.6e-36	123.6	0	35	132	3	100	1	101	0.97
Rhodanese	PF00581.15	113	TR13993|c0_g1_i1|m.12235	-	142	4.7e-09	36.5	0	1	1	4e-13	5.9e-09	36.2	0	2	94	10	111	9	124	0.73
DSPc	PF00782.15	133	TR13993|c0_g2_i1|m.12237	-	369	6.1e-43	145.5	0	1	1	2.5e-46	9.2e-43	145	0	1	132	201	332	201	333	0.98
DSPc	PF00782.15	133	TR13993|c0_g3_i1|m.12238	-	258	3.1e-43	146.5	0	1	1	8e-47	4e-43	146.1	0	1	132	90	221	90	222	0.98
IPK	PF03770.11	197	TR13996|c0_g1_i1|m.12240	-	358	4.8e-51	173.2	0	1	1	5.8e-55	8.6e-51	172.3	0	1	157	200	354	200	358	0.93
G-alpha	PF00503.15	389	TR13997|c0_g1_i1|m.12241	-	105	1.5e-27	96.3	0.1	1	1	1.1e-31	1.6e-27	96.1	0	292	389	1	94	1	94	0.97
Homeobox	PF00046.24	57	TR13999|c0_g1_i1|m.12242	-	267	3e-21	74.7	4.7	1	2	0.34	5000	-2.8	0	29	44	60	75	57	76	0.82
AKAP95	PF04988.7	165	TR14000|c1_g1_i1|m.12245	-	646	2.7e-69	232.1	7.2	1	1	9.5e-73	4.7e-69	231.3	5	1	164	400	565	400	566	0.99
AKAP2_C	PF15304.1	344	TR14001|c0_g1_i1|m.12246	-	109	8.1	5.9	20.4	1	1	0.02	290	0.8	14.2	224	342	4	102	2	104	0.46
C2	PF00168.25	85	TR14004|c0_g1_i1|m.12248	-	153	4.8e-12	45.5	0.2	1	1	4.8e-16	7.1e-12	45	0.1	1	82	5	81	5	84	0.94
HECT	PF00632.20	317	TR14004|c0_g2_i1|m.12249	-	485	1.3e-54	185.5	0.2	1	1	3.7e-58	1.8e-54	185	0.1	2	222	277	484	276	485	0.9
HECT	PF00632.20	317	TR14004|c0_g2_i2|m.12251	-	772	3.3e-54	184.1	0.2	1	1	1.6e-57	4.8e-54	183.6	0.1	2	222	564	771	563	772	0.89
DUF443	PF04276.7	199	TR14008|c0_g1_i3|m.12259	-	113	0.034	13.5	1	1	1	1.4e-05	0.041	13.3	0.7	90	126	67	103	14	109	0.82
Ion_trans_2	PF07885.11	79	TR14009|c0_g1_i1|m.12261	-	335	1.9e-36	123.5	15.3	1	3	0.14	670	0	0.1	4	16	31	43	19	54	0.66
Matrix	PF00661.16	348	TR14010|c0_g1_i1|m.12263	-	122	0.1	10.8	0.3	1	1	8.7e-06	0.13	10.5	0.2	161	199	58	96	44	99	0.9
Matrix	PF00661.16	348	TR14010|c0_g1_i2|m.12264	-	122	0.1	10.8	0.3	1	1	8.7e-06	0.13	10.5	0.2	161	199	58	96	44	99	0.9
Claudin_2	PF13903.1	172	TR14011|c0_g1_i1|m.12265	-	298	5.9e-27	94.4	1.1	1	1	2e-30	7.5e-27	94.1	0.4	7	172	93	275	87	275	0.95
SH2	PF00017.19	77	TR14012|c0_g1_i1|m.12266	-	354	1.4e-13	50.4	0	1	1	3.1e-17	2.3e-13	49.7	0	1	77	244	325	244	325	0.86
COPIIcoated_ERV	PF07970.7	222	TR14013|c0_g1_i1|m.12267	-	375	6.9e-46	156.6	1.3	1	1	3.6e-49	1.1e-45	156	0.9	54	221	166	330	157	331	0.94
ERGIC_N	PF13850.1	96	TR14013|c0_g1_i2|m.12270	-	195	4.6e-22	77.7	0.1	1	1	1.6e-25	7.9e-22	77	0.1	2	89	13	99	12	103	0.96
COPIIcoated_ERV	PF07970.7	222	TR14013|c0_g1_i2|m.12269	-	232	1.2e-35	123.1	1.1	1	1	4.3e-39	1.6e-35	122.7	0.7	72	221	42	187	39	188	0.91
7tm_1	PF00001.16	257	TR14018|c0_g1_i1|m.12273	-	135	1.7e-16	60.1	3.5	1	2	0.16	2400	-2.6	0.2	157	171	30	44	22	46	0.6
VHL	PF01847.11	156	TR14024|c0_g1_i1|m.12274	-	164	1.4e-46	157.8	0.5	1	1	1.1e-50	1.7e-46	157.6	0.4	4	149	10	151	7	159	0.93
Claudin_2	PF13903.1	172	TR14044|c0_g1_i1|m.12275	-	420	2.3e-26	92.5	0	1	1	1.1e-29	4e-26	91.7	0	2	170	139	396	138	398	0.89
zf-nanos	PF05741.8	55	TR14051|c0_g1_i1|m.12276	-	111	1.6e-25	88.8	3.3	1	1	6.5e-29	2.4e-25	88.2	2.3	1	55	40	94	40	94	0.99
IER	PF05760.7	300	TR14089|c0_g1_i1|m.12281	-	229	8.3e-23	81.7	5.6	1	2	2.5e-25	3.7e-21	76.3	2.8	1	124	45	170	45	179	0.63
rve	PF00665.21	120	TR14094|c1_g1_i1|m.12284	-	159	0.018	15.1	0.6	1	1	7.3e-06	0.036	14.1	0.3	45	108	62	132	53	133	0.91
I-set	PF07679.11	90	TR14101|c0_g1_i1|m.12285	-	447	3.5e-49	164.6	0	1	5	5.7e-11	1.1e-07	31.6	0	15	81	46	111	40	121	0.89
PHD	PF00628.24	51	TR14111|c0_g2_i1|m.12286	-	429	1.5e-16	59.7	23.9	1	2	4.9e-14	9.1e-11	41.2	5	1	49	109	160	109	162	0.94
Pro_isomerase	PF00160.16	155	TR14114|c0_g1_i1|m.12288	-	420	1.1e-39	136	0.4	1	1	7.9e-43	2.3e-39	135	0.2	4	153	17	171	14	173	0.84
Pro_isomerase	PF00160.16	155	TR14114|c0_g2_i1|m.12289	-	482	1.4e-39	135.7	0.4	1	1	8.4e-43	3.1e-39	134.6	0.2	4	153	17	171	14	173	0.84
RRM_5	PF13893.1	56	TR14116|c0_g1_i1|m.12291	-	405	2.8e-43	145.5	4.9	1	3	5.7e-08	0.00021	21	0	3	56	59	113	57	113	0.87
RRM_5	PF13893.1	56	TR14116|c0_g2_i1|m.12295	-	179	3.2e-16	58.9	0.3	1	1	8.7e-20	4.3e-16	58.5	0.2	1	56	113	168	113	168	0.97
RRM_5	PF13893.1	56	TR14116|c0_g2_i1|m.12294	-	258	4.6e-27	93.6	0.6	1	2	4.3e-08	0.00011	22	0	3	56	59	113	57	113	0.87
RNase_PH	PF01138.16	132	TR14124|c0_g1_i1|m.12301	-	365	5.6e-24	84.9	0	1	1	1.3e-27	9.5e-24	84.1	0	2	132	32	163	31	163	0.92
RNase_PH	PF01138.16	132	TR14124|c0_g1_i2|m.12305	-	334	6.8e-19	68.4	0	1	1	1.7e-22	1.2e-18	67.6	0	27	132	23	132	20	132	0.92
Gemin6	PF06372.7	166	TR14136|c0_g1_i1|m.12310	-	230	2.1e-45	154	0	1	2	7.7e-49	3.8e-45	153.1	0	2	164	3	167	2	169	0.95
Gemin6	PF06372.7	166	TR14136|c0_g1_i2|m.12312	-	236	4.5e-42	143.2	0	1	2	1.1e-45	8.3e-42	142.3	0	2	164	3	173	2	175	0.93
Gemin6	PF06372.7	166	TR14136|c0_g1_i3|m.12314	-	244	2.6e-45	153.7	0	1	2	3.1e-49	4.6e-45	152.9	0	2	164	3	167	2	169	0.95
Gemin6	PF06372.7	166	TR14136|c0_g1_i4|m.12316	-	250	5.4e-42	142.9	0	1	2	6.7e-46	1e-41	142	0	2	164	3	173	2	175	0.93
adh_short	PF00106.20	167	TR14143|c0_g1_i1|m.12321	-	308	3.9e-20	72.4	0	1	1	5.4e-23	6.1e-20	71.7	0	1	136	35	171	35	180	0.9
Lectin_C	PF00059.16	105	TR14145|c0_g1_i1|m.12323	-	190	1.3e-10	41.8	0	1	1	2.7e-14	2e-10	41.2	0	1	105	64	187	64	187	0.86
I-set	PF07679.11	90	TR14147|c0_g1_i1|m.12325	-	342	9.4e-14	51	0	1	2	0.0087	26	4.7	0	1	65	53	115	53	118	0.89
MBF1	PF08523.5	71	TR14151|c0_g1_i1|m.12327	-	127	0.12	12.4	0.4	1	2	0.014	210	2	0	38	70	29	60	6	61	0.79
Gal-bind_lectin	PF00337.17	133	TR14156|c0_g1_i1|m.12329	-	205	7.3e-36	122.4	0.2	1	1	1.1e-39	8.5e-36	122.2	0.1	1	132	70	200	70	201	0.96
Gal-bind_lectin	PF00337.17	133	TR14156|c0_g1_i2|m.12330	-	205	7.3e-36	122.4	0.2	1	1	1.1e-39	8.5e-36	122.2	0.1	1	132	70	200	70	201	0.96
Gal-bind_lectin	PF00337.17	133	TR14156|c0_g1_i3|m.12331	-	205	7.3e-36	122.4	0.2	1	1	1.1e-39	8.5e-36	122.2	0.1	1	132	70	200	70	201	0.96
TSC22	PF01166.13	60	TR14162|c0_g1_i1|m.12332	-	217	1.8e-30	104.6	4.5	1	2	0.32	320	1.3	0.2	36	57	59	80	53	83	0.77
TSC22	PF01166.13	60	TR14162|c0_g1_i2|m.12333	-	145	5.5e-31	106.3	4.5	1	1	8.9e-34	7.7e-31	105.8	3.1	1	58	59	116	59	118	0.97
PDZ	PF00595.19	81	TR14162|c1_g1_i1|m.12334	-	526	3.9e-57	190.3	1.2	1	4	1.8e-13	1.3e-09	38	0	2	80	9	85	8	86	0.9
Metallophos	PF00149.23	200	TR14165|c0_g1_i1|m.12336	-	187	6.9e-27	94.1	0	1	1	5.3e-31	7.9e-27	93.9	0	2	133	83	174	82	187	0.89
zf-DHHC	PF01529.15	174	TR14171|c0_g2_i1|m.12337	-	138	0.024	14	0	1	1	2.2e-06	0.033	13.6	0	140	172	6	38	2	40	0.92
TIG	PF01833.19	85	TR14184|c0_g1_i1|m.12340	-	345	8.5e-13	48.1	0.1	1	1	1.3e-16	2e-12	46.9	0.1	1	85	254	336	254	336	0.94
TIG	PF01833.19	85	TR14184|c0_g1_i2|m.12345	-	358	2.5e-13	49.8	0.2	1	1	4e-17	5.9e-13	48.6	0.2	1	85	262	344	262	344	0.96
7tm_1	PF00001.16	257	TR14186|c0_g1_i1|m.12348	-	222	1.3e-27	96.5	10.1	1	1	3.4e-31	1.7e-27	96.1	7	1	183	46	220	46	222	0.89
7tm_1	PF00001.16	257	TR14186|c0_g2_i1|m.12349	-	167	1.9e-14	53.4	1.1	1	1	3.7e-18	2.7e-14	52.9	0.7	188	257	5	73	1	73	0.9
Sulfotransfer_1	PF00685.22	267	TR14188|c0_g1_i1|m.12350	-	331	1.6e-68	230.8	0.3	1	1	7.2e-72	2.1e-68	230.4	0.2	1	266	65	311	65	312	0.94
WTX	PF09422.5	471	TR14189|c0_g1_i1|m.12353	-	694	1.6e-128	429.6	13.6	1	1	3.8e-132	5.6e-128	427.8	9.4	2	471	77	598	76	598	0.94
NeA_P2	PF12312.3	258	TR14194|c0_g2_i1|m.12356	-	174	0.06	12.5	5.6	1	1	1.7e-05	0.085	12	3.9	197	257	91	154	83	156	0.71
LIM	PF00412.17	58	TR14196|c0_g1_i1|m.12357	-	103	6.7e-05	22.8	2.2	1	1	8.3e-09	0.00012	22	1.5	26	54	2	30	1	33	0.94
BRK	PF07533.11	46	TR14198|c0_g1_i1|m.12358	-	133	1.8e-19	68.9	0	1	1	1.2e-22	2.4e-19	68.4	0	1	46	51	96	51	96	0.97
Pkinase_Tyr	PF07714.12	259	TR14205|c0_g1_i1|m.12359	-	186	5e-28	97.8	0.1	1	1	2.2e-31	6.6e-28	97.4	0	181	259	2	80	1	80	0.97
AAA_11	PF13086.1	236	TR14208|c0_g1_i1|m.12360	-	532	7.5e-17	61.6	0.8	1	2	0.082	68	2.9	0.2	116	195	53	139	8	140	0.56
AAA_12	PF13087.1	200	TR14208|c0_g2_i1|m.12361	-	347	1e-48	165.3	0	1	1	4.5e-52	1.3e-48	165	0	2	199	55	277	54	278	0.89
AAA_12	PF13087.1	200	TR14208|c0_g3_i1|m.12362	-	285	1.3e-47	161.7	0.1	1	1	5.6e-51	1.7e-47	161.4	0	14	199	17	215	5	216	0.87
PA26	PF04636.8	451	TR14213|c0_g1_i1|m.12363	-	488	1.6e-223	742.3	1.1	1	1	2.5e-227	1.9e-223	742.1	0.7	2	451	46	488	45	488	0.98
Prefoldin_2	PF01920.15	106	TR14216|c0_g1_i1|m.12366	-	146	2.3e-09	36.9	9.9	1	1	4.7e-12	3.5e-09	36.3	6.8	4	98	26	121	23	125	0.91
Arf	PF00025.16	175	TR14221|c0_g1_i1|m.12369	-	113	5.2e-40	136.5	0	1	1	3.3e-43	5.5e-40	136.4	0	5	107	5	112	1	113	0.94
RRM_1	PF00076.17	70	TR14225|c0_g1_i1|m.12371	-	223	5.8e-21	73.9	0.2	1	1	7.2e-24	9.7e-21	73.1	0.1	1	70	12	82	12	82	0.98
RRM_1	PF00076.17	70	TR14225|c0_g2_i1|m.12374	-	223	5.8e-21	73.9	0.2	1	1	7.2e-24	9.7e-21	73.1	0.1	1	70	12	82	12	82	0.98
DUF1693	PF07984.7	320	TR14226|c0_g1_i1|m.12377	-	169	8e-56	189.5	2.1	1	1	1.9e-59	9.3e-56	189.3	1.4	222	320	1	99	1	99	0.99
SpoIIE	PF07228.7	193	TR14232|c0_g1_i1|m.12378	-	297	5.9e-14	52.2	0	1	1	1.8e-17	9e-14	51.6	0	7	189	67	289	63	292	0.79
DUF1352	PF07086.7	186	TR14249|c0_g1_i1|m.12383	-	216	1.6e-87	291.9	3.4	1	1	1.2e-91	1.8e-87	291.7	2.3	1	186	34	216	34	216	0.99
DUF1352	PF07086.7	186	TR14249|c0_g2_i1|m.12384	-	183	8.8e-88	292.7	3.4	1	1	6.6e-92	9.7e-88	292.6	2.3	1	186	1	183	1	183	0.99
AF-4	PF05110.8	1191	TR14256|c0_g1_i1|m.12386	-	123	1.2e-41	142.7	0.5	1	1	8.5e-46	1.3e-41	142.6	0.4	2	83	21	101	20	122	0.9
CRM1_C	PF08767.6	319	TR14257|c0_g1_i1|m.12387	-	209	3.2e-49	167.5	0	1	2	0.3	1100	-1.8	0	70	98	39	67	7	77	0.64
CRM1_C	PF08767.6	319	TR14257|c0_g2_i1|m.12388	-	212	5.6e-47	160.2	0	1	2	0.076	1100	-1.8	0	70	98	39	67	7	77	0.64
EZH2_WD-Binding	PF11616.3	30	TR14270|c0_g1_i1|m.12390	-	386	1.1e-19	69.9	2	1	1	1.4e-23	2.1e-19	69	1.4	1	30	39	68	39	68	0.99
HNH_3	PF13392.1	46	TR14277|c0_g1_i1|m.12393	-	227	5.5e-08	32	0.2	1	1	1.3e-11	9.7e-08	31.2	0.2	2	39	67	104	66	106	0.95
LURAP	PF14854.1	121	TR14283|c0_g1_i1|m.12395	-	202	2.2e-54	182.3	0.2	1	1	6.2e-58	3.1e-54	181.8	0.1	7	119	49	163	43	165	0.96
LURAP	PF14854.1	121	TR14283|c0_g2_i1|m.12396	-	202	2.2e-54	182.3	0.2	1	1	6.2e-58	3.1e-54	181.8	0.1	7	119	49	163	43	165	0.96
LURAP	PF14854.1	121	TR14283|c0_g3_i1|m.12397	-	202	2.2e-54	182.3	0.2	1	1	6.2e-58	3.1e-54	181.8	0.1	7	119	49	163	43	165	0.96
HMGL-like	PF00682.14	237	TR14286|c0_g1_i1|m.12398	-	336	4.9e-60	203.1	0	1	1	4e-64	5.9e-60	202.8	0	1	237	51	299	51	299	0.99
Cwf_Cwc_15	PF04889.7	244	TR14290|c0_g1_i1|m.12399	-	167	0.67	9.6	12.7	1	1	0.00025	0.75	9.4	8.8	116	158	124	164	68	167	0.55
Hep_59	PF07052.6	104	TR14295|c0_g1_i1|m.12400	-	293	8.1e-29	100	4.2	1	2	0.079	1200	-0.1	0.2	34	55	15	35	5	66	0.52
ArfGap	PF01412.13	117	TR14296|c0_g1_i1|m.12403	-	457	3.2e-42	142.9	0.5	1	1	6.5e-46	4.9e-42	142.4	0.3	2	116	19	131	18	132	0.94
TPD52	PF04201.10	162	TR14302|c0_g1_i1|m.12407	-	229	7.3e-51	172	5.1	1	1	6.4e-54	1.2e-50	171.4	3.6	4	144	55	202	52	219	0.9
DUF4483	PF14825.1	206	TR14303|c0_g1_i1|m.12409	-	245	1.1e-44	152.6	0	1	1	8.6e-49	1.3e-44	152.3	0	2	206	9	212	8	212	0.9
PDZ	PF00595.19	81	TR14305|c0_g1_i1|m.12412	-	1224	9.7e-08	32	0	1	1	3.7e-11	1.8e-07	31.1	0	2	79	6	82	5	84	0.87
Ras	PF00071.17	162	TR14306|c0_g1_i1|m.12419	-	208	1.6e-58	196.6	0.1	1	1	2.2e-61	1.9e-58	196.4	0	1	161	12	172	12	173	0.99
Ras	PF00071.17	162	TR14306|c0_g2_i1|m.12420	-	208	1.6e-58	196.6	0.1	1	1	2.2e-61	1.9e-58	196.4	0	1	161	12	172	12	173	0.99
Myosin_head	PF00063.16	689	TR14316|c0_g1_i1|m.12422	-	1085	5.5e-242	804.7	2	1	1	7.3e-245	9e-242	804	1.4	1	689	16	670	16	670	0.98
Myosin_head	PF00063.16	689	TR14316|c0_g2_i1|m.12427	-	840	7.1e-136	454	0.1	1	1	5.7e-139	1.4e-135	453	0.1	242	689	10	425	6	425	0.97
ATP-synt_C	PF00137.16	66	TR14319|c0_g1_i1|m.12432	-	137	1.7e-17	63	13.7	1	1	1.6e-21	2.4e-17	62.5	9.5	2	66	69	136	68	136	0.98
Lig_chan	PF00060.21	148	TR14324|c0_g1_i1|m.12434	-	470	1.5e-38	131.7	1	1	1	7.5e-42	2.8e-38	130.9	0.7	2	148	154	413	153	413	0.98
NAD_binding_1	PF00175.16	109	TR14342|c0_g1_i1|m.12437	-	116	2e-24	86.2	0	1	1	3.1e-28	2.3e-24	86	0	10	108	1	99	1	100	0.97
Aconitase_B_N	PF11791.3	154	TR14359|c0_g1_i1|m.12439	-	149	0.098	12.4	0	1	1	1.5e-05	0.11	12.2	0	25	83	50	107	28	126	0.76
SEA	PF01390.15	107	TR14363|c0_g1_i1|m.12442	-	349	1.8e-17	62.9	7.7	1	2	7e-13	5.2e-09	35.7	1.1	11	103	56	156	49	160	0.82
SEA	PF01390.15	107	TR14363|c0_g2_i1|m.12443	-	348	1.8e-17	62.9	7.7	1	2	6.9e-13	5.1e-09	35.7	1.1	11	103	55	155	48	159	0.82
PINIT	PF14324.1	144	TR14364|c0_g1_i1|m.12444	-	503	1e-37	129.3	0.3	1	1	6e-41	1.8e-37	128.6	0.2	4	144	122	270	119	270	0.96
Caveolin	PF01146.12	148	TR14365|c0_g1_i1|m.12447	-	154	9.9e-68	226.3	0.7	1	1	1.5e-71	1.1e-67	226.1	0.5	4	147	8	152	3	153	0.97
CENP-B_dimeris	PF09026.5	101	TR14370|c0_g1_i1|m.12448	-	203	0.12	12.6	3.5	1	1	3e-05	0.22	11.7	2.4	19	41	11	33	2	59	0.52
Arf	PF00025.16	175	TR14370|c0_g1_i1|m.12449	-	181	2.2e-76	254.9	0	1	1	2.1e-79	2.5e-76	254.7	0	1	174	5	176	5	177	0.98
MitMem_reg	PF13012.1	115	TR14373|c0_g1_i1|m.12454	-	330	1.6e-39	134.5	0.4	1	2	1.7	3600	-2	0	26	46	74	94	61	115	0.69
MitMem_reg	PF13012.1	115	TR14373|c0_g2_i1|m.12455	-	329	1.6e-39	134.5	0.4	1	2	2	3600	-2	0	26	46	74	94	61	115	0.69
OATP	PF03137.15	539	TR14379|c0_g1_i1|m.12458	-	364	9.1e-68	228.6	8.9	1	1	2.2e-71	1.1e-67	228.3	6.2	273	539	3	302	1	302	0.9
Chorion_2	PF03964.10	99	TR14379|c1_g1_i1|m.12459	-	146	0.87	10.1	6.4	1	2	3.5e-05	0.52	10.8	2.8	42	82	14	55	2	68	0.66
Chorion_2	PF03964.10	99	TR14379|c1_g2_i1|m.12461	-	147	1.2	9.6	7.6	1	2	3.8e-05	0.56	10.7	3.5	41	82	13	56	2	70	0.68
I-set	PF07679.11	90	TR14382|c0_g1_i1|m.12464	-	404	3e-29	100.7	0.1	1	2	7.2e-15	1.8e-11	43.7	0	13	88	115	188	104	189	0.87
Cadherin	PF00028.12	93	TR14387|c0_g1_i1|m.12465	-	254	3.8e-19	68.7	0	1	2	9.1e-13	9.6e-10	38.5	0	14	90	4	81	1	82	0.9
F-box-like	PF12937.2	47	TR14390|c0_g1_i1|m.12466	-	362	0.037	13.7	1.8	1	1	1e-05	0.075	12.7	1.3	5	46	120	161	120	162	0.9
EGF	PF00008.22	32	TR14391|c0_g1_i1|m.12470	-	406	4.2e-43	144.8	99.9	1	6	3.7e-10	6.8e-07	29.1	8.8	1	32	5	37	5	37	0.95
zf-met	PF12874.2	25	TR14395|c0_g1_i1|m.12473	-	353	1.8e-24	85	15.9	1	3	7.3e-12	7.7e-09	35.4	0.5	2	25	10	33	9	33	0.97
Med3	PF11593.3	379	TR14396|c0_g1_i1|m.12475	-	625	0.01	15	3.3	1	2	0.022	110	1.8	2.2	117	170	115	168	78	197	0.77
bZIP_1	PF00170.16	64	TR14397|c0_g1_i1|m.12479	-	180	0.026	14.4	2.1	1	1	1.3e-05	0.049	13.5	1.5	29	58	9	38	5	42	0.88
bZIP_1	PF00170.16	64	TR14397|c0_g2_i1|m.12480	-	426	3e-11	43.1	15.1	1	2	1.2e-13	1.8e-10	40.5	9.6	1	60	213	272	213	276	0.92
bZIP_1	PF00170.16	64	TR14397|c0_g2_i2|m.12481	-	199	4e-07	29.8	7.1	1	1	1.3e-10	6.4e-07	29.2	4.9	1	34	166	199	166	199	0.94
LRR_8	PF13855.1	61	TR14399|c0_g1_i1|m.12482	-	284	9.5e-17	60.5	9.1	1	3	2.2e-14	4.7e-11	42.2	0.1	4	61	108	165	105	165	0.97
Peptidase_C98	PF15499.1	275	TR14400|c0_g1_i1|m.12485	-	955	1.9e-114	381.6	6.9	1	1	5.9e-118	2.9e-114	381	4.8	2	275	127	397	126	397	0.98
Peptidase_C98	PF15499.1	275	TR14400|c0_g1_i2|m.12489	-	955	1.9e-114	381.6	6.9	1	1	5.9e-118	2.9e-114	381	4.8	2	275	127	397	126	397	0.98
Neur_chan_memb	PF02932.11	237	TR14405|c0_g1_i1|m.12492	-	246	4.3e-57	193.7	6.9	1	1	7.4e-61	5.5e-57	193.3	4.8	1	122	110	230	110	245	0.94
WD40	PF00400.27	39	TR14407|c0_g1_i1|m.12494	-	326	2.7e-28	96.7	7.6	1	6	7.6e-11	1.1e-06	28.2	0	8	39	11	43	5	43	0.95
WD40	PF00400.27	39	TR14407|c0_g1_i2|m.12497	-	103	9.7e-10	37.9	0	1	2	1.1e-11	1.6e-07	30.8	0	8	39	11	43	5	43	0.95
WD40	PF00400.27	39	TR14407|c0_g1_i2|m.12495	-	276	1.3e-17	62.9	5.5	1	4	1.6e-12	2.4e-08	33.5	0.2	5	39	42	76	39	76	0.94
WD40	PF00400.27	39	TR14407|c0_g1_i3|m.12498	-	324	2.6e-28	96.8	7.6	1	6	7.6e-11	1.1e-06	28.2	0	8	39	11	43	5	43	0.95
DUF1011	PF06237.7	102	TR14409|c0_g1_i2|m.12499	-	457	1.2e-43	147.1	9	1	3	0.31	4600	-2.5	0.2	80	88	110	118	83	141	0.53
DUF1011	PF06237.7	102	TR14409|c0_g2_i1|m.12500	-	457	1.2e-43	147.1	9	1	3	0.31	4600	-2.5	0.2	80	88	110	118	83	141	0.53
UbiA	PF01040.13	257	TR14415|c0_g1_i1|m.12505	-	349	5.2e-33	114.3	17.8	1	1	4.6e-37	6.8e-33	113.9	12.4	2	240	70	313	69	341	0.78
UbiA	PF01040.13	257	TR14415|c0_g1_i2|m.12506	-	349	5.2e-33	114.3	17.8	1	1	4.6e-37	6.8e-33	113.9	12.4	2	240	70	313	69	341	0.78
BIR	PF00653.16	70	TR14418|c0_g1_i1|m.12507	-	150	5e-22	78.1	2.1	1	1	1.3e-25	9.3e-22	77.2	1.5	1	69	25	94	25	95	0.95
BIR	PF00653.16	70	TR14418|c0_g1_i2|m.12508	-	162	6.2e-22	77.8	2.1	1	1	7.6e-26	1.1e-21	76.9	1.5	1	69	37	106	37	107	0.95
Exo_endo_phos_2	PF14529.1	119	TR14420|c0_g1_i1|m.12511	-	109	4.9e-10	39	0	1	1	7.1e-14	5.3e-10	38.9	0	5	89	2	108	1	109	0.77
CG-1	PF03859.11	118	TR14421|c0_g1_i1|m.12513	-	682	7.6e-57	189.9	1.6	1	1	7.7e-61	1.1e-56	189.3	1.1	1	117	64	179	64	180	0.98
CG-1	PF03859.11	118	TR14421|c0_g2_i1|m.12516	-	684	6e-57	190.2	1.8	1	1	6.6e-61	9.7e-57	189.6	1.2	1	117	66	181	66	182	0.98
CG-1	PF03859.11	118	TR14421|c0_g2_i2|m.12519	-	579	8.8e-41	138.1	2.1	1	1	8.8e-45	1.3e-40	137.5	1.5	39	117	1	76	1	77	0.98
Mito_carr	PF00153.22	96	TR14422|c0_g1_i1|m.12522	-	317	3.7e-48	161.1	8	1	3	5.2e-18	3.9e-14	52.1	0.3	11	95	23	104	18	105	0.89
DUF605	PF04652.11	380	TR14424|c0_g1_i1|m.12524	-	178	1.8	7.8	16.5	1	1	0.00031	2.3	7.5	11.4	174	299	26	156	10	171	0.59
RPEL	PF02755.10	26	TR14424|c0_g1_i2|m.12526	-	200	0.0005	19.3	0.4	1	1	6e-08	0.00089	18.5	0.3	2	23	19	40	18	42	0.94
zf-ZPR1	PF03367.8	161	TR14427|c0_g1_i1|m.12532	-	448	3.2e-116	383.9	3.6	1	2	1.9e-64	4.7e-61	204.6	0.2	2	161	35	193	34	193	0.99
zf-ZPR1	PF03367.8	161	TR14427|c0_g1_i2|m.12534	-	448	3.2e-116	383.9	3.6	1	2	1.9e-64	4.7e-61	204.6	0.2	2	161	35	193	34	193	0.99
Peptidase_S24	PF00717.18	70	TR14433|c0_g1_i1|m.12536	-	120	3.3e-07	29.8	0.2	1	1	6.4e-11	4.8e-07	29.3	0.1	22	67	11	54	1	59	0.82
Peptidase_S24	PF00717.18	70	TR14433|c0_g2_i1|m.12538	-	102	2.3e-07	30.3	0.1	1	1	4.1e-11	3.1e-07	29.9	0.1	22	67	11	54	1	61	0.82
PHD	PF00628.24	51	TR14434|c0_g1_i1|m.12539	-	135	5e-09	35.7	6.9	1	1	4.4e-12	8.1e-09	35	4.8	2	49	81	124	80	126	0.9
PHD	PF00628.24	51	TR14434|c0_g2_i1|m.12541	-	320	1.7e-08	34	6.9	1	1	1.2e-11	3.6e-08	32.9	4.8	2	49	266	309	265	311	0.9
Glycos_transf_2	PF00535.21	169	TR14437|c0_g1_i1|m.12544	-	363	1.1e-20	74	0	1	1	4.5e-24	1.7e-20	73.4	0	1	164	23	190	23	195	0.84
CLASP_N	PF12348.3	228	TR14440|c0_g1_i2|m.12547	-	180	3.5e-11	42.9	0.1	1	1	6e-15	4.4e-11	42.5	0.1	19	195	7	178	3	179	0.86
DHC_N2	PF08393.8	408	TR14442|c0_g1_i1|m.12549	-	1089	0.00053	18.6	0.3	1	2	2.8e-07	0.0014	17.2	0	239	303	698	763	694	765	0.96
DHC_N2	PF08393.8	408	TR14442|c0_g1_i2|m.12553	-	1290	0.00073	18.1	0.3	1	2	3.4e-07	0.0017	16.9	0	239	303	899	964	895	966	0.96
DHC_N2	PF08393.8	408	TR14442|c0_g1_i3|m.12557	-	449	8.8e-05	21.1	0.3	1	2	8.8e-08	0.00043	18.8	0	239	303	58	123	54	125	0.96
Proteasome	PF00227.21	190	TR14443|c0_g1_i1|m.12560	-	255	7e-55	185.2	0.1	1	1	1.4e-58	1e-54	184.7	0	1	190	31	217	31	217	0.98
IL12	PF03039.9	219	TR14445|c0_g1_i1|m.12561	-	140	3.5e-09	36.1	0.1	1	1	6.1e-13	4.5e-09	35.7	0.1	102	218	15	135	2	136	0.73
Gastrin	PF00918.12	116	TR14450|c0_g1_i1|m.12565	-	293	2.3	9	5.5	1	2	2.2e-05	0.33	11.7	0.5	4	50	2	47	1	71	0.5
Troponin	PF00992.15	132	TR14452|c0_g1_i1|m.12571	-	105	6.8e-13	48.8	10.9	1	2	7.2e-13	3.5e-09	36.8	5.1	89	132	12	55	6	55	0.94
Dynamin_M	PF01031.15	296	TR14452|c0_g1_i1|m.12568	-	721	1.3e-99	332.7	0.1	1	2	0.76	1600	-2.5	0	227	256	94	123	88	133	0.64
Troponin	PF00992.15	132	TR14452|c0_g1_i2|m.12575	-	105	6.8e-13	48.8	10.9	1	2	7.2e-13	3.5e-09	36.8	5.1	89	132	12	55	6	55	0.94
Dynamin_M	PF01031.15	296	TR14452|c0_g1_i2|m.12572	-	697	1.2e-99	332.8	0.1	1	2	0.73	1600	-2.4	0	227	256	94	123	88	133	0.64
Dynamin_M	PF01031.15	296	TR14452|c0_g1_i3|m.12576	-	709	1.2e-99	332.8	0.1	1	2	0.6	1500	-2.4	0	227	256	106	135	99	145	0.63
Troponin	PF00992.15	132	TR14452|c0_g1_i3|m.12579	-	105	6.8e-13	48.8	10.9	1	2	7.2e-13	3.5e-09	36.8	5.1	89	132	12	55	6	55	0.94
Dynamin_M	PF01031.15	296	TR14452|c0_g1_i4|m.12580	-	721	1.3e-99	332.7	0.1	1	2	0.76	1600	-2.5	0	227	256	94	123	88	133	0.64
Troponin	PF00992.15	132	TR14452|c0_g1_i5|m.12586	-	105	6.8e-13	48.8	10.9	1	2	7.2e-13	3.5e-09	36.8	5.1	89	132	12	55	6	55	0.94
Dynamin_M	PF01031.15	296	TR14452|c0_g1_i5|m.12583	-	733	1.3e-99	332.7	0.1	1	2	0.63	1500	-2.4	0	227	256	106	135	99	145	0.63
Dynamin_M	PF01031.15	296	TR14452|c0_g1_i6|m.12587	-	709	1.2e-99	332.8	0.1	1	2	0.6	1500	-2.4	0	227	256	106	135	99	145	0.63
GED	PF02212.13	92	TR14452|c0_g1_i7|m.12590	-	143	1.1e-33	115	1.3	1	1	8.7e-38	1.3e-33	114.7	0.9	1	92	46	137	46	137	0.98
Troponin	PF00992.15	132	TR14452|c0_g1_i7|m.12591	-	105	6.8e-13	48.8	10.9	1	2	7.2e-13	3.5e-09	36.8	5.1	89	132	12	55	6	55	0.94
Dynamin_M	PF01031.15	296	TR14452|c0_g1_i8|m.12592	-	697	1.2e-99	332.8	0.1	1	2	0.73	1600	-2.4	0	227	256	94	123	88	133	0.64
Oxysterol_BP	PF01237.13	354	TR14453|c1_g1_i1|m.12596	-	328	9.8e-98	326.8	0.3	1	1	7.8e-102	1.2e-97	326.6	0.2	83	353	1	318	1	319	0.96
Oxysterol_BP	PF01237.13	354	TR14453|c1_g2_i1|m.12598	-	321	4e-101	338	0.5	1	1	3.1e-105	4.6e-101	337.8	0.4	83	353	1	311	1	312	0.98
Oxysterol_BP	PF01237.13	354	TR14453|c1_g3_i1|m.12600	-	124	1e-40	139.3	0	1	1	7.7e-45	1.1e-40	139.1	0	1	90	35	124	35	124	0.98
Oxysterol_BP	PF01237.13	354	TR14453|c1_g3_i2|m.12601	-	124	1e-40	139.3	0	1	1	7.7e-45	1.1e-40	139.1	0	1	90	35	124	35	124	0.98
Oxysterol_BP	PF01237.13	354	TR14453|c1_g3_i5|m.12603	-	257	5.5e-40	136.9	0.7	1	2	0.087	1300	-2.5	0.1	250	297	40	84	35	92	0.59
7tm_1	PF00001.16	257	TR14454|c0_g1_i2|m.12604	-	231	1.3e-25	90	8.6	1	1	1.2e-28	1.6e-25	89.7	5.9	106	257	2	147	1	147	0.94
Glyco_hydro_56	PF01630.13	338	TR14455|c0_g1_i1|m.12606	-	442	2.8e-128	427.3	0	1	1	4.7e-132	3.5e-128	426.9	0	5	337	27	357	23	358	0.97
EGF	PF00008.22	32	TR14459|c0_g1_i1|m.12609	-	293	3.5e-56	186.6	125.3	1	9	0.00013	0.24	11.4	0.1	19	31	2	14	1	15	0.89
EGF	PF00008.22	32	TR14459|c0_g2_i1|m.12610	-	271	1.2e-40	136.9	112.4	1	8	3.4	8400	-3.2	0	26	32	2	8	2	8	0.84
EGF	PF00008.22	32	TR14459|c0_g3_i1|m.12614	-	253	2.2e-32	110.5	83.5	1	6	1.3e-05	0.024	14.5	5.7	1	31	23	55	23	56	0.88
EGF	PF00008.22	32	TR14459|c0_g4_i1|m.12616	-	123	8e-20	70.4	37.8	1	4	5.9e-05	0.08	12.9	0.1	19	31	2	14	1	15	0.89
START	PF01852.14	206	TR14461|c0_g1_i1|m.12617	-	408	1.4e-14	53.9	0.4	1	1	2.9e-18	2.2e-14	53.2	0.3	43	198	200	360	174	367	0.82
VASP_tetra	PF08776.6	40	TR14462|c0_g3_i1|m.12619	-	140	9.8e-21	72.7	8.7	1	1	2.8e-24	1.4e-20	72.3	6	1	40	101	140	101	140	0.97
VASP_tetra	PF08776.6	40	TR14462|c0_g3_i2|m.12620	-	159	1.2e-20	72.4	8.7	1	1	2.3e-24	1.7e-20	72	6	1	40	120	159	120	159	0.97
MMS1_N	PF10433.4	504	TR14463|c0_g1_i1|m.12621	-	1140	6.7e-96	321.4	0.5	1	2	1.1e-97	5.5e-94	315	0	1	503	75	545	75	546	0.92
7tm_2	PF00002.19	243	TR14466|c0_g1_i1|m.12626	-	560	1.8e-82	276	16.7	1	1	3.2e-86	2.4e-82	275.6	11.6	2	243	137	393	136	393	0.96
MTS	PF05175.9	170	TR14468|c0_g2_i1|m.12628	-	252	1.3e-05	24.6	0	1	1	1.4e-08	2.1e-05	23.9	0	22	69	127	177	110	192	0.81
RNase_T	PF00929.19	164	TR14470|c0_g1_i1|m.12629	-	433	8.7e-29	100.9	0	1	1	2.2e-32	1.6e-28	100	0	1	164	244	394	244	394	0.87
Herpes_BLRF2	PF05812.7	118	TR14472|c0_g1_i1|m.12632	-	393	0.0055	16.4	4.1	1	2	0.0001	0.76	9.5	2.3	22	104	8	90	5	131	0.83
Herpes_BLRF2	PF05812.7	118	TR14472|c0_g2_i1|m.12633	-	393	0.0055	16.4	4.1	1	2	0.0001	0.76	9.5	2.3	22	104	8	90	5	131	0.83
Herpes_BLRF2	PF05812.7	118	TR14472|c0_g2_i2|m.12634	-	393	0.0055	16.4	4.1	1	2	0.0001	0.76	9.5	2.3	22	104	8	90	5	131	0.83
Herpes_BLRF2	PF05812.7	118	TR14472|c0_g2_i3|m.12635	-	393	0.0055	16.4	4.1	1	2	0.0001	0.76	9.5	2.3	22	104	8	90	5	131	0.83
PLA2_B	PF01735.13	491	TR14472|c0_g2_i4|m.12636	-	442	0.14	10.2	0	1	1	3.3e-05	0.25	9.4	0	74	131	10	67	3	97	0.85
HIF-1a_CTAD	PF08778.5	40	TR14473|c0_g1_i1|m.12637	-	447	5.6e-22	76.9	1.2	1	1	1.5e-25	1.1e-21	75.9	0.9	1	39	408	446	408	447	0.96
PAS_11	PF14598.1	111	TR14473|c0_g2_i1|m.12640	-	436	1.3e-29	102.3	0.1	1	2	1.4e-05	0.035	14	0	2	57	100	153	99	200	0.85
HIF-1a_CTAD	PF08778.5	40	TR14473|c0_g3_i1|m.12643	-	447	5.6e-22	76.9	1.2	1	1	1.5e-25	1.1e-21	75.9	0.9	1	39	408	446	408	447	0.96
ecTbetaR2	PF08917.5	118	TR14476|c0_g2_i1|m.12646	-	175	0.013	15.2	0.2	1	2	0.089	1300	-0.9	3.5	13	34	29	50	15	59	0.78
Homeobox	PF00046.24	57	TR14479|c0_g1_i1|m.12647	-	225	1.4e-21	75.8	4.5	1	1	2e-25	2.9e-21	74.8	3.1	1	57	153	209	153	209	0.99
Ras	PF00071.17	162	TR1447|c0_g1_i1|m.63	-	146	1.2e-38	132	0	1	1	3.6e-42	1.4e-38	131.8	0	43	161	1	132	1	133	0.97
Copine	PF07002.11	146	TR14480|c0_g1_i2|m.12649	-	151	8.6e-18	64.4	0.9	1	1	1.5e-21	1.1e-17	64.1	0.6	92	146	1	54	1	54	0.95
Longin	PF13774.1	83	TR14484|c1_g1_i1|m.12650	-	260	4.9e-27	93.3	0.4	1	1	2.7e-30	7.9e-27	92.6	0.3	1	83	81	163	81	163	0.98
Longin	PF13774.1	83	TR14484|c1_g1_i2|m.12651	-	256	4.7e-27	93.3	0.4	1	1	2.6e-30	7.6e-27	92.6	0.3	1	83	77	159	77	159	0.98
GCD14	PF08704.5	247	TR14486|c0_g1_i1|m.12652	-	299	7.3e-105	349.8	0.2	1	1	9.1e-108	1.3e-104	349	0.1	1	247	64	296	64	296	0.93
GCD14	PF08704.5	247	TR14486|c0_g2_i1|m.12653	-	299	7.3e-105	349.8	0.2	1	1	9.1e-108	1.3e-104	349	0.1	1	247	64	296	64	296	0.93
Frizzled	PF01534.12	328	TR14488|c0_g1_i1|m.12654	-	399	4.1e-78	262.4	10.2	1	1	7.2e-82	5.3e-78	262	7.1	1	166	235	399	235	399	0.99
A_deamin	PF02137.13	343	TR14492|c0_g1_i1|m.12657	-	430	1.2e-64	218.8	0	1	1	8.3e-68	1.2e-63	215.5	0	1	341	109	423	109	425	0.87
PARP	PF00644.15	206	TR14503|c0_g1_i1|m.12662	-	1379	9.1e-27	93.8	2.7	1	1	1e-29	7.5e-26	90.8	1.8	5	205	1197	1379	1194	1379	0.84
IR1-M	PF12185.3	64	TR14508|c0_g1_i1|m.12665	-	124	0.00069	19.2	0.2	1	1	1.8e-07	0.0013	18.3	0.2	21	62	48	91	38	93	0.79
LRR_8	PF13855.1	61	TR14509|c0_g2_i2|m.12667	-	654	8e-25	86.3	25.4	1	3	5e-17	1.2e-13	50.5	0.9	2	60	199	257	198	258	0.96
HLH	PF00010.21	55	TR14516|c0_g2_i1|m.12674	-	132	3.4e-14	52.2	0	1	1	8.7e-18	6.5e-14	51.3	0	14	55	47	86	42	86	0.95
Gla	PF00594.15	42	TR14530|c0_g1_i1|m.12679	-	204	2.5e-17	62.2	3.1	1	1	9.6e-21	3.6e-17	61.7	2.2	1	41	54	94	54	95	0.95
BRCA-2_OB1	PF09103.5	118	TR14534|c0_g1_i1|m.12681	-	144	0.0003	20.4	0	1	1	2.7e-08	0.0004	20	0	34	70	65	101	34	133	0.77
PLAC	PF08686.6	34	TR14547|c0_g1_i1|m.12682	-	323	0.00059	20	7.8	1	1	1.3e-07	0.00096	19.3	5.4	2	33	17	48	16	49	0.93
PT	PF04886.7	36	TR14555|c0_g1_i1|m.12684	-	107	0.00011	21.4	9	1	2	1.5e-08	0.00011	21.4	6.2	7	25	14	32	11	34	0.76
zf-C2H2_4	PF13894.1	24	TR14561|c0_g1_i1|m.12685	-	638	6e-21	73.1	100.9	1	11	1.4e-05	0.025	14.8	0	1	23	33	55	33	56	0.96
4HBT_2	PF13279.1	121	TR14563|c0_g2_i1|m.12688	-	104	0.038	14.4	1.8	1	1	8.7e-06	0.065	13.6	1.2	69	104	57	90	6	104	0.7
DUF1669	PF07894.7	284	TR14573|c1_g1_i1|m.12692	-	846	1.1e-114	382.4	0	1	1	2.2e-118	1.7e-114	381.8	0	1	283	9	299	9	300	0.96
DUF1669	PF07894.7	284	TR14573|c1_g1_i2|m.12693	-	677	5.7e-58	196.3	0.1	1	1	1.2e-61	9.2e-58	195.6	0.1	154	283	1	130	1	131	0.99
DUF1669	PF07894.7	284	TR14573|c1_g1_i3|m.12694	-	846	1.1e-114	382.4	0	1	1	2.2e-118	1.7e-114	381.8	0	1	283	9	299	9	300	0.96
DUF1669	PF07894.7	284	TR14573|c1_g1_i4|m.12695	-	677	5.7e-58	196.3	0.1	1	1	1.2e-61	9.2e-58	195.6	0.1	154	283	1	130	1	131	0.99
Trichoplein	PF13868.1	350	TR14574|c0_g1_i1|m.12696	-	525	3.3e-20	71.7	153.6	1	3	0.0064	95	1.2	0.6	119	139	39	59	35	64	0.83
Trichoplein	PF13868.1	350	TR14574|c0_g1_i2|m.12699	-	525	3.3e-20	71.7	153.6	1	3	0.0064	95	1.2	0.6	119	139	39	59	35	64	0.83
Beach	PF02138.13	270	TR14575|c0_g1_i1|m.12702	-	2217	1.8e-69	234.1	0.2	1	1	1e-72	3.7e-69	233.1	0.2	1	169	2038	2209	2038	2217	0.96
Aminotran_1_2	PF00155.16	363	TR14576|c0_g1_i1|m.12706	-	328	9.2e-47	159.7	0	1	1	7.6e-51	1.1e-46	159.4	0	73	361	3	294	1	295	0.91
Aminotran_1_2	PF00155.16	363	TR14576|c0_g1_i2|m.12709	-	587	4.9e-58	196.8	0	1	1	1.3e-61	6.4e-58	196.4	0	1	361	195	553	195	554	0.91
Aminotran_1_2	PF00155.16	363	TR14576|c0_g1_i3|m.12711	-	386	4.7e-52	177.1	0	1	1	1.2e-55	6.1e-52	176.7	0	32	361	30	352	10	353	0.89
Aminotran_1_2	PF00155.16	363	TR14576|c0_g1_i4|m.12715	-	328	9.2e-47	159.7	0	1	1	7.6e-51	1.1e-46	159.4	0	73	361	3	294	1	295	0.91
Aminotran_1_2	PF00155.16	363	TR14576|c0_g1_i5|m.12718	-	386	4.7e-52	177.1	0	1	1	1.2e-55	6.1e-52	176.7	0	32	361	30	352	10	353	0.89
Aminotran_1_2	PF00155.16	363	TR14576|c0_g1_i6|m.12722	-	587	4.9e-58	196.8	0	1	1	1.3e-61	6.4e-58	196.4	0	1	361	195	553	195	554	0.91
Rrp15p	PF07890.7	130	TR14577|c5_g2_i1|m.12724	-	246	1.8e-41	141.2	12.5	1	1	4.2e-45	3.1e-41	140.4	8.7	1	130	58	183	58	183	0.99
Rrp15p	PF07890.7	130	TR14577|c5_g2_i3|m.12726	-	246	1.8e-41	141.2	12.5	1	1	4.2e-45	3.1e-41	140.4	8.7	1	130	58	183	58	183	0.99
Myb_DNA-bind_5	PF13873.1	78	TR14577|c5_g8_i1|m.12728	-	494	5.1e-17	61.5	0.4	1	1	3.3e-20	9.6e-17	60.6	0.3	2	76	26	100	25	102	0.97
Myb_DNA-bind_5	PF13873.1	78	TR14577|c5_g8_i2|m.12732	-	494	5.1e-17	61.5	0.4	1	1	3.3e-20	9.6e-17	60.6	0.3	2	76	26	100	25	102	0.97
LCM	PF04072.9	183	TR14577|c5_g9_i1|m.12736	-	325	1.6e-38	132.1	0	1	1	4.2e-42	2.1e-38	131.7	0	1	182	16	207	16	208	0.92
Arf	PF00025.16	175	TR14577|c6_g1_i1|m.12737	-	181	1.8e-79	265	0	1	1	1.5e-82	2.2e-79	264.7	0	2	174	6	176	5	177	0.98
Dus	PF01207.12	310	TR14581|c0_g1_i1|m.12741	-	347	5.3e-32	110.8	0.2	1	1	4.4e-35	8.1e-32	110.2	0.1	146	287	1	130	1	157	0.83
Dus	PF01207.12	310	TR14581|c0_g1_i2|m.12744	-	509	5.2e-74	248.8	0.5	1	1	4.1e-77	7.5e-74	248.3	0.3	2	287	21	292	20	319	0.89
Dus	PF01207.12	310	TR14581|c0_g1_i4|m.12747	-	161	8.5e-26	90.5	0.1	1	1	7e-30	1e-25	90.2	0.1	2	98	21	117	20	119	0.92
Dus	PF01207.12	310	TR14581|c0_g1_i5|m.12748	-	351	9.2e-29	100.2	0.1	1	1	7.2e-32	1.5e-28	99.5	0.1	153	287	12	134	10	161	0.82
Dus	PF01207.12	310	TR14581|c0_g1_i8|m.12752	-	323	1.7e-74	250.4	0.4	1	1	8.3e-78	2.1e-74	250.1	0.3	2	286	21	291	20	315	0.9
Glypican	PF01153.14	558	TR14582|c1_g1_i1|m.12756	-	550	2.1e-194	647.2	0.1	1	1	3.3e-198	2.5e-194	647	0.1	5	539	9	533	5	550	0.9
RRM_1	PF00076.17	70	TR14582|c2_g2_i1|m.12762	-	155	2.8e-20	71.7	0	1	1	1.6e-23	4.6e-20	71	0	1	70	53	123	53	123	0.98
RRM_1	PF00076.17	70	TR14582|c2_g2_i1|m.12760	-	201	1e-33	114.7	0.1	1	3	6.9e-14	2.6e-10	39.8	0	18	66	1	50	1	52	0.95
RRM_1	PF00076.17	70	TR14582|c2_g2_i2|m.12763	-	373	7.3e-58	192.1	0	1	5	1.8e-10	5.3e-07	29.1	0	1	38	53	92	53	96	0.87
RRM_1	PF00076.17	70	TR14582|c2_g2_i3|m.12765	-	356	5.5e-61	202.1	0	1	4	1.5e-22	2.4e-19	68.7	0	1	70	53	123	53	123	0.98
RRM_1	PF00076.17	70	TR14582|c2_g3_i1|m.12767	-	364	1.5e-62	207.1	0.2	1	3	6.6e-24	2e-20	72.2	0	1	70	40	110	40	110	0.98
RRM_1	PF00076.17	70	TR14582|c2_g3_i2|m.12770	-	333	9.7e-63	207.7	0.2	1	3	5.7e-24	1.7e-20	72.4	0	1	70	40	110	40	110	0.98
RRM_1	PF00076.17	70	TR14582|c2_g3_i3|m.12775	-	371	1.6e-62	207	0.2	1	3	6.8e-24	2e-20	72.1	0	1	70	40	110	40	110	0.98
RRM_1	PF00076.17	70	TR14582|c2_g3_i4|m.12777	-	340	1.1e-62	207.6	0.2	1	3	5.9e-24	1.8e-20	72.3	0	1	70	40	110	40	110	0.98
RRM_1	PF00076.17	70	TR14582|c2_g4_i1|m.12769	-	387	2e-63	209.9	0.1	1	3	1.6e-23	4.8e-20	70.9	0	1	70	79	149	79	149	0.97
RRM_1	PF00076.17	70	TR14582|c2_g4_i2|m.12772	-	428	3.2e-63	209.2	0.1	1	3	1.9e-23	5.6e-20	70.7	0	1	70	120	190	120	190	0.97
RRM_1	PF00076.17	70	TR14582|c2_g4_i3|m.12773	-	413	2.7e-63	209.5	0.1	1	3	1.8e-23	5.3e-20	70.8	0	1	70	92	162	92	162	0.97
RRM_1	PF00076.17	70	TR14582|c2_g4_i4|m.12774	-	400	2.3e-63	209.7	0.1	1	3	1.7e-23	5e-20	70.8	0	1	70	79	149	79	149	0.97
RRM_1	PF00076.17	70	TR14582|c2_g4_i5|m.12779	-	441	3.7e-63	209	0.1	1	3	2e-23	5.9e-20	70.6	0	1	70	120	190	120	190	0.97
RRM_1	PF00076.17	70	TR14582|c2_g4_i6|m.12780	-	400	2.3e-63	209.7	0.1	1	3	1.7e-23	5e-20	70.8	0	1	70	92	162	92	162	0.97
Malectin_like	PF12819.2	347	TR14583|c1_g1_i2|m.12781	-	135	0.0019	17.3	0	1	1	1.4e-07	0.0021	17.1	0	229	333	7	114	2	120	0.71
rve	PF00665.21	120	TR14583|c1_g2_i1|m.12782	-	178	0.0017	18.4	0	1	1	1.7e-07	0.0026	17.8	0	63	118	29	95	13	97	0.88
rve	PF00665.21	120	TR14583|c1_g2_i2|m.12784	-	178	0.0017	18.4	0	1	1	1.7e-07	0.0026	17.8	0	63	118	29	95	13	97	0.88
zf-C2H2	PF00096.21	23	TR14584|c0_g1_i1|m.12786	-	382	1.3e-11	44.1	36.6	1	5	6.4e-06	0.0067	16.6	1	1	23	105	127	105	127	0.95
zf-C2H2	PF00096.21	23	TR14584|c0_g1_i2|m.12787	-	1186	8.1e-34	113.9	107.5	1	13	3.2e-06	0.0059	16.8	0.5	2	23	550	571	549	571	0.97
zf-C2H2	PF00096.21	23	TR14584|c0_g1_i3|m.12789	-	1128	4.1e-34	114.8	107.5	1	13	3.8e-06	0.0056	16.9	0.5	2	23	492	513	491	513	0.97
SRP40_C	PF05022.7	72	TR14585|c0_g1_i1|m.12791	-	364	1.9e-27	95.5	1.1	1	1	2.3e-31	3.5e-27	94.7	0.7	2	72	289	361	288	361	0.97
SRP40_C	PF05022.7	72	TR14585|c0_g1_i3|m.12794	-	454	2.8e-27	95	1.1	1	1	3.3e-31	4.9e-27	94.2	0.7	2	72	379	451	378	451	0.97
DUF4585	PF15232.1	76	TR14587|c0_g1_i1|m.12800	-	2075	1.2e-28	98.7	5.7	1	2	0.19	2800	-1.8	0.1	45	69	595	619	593	623	0.8
MAM	PF00629.18	160	TR14588|c0_g1_i1|m.12806	-	1817	1.9e-251	824.1	13.3	1	7	7.6e-26	3.8e-22	78.7	0.2	1	158	66	213	66	215	0.88
VEGF_C	PF14554.1	55	TR14589|c3_g1_i1|m.12815	-	110	7.4e-29	99.3	26.9	1	2	0.16	470	0.6	0.3	23	38	15	30	4	37	0.67
VEGF_C	PF14554.1	55	TR14589|c3_g1_i3|m.12816	-	124	1.1e-28	98.7	27	1	2	0.9	6700	-3.1	0.2	29	29	48	48	41	60	0.55
WD40	PF00400.27	39	TR14589|c4_g1_i1|m.12818	-	328	5.7e-23	79.9	3.3	1	6	8.8e-06	0.13	12.1	0	3	39	8	47	6	47	0.95
DUF605	PF04652.11	380	TR14589|c5_g1_i1|m.12821	-	218	0.98	8.7	7	1	1	6.7e-05	0.99	8.7	4.8	177	289	57	166	4	216	0.64
Fork_head	PF00250.13	96	TR14589|c6_g3_i1|m.12830	-	578	4.9e-22	77.7	0.4	1	1	6.7e-26	1e-21	76.7	0.3	4	83	72	154	69	174	0.89
Neur_chan_memb	PF02932.11	237	TR14589|c7_g1_i1|m.12834	-	130	0.43	10.4	2.3	1	1	9.1e-05	0.45	10.3	1.6	146	185	59	122	15	129	0.7
LIM	PF00412.17	58	TR14592|c0_g1_i15|m.12858	-	1076	1.7e-07	31.1	2.1	1	2	0.43	6400	-2.7	0.1	15	25	816	826	810	826	0.71
Gastrin	PF00918.12	116	TR14592|c0_g1_i7|m.12852	-	289	0.057	14.2	0.5	1	2	7.7e-06	0.057	14.2	0.4	6	98	3	87	1	93	0.64
LIM	PF00412.17	58	TR14592|c0_g1_i8|m.12854	-	1114	1.8e-07	31	2.1	1	2	0.9	6700	-2.8	0.1	15	25	854	864	848	864	0.71
BEN	PF10523.4	79	TR14595|c0_g1_i1|m.12861	-	450	1.8e-11	43.9	0.2	1	1	1.2e-14	4.3e-11	42.7	0.1	1	77	338	411	338	431	0.92
SPRY	PF00622.23	124	TR14596|c0_g1_i9|m.12863	-	599	7e-27	93.9	0	1	1	1.2e-29	1.3e-26	93.1	0	2	109	461	567	460	578	0.95
RRM_1	PF00076.17	70	TR14597|c1_g2_i3|m.12866	-	146	1.1e-15	57	0	1	1	3.6e-19	1.8e-15	56.3	0	1	68	25	96	25	98	0.93
RRM_1	PF00076.17	70	TR14597|c1_g2_i7|m.12870	-	199	2.1e-15	56	0	1	1	7.3e-19	3.6e-15	55.3	0	1	68	25	96	25	98	0.93
RRM_1	PF00076.17	70	TR14597|c1_g2_i8|m.12872	-	146	1.1e-15	57	0	1	1	3.6e-19	1.8e-15	56.3	0	1	68	25	96	25	98	0.93
Ion_trans	PF00520.26	200	TR14598|c0_g1_i1|m.12873	-	890	1.7e-20	73.1	2.3	1	1	2.1e-23	3.1e-20	72.2	1.6	1	200	435	650	435	650	0.83
Ion_trans	PF00520.26	200	TR14598|c0_g1_i2|m.12879	-	1210	2.9e-20	72.3	2.3	1	1	3.9e-23	5.2e-20	71.5	1.6	1	200	435	650	435	650	0.83
Ion_trans	PF00520.26	200	TR14598|c0_g1_i3|m.12884	-	1221	2.9e-20	72.3	2.3	1	1	3.9e-23	5.3e-20	71.5	1.6	1	200	450	665	450	665	0.83
Pox_mRNA-cap	PF03341.8	287	TR14599|c0_g2_i1|m.12891	-	119	0.046	12.7	0	1	1	3.2e-06	0.048	12.7	0	198	255	12	71	4	96	0.84
Acetyltransf_7	PF13508.1	79	TR14599|c0_g2_i3|m.12892	-	255	0.016	15.3	0	1	1	2.2e-06	0.032	14.3	0	8	56	112	172	106	207	0.7
DUF3749	PF12568.3	128	TR14599|c0_g2_i5|m.12893	-	185	0.13	11.9	0	1	1	1.4e-05	0.21	11.1	0	64	118	74	127	71	136	0.72
SH3_9	PF14604.1	49	TR14600|c0_g6_i1|m.12894	-	126	1.5e-05	24.4	0	1	1	3.2e-09	2.4e-05	23.8	0	26	49	5	29	1	29	0.87
Arf	PF00025.16	175	TR14601|c1_g2_i1|m.12896	-	580	6.8e-71	237.1	0.7	1	2	0.45	470	-0.2	0.1	84	141	311	371	285	389	0.63
MOZART2	PF12926.2	88	TR14601|c1_g2_i1|m.12897	-	253	1.4e-41	139.9	1.1	1	1	2.2e-45	3.2e-41	138.7	0.8	3	86	102	189	92	192	0.92
Arf	PF00025.16	175	TR14601|c1_g2_i2|m.12902	-	580	6.8e-71	237.1	0.7	1	2	0.45	470	-0.2	0.1	84	141	311	371	285	389	0.63
MOZART2	PF12926.2	88	TR14601|c1_g2_i2|m.12903	-	298	1.9e-41	139.5	1.1	1	1	3.1e-45	4.6e-41	138.3	0.7	3	86	102	189	92	192	0.92
MOZART2	PF12926.2	88	TR14601|c1_g2_i4|m.12910	-	162	5.7e-42	141.1	1.1	1	1	7.2e-46	1.1e-41	140.3	0.8	3	86	11	98	1	101	0.92
Arf	PF00025.16	175	TR14601|c1_g2_i5|m.12912	-	580	6.8e-71	237.1	0.7	1	2	0.45	470	-0.2	0.1	84	141	311	371	285	389	0.63
MOZART2	PF12926.2	88	TR14601|c1_g2_i5|m.12913	-	309	2.5e-41	139.1	1.1	1	1	3.3e-45	4.9e-41	138.2	0.7	3	86	102	189	92	192	0.92
PID	PF00640.18	140	TR14602|c0_g1_i1|m.12917	-	276	2.6e-31	108.4	0.5	1	1	7.9e-35	3.9e-31	107.8	0.3	1	140	72	198	72	198	0.95
PID	PF00640.18	140	TR14602|c0_g1_i2|m.12919	-	267	2.5e-31	108.5	0.5	1	1	7.3e-35	3.6e-31	108	0.3	1	140	72	198	72	198	0.95
PID	PF00640.18	140	TR14602|c0_g1_i3|m.12923	-	562	1e-30	106.5	0.5	1	1	5.6e-34	1.7e-30	105.8	0.3	1	140	358	484	358	484	0.95
Ank	PF00023.25	33	TR14602|c0_g1_i4|m.12927	-	268	3.8e-30	102.1	6	1	4	1.6e-09	4.7e-06	26.1	0	4	32	1	29	1	30	0.94
PID	PF00640.18	140	TR14602|c0_g1_i5|m.12928	-	1211	3e-30	105	0.5	1	1	3.5e-33	5.2e-30	104.2	0.3	1	140	1007	1133	1007	1133	0.95
RRM_1	PF00076.17	70	TR14603|c0_g10_i1|m.12946	-	318	8e-13	47.8	0.1	1	1	3.5e-16	1.3e-12	47.1	0	1	69	46	108	46	109	0.95
RRM_1	PF00076.17	70	TR14603|c0_g11_i1|m.12947	-	293	7e-13	48	0.1	1	1	3.1e-16	1.1e-12	47.3	0	1	69	21	83	21	84	0.95
RRM_1	PF00076.17	70	TR14603|c0_g12_i1|m.12948	-	329	8.3e-13	47.7	0.1	1	1	3.7e-16	1.4e-12	47	0	1	69	57	119	57	120	0.95
RRM_1	PF00076.17	70	TR14603|c0_g13_i1|m.12949	-	309	7.6e-13	47.8	0.1	1	1	3.3e-16	1.2e-12	47.2	0	1	69	37	99	37	100	0.95
RRM_1	PF00076.17	70	TR14603|c0_g1_i1|m.12932	-	329	7.8e-13	47.8	0.1	1	1	3.7e-16	1.4e-12	47	0	1	69	57	119	57	120	0.95
RRM_1	PF00076.17	70	TR14603|c0_g2_i1|m.12933	-	318	8e-13	47.8	0.1	1	1	3.5e-16	1.3e-12	47.1	0	1	69	46	108	46	109	0.95
RRM_1	PF00076.17	70	TR14603|c0_g3_i1|m.12934	-	293	7e-13	48	0.1	1	1	3.1e-16	1.1e-12	47.3	0	1	69	21	83	21	84	0.95
RRM_1	PF00076.17	70	TR14603|c0_g4_i1|m.12935	-	309	7.6e-13	47.8	0.1	1	1	3.3e-16	1.2e-12	47.2	0	1	69	37	99	37	100	0.95
RRM_1	PF00076.17	70	TR14603|c0_g5_i1|m.12936	-	332	8.6e-13	47.7	0.1	1	1	3.8e-16	1.4e-12	47	0	1	69	60	122	60	123	0.95
RRM_1	PF00076.17	70	TR14603|c0_g5_i2|m.12937	-	293	7e-13	48	0.1	1	1	3.1e-16	1.1e-12	47.3	0	1	69	21	83	21	84	0.95
RRM_1	PF00076.17	70	TR14603|c0_g5_i3|m.12938	-	293	7e-13	48	0.1	1	1	3.1e-16	1.1e-12	47.3	0	1	69	21	83	21	84	0.95
RRM_1	PF00076.17	70	TR14603|c0_g5_i4|m.12939	-	318	8e-13	47.8	0.1	1	1	3.5e-16	1.3e-12	47.1	0	1	69	46	108	46	109	0.95
RRM_1	PF00076.17	70	TR14603|c0_g5_i5|m.12940	-	318	8e-13	47.8	0.1	1	1	3.5e-16	1.3e-12	47.1	0	1	69	46	108	46	109	0.95
RRM_1	PF00076.17	70	TR14603|c0_g5_i6|m.12941	-	318	8e-13	47.8	0.1	1	1	3.5e-16	1.3e-12	47.1	0	1	69	46	108	46	109	0.95
RRM_1	PF00076.17	70	TR14603|c0_g6_i1|m.12942	-	326	8.4e-13	47.7	0.1	1	1	3.6e-16	1.4e-12	47	0	1	69	54	116	54	117	0.95
RRM_1	PF00076.17	70	TR14603|c0_g7_i1|m.12943	-	318	8e-13	47.8	0.1	1	1	3.5e-16	1.3e-12	47.1	0	1	69	46	108	46	109	0.95
RRM_1	PF00076.17	70	TR14603|c0_g8_i1|m.12944	-	293	7e-13	48	0.1	1	1	3.1e-16	1.1e-12	47.3	0	1	69	21	83	21	84	0.95
RRM_1	PF00076.17	70	TR14603|c0_g9_i1|m.12945	-	318	8e-13	47.8	0.1	1	1	3.5e-16	1.3e-12	47.1	0	1	69	46	108	46	109	0.95
Pkinase	PF00069.20	260	TR14604|c0_g1_i1|m.12950	-	363	4.2e-68	229.3	0	1	1	2e-71	4.9e-68	229	0	3	259	36	290	34	291	0.95
Pkinase	PF00069.20	260	TR14604|c0_g1_i2|m.12951	-	315	2.7e-68	229.9	0	1	1	1e-71	3.1e-68	229.7	0	3	259	36	290	34	291	0.95
SAM_1	PF00536.25	64	TR14606|c0_g1_i1|m.12954	-	270	1.2e-15	57.4	0	1	1	3.4e-19	1.7e-15	56.9	0	1	64	200	266	200	266	0.9
SAM_1	PF00536.25	64	TR14606|c0_g1_i2|m.12955	-	270	1.2e-15	57.4	0	1	1	3.4e-19	1.7e-15	56.9	0	1	64	200	266	200	266	0.9
PHR	PF08005.7	152	TR14607|c1_g1_i1|m.12956	-	4585	1.4e-105	349.9	0	1	2	1.2e-50	3.6e-47	160.3	0	1	151	1184	1334	1184	1335	0.98
PHR	PF08005.7	152	TR14607|c1_g1_i2|m.12965	-	4621	1.5e-105	349.9	0	1	2	1.2e-50	3.7e-47	160.3	0	1	151	1184	1334	1184	1335	0.98
zf-RING_2	PF13639.1	44	TR14607|c1_g1_i3|m.12974	-	1954	4.8e-08	32.7	3.6	1	3	2	15000	-7.6	4.5	13	23	1660	1671	1648	1695	0.62
zf-RING_2	PF13639.1	44	TR14607|c1_g1_i4|m.12978	-	1954	4.8e-08	32.7	3.6	1	3	2	15000	-7.6	4.5	13	23	1660	1671	1648	1695	0.62
zf-RING_2	PF13639.1	44	TR14607|c1_g1_i5|m.12983	-	2053	5.1e-08	32.6	3.6	1	3	2	15000	-6.3	3.5	13	23	1759	1770	1747	1792	0.62
PHR	PF08005.7	152	TR14607|c1_g1_i6|m.12988	-	4687	1.5e-105	349.8	0	1	2	1.3e-50	3.7e-47	160.2	0	1	151	1184	1334	1184	1335	0.98
Trehalase_Ca-bi	PF07492.6	30	TR14608|c0_g1_i1|m.12998	-	141	0.11	11.8	0	1	1	1.6e-05	0.23	10.7	0	4	14	10	20	9	22	0.93
Pkinase	PF00069.20	260	TR14608|c0_g1_i2|m.12999	-	824	7.3e-42	143.3	0.1	1	2	2e-26	9.7e-23	80.6	0.1	1	135	339	484	339	492	0.87
Pkinase	PF00069.20	260	TR14608|c0_g1_i3|m.13004	-	312	1.2e-17	63.9	0	1	1	1.2e-21	1.9e-17	63.3	0	134	260	147	310	141	310	0.86
7tm_1	PF00001.16	257	TR14609|c2_g1_i1|m.13008	-	442	5.6e-37	127.2	13.1	1	2	0.36	1800	-2.2	0	134	159	83	109	67	112	0.54
BORG_CEP	PF14957.1	122	TR14610|c0_g2_i1|m.13011	-	399	1.3e-16	61.5	1	1	2	2.7e-20	2e-16	61	0.1	1	116	118	252	118	257	0.87
Pkinase	PF00069.20	260	TR14611|c0_g1_i1|m.13014	-	450	1e-37	129.7	0.2	1	1	9.3e-41	1.5e-37	129.1	0.2	2	147	302	449	301	450	0.94
C2	PF00168.25	85	TR14611|c0_g1_i2|m.13017	-	393	4.5e-28	96.9	0	1	1	4.3e-31	7.9e-28	96.1	0	1	84	125	211	125	212	0.97
Pkinase	PF00069.20	260	TR14611|c0_g1_i3|m.13019	-	440	9.9e-38	129.7	0.2	1	1	8.9e-41	1.5e-37	129.2	0.2	2	147	292	439	291	440	0.94
PI3_PI4_kinase	PF00454.22	235	TR14611|c1_g1_i1|m.13023	-	157	4.8e-25	88.4	0.2	1	1	1.3e-28	9.5e-25	87.4	0.1	91	222	18	149	1	154	0.87
PI3_PI4_kinase	PF00454.22	235	TR14611|c1_g2_i1|m.13025	-	226	5.9e-34	117.5	0.4	1	1	1.9e-36	1.4e-32	113	0.3	4	221	28	217	26	223	0.91
Pkinase	PF00069.20	260	TR14611|c2_g1_i1|m.13026	-	172	4.5e-23	81.7	0	1	1	1.1e-26	5.6e-23	81.4	0	142	250	1	101	1	111	0.95
Pkinase	PF00069.20	260	TR14611|c2_g2_i1|m.13027	-	191	5.9e-23	81.3	0	1	1	1.5e-26	7.5e-23	81	0	142	250	1	101	1	111	0.95
Pkinase	PF00069.20	260	TR14611|c2_g3_i1|m.13028	-	191	5.9e-23	81.3	0	1	1	1.5e-26	7.5e-23	81	0	142	250	1	101	1	111	0.95
Pkinase	PF00069.20	260	TR14611|c4_g2_i1|m.13029	-	208	1e-32	113.3	0	1	1	2.4e-36	1.2e-32	113.1	0	124	260	1	134	1	134	0.95
MutS_V	PF00488.16	235	TR14612|c0_g1_i1|m.13032	-	1300	1.4e-67	227.5	0	1	1	9.5e-71	2.4e-67	226.8	0	11	186	1101	1286	1084	1295	0.9
MutS_V	PF00488.16	235	TR14612|c0_g1_i3|m.13037	-	1369	1.6e-80	269.8	0	1	1	1e-83	2.5e-80	269.2	0	11	234	1101	1341	1084	1342	0.92
MutS_V	PF00488.16	235	TR14612|c0_g1_i4|m.13042	-	1376	1.2e-80	270.2	0	1	2	1e-83	2.6e-80	269.2	0	11	234	1101	1341	1084	1342	0.92
Ycf1	PF05758.7	929	TR14613|c0_g1_i1|m.13047	-	184	0.0071	14.1	0.1	1	1	1.9e-06	0.0071	14.1	0.1	229	279	99	177	27	184	0.61
VWC	PF00093.13	57	TR14613|c0_g1_i2|m.13049	-	196	6.1e-11	42.2	10.9	1	1	2.7e-14	1e-10	41.5	7.6	1	57	47	101	47	101	0.98
RRXRR	PF14239.1	176	TR14613|c0_g1_i3|m.13051	-	133	0.0033	16.8	0.3	1	1	1.5e-06	0.0036	16.7	0.2	54	120	55	120	12	127	0.75
SNF2_N	PF00176.18	299	TR14615|c0_g1_i2|m.13061	-	1499	8.8e-52	175.7	0	1	1	4.6e-55	1.4e-51	175.1	0	1	268	315	643	315	678	0.91
SNF2_N	PF00176.18	299	TR14615|c0_g1_i4|m.13064	-	1198	5.7e-52	176.3	0	1	1	3.1e-55	9.1e-52	175.7	0	1	268	315	643	315	679	0.91
SNF2_N	PF00176.18	299	TR14615|c0_g1_i5|m.13067	-	688	2.5e-52	177.5	0	1	1	1e-55	3.7e-52	176.9	0	1	267	315	642	315	651	0.92
Helicase_C	PF00271.26	78	TR14615|c0_g1_i7|m.13070	-	757	3.7e-13	49.1	0	1	1	5.2e-17	7.8e-13	48.1	0	7	78	71	146	68	146	0.97
DUF1921	PF09081.5	51	TR14616|c1_g1_i1|m.13073	-	521	0.078	12.9	0.1	1	2	1.8e-05	0.26	11.2	0	14	46	111	143	104	146	0.86
E1-E2_ATPase	PF00122.15	230	TR14616|c1_g1_i1|m.13072	-	1161	1e-23	83.6	0.1	1	1	8.3e-27	1.7e-23	82.8	0	2	212	113	380	112	390	0.83
E1-E2_ATPase	PF00122.15	230	TR14616|c1_g1_i2|m.13077	-	1176	1e-23	83.5	0.1	1	1	8.4e-27	1.8e-23	82.8	0	2	212	113	380	112	390	0.83
E1-E2_ATPase	PF00122.15	230	TR14616|c1_g1_i3|m.13084	-	181	0.00059	18.9	0.1	1	1	1.8e-07	0.00087	18.3	0.1	2	52	113	159	112	161	0.88
HAD	PF12710.2	192	TR14616|c1_g1_i3|m.13082	-	1000	5.4e-18	65.8	0	1	2	2.7	5000	-2.6	0	3	9	61	67	60	82	0.83
Med14	PF08638.6	195	TR14617|c0_g2_i1|m.13098	-	768	5.2e-60	202	0.1	1	1	8.3e-64	1.2e-59	200.8	0	3	195	36	227	34	227	0.98
zf-C3HC4_4	PF15227.1	42	TR14621|c0_g1_i1|m.13100	-	206	2.1e-13	49.9	8.8	1	4	1.5e-16	2.1e-13	49.9	6.1	1	42	15	57	15	57	0.94
zf-B_box	PF00643.19	42	TR14621|c0_g2_i1|m.13102	-	152	1.2e-11	44.3	20	1	2	0.00042	6.2	6.8	2.8	2	41	42	88	41	89	0.74
PLRV_ORF5	PF01690.12	465	TR14623|c0_g1_i1|m.13104	-	419	1.3	8	9.3	1	1	0.00019	2.9	6.9	6.4	6	27	37	58	35	63	0.91
zf-CCCH	PF00642.19	27	TR14623|c0_g2_i1|m.13108	-	414	1.7e-06	27.5	3.9	1	1	3.7e-10	2.7e-06	26.8	2.7	6	26	59	79	57	80	0.96
zf-CCCH	PF00642.19	27	TR14623|c0_g2_i2|m.13110	-	433	1.8e-06	27.4	3.9	1	1	3.9e-10	2.9e-06	26.8	2.7	6	26	59	79	57	80	0.96
DUF939	PF06081.6	141	TR14623|c0_g2_i3|m.13114	-	103	0.036	13.9	0.1	1	1	3e-06	0.044	13.6	0	52	111	30	89	21	102	0.89
VIT	PF08487.5	118	TR14623|c0_g2_i3|m.13112	-	327	0.24	11.1	2.8	1	1	3e-05	0.45	10.2	2	56	94	212	250	208	266	0.89
IRK	PF01007.15	337	TR14625|c0_g1_i1|m.13115	-	426	5.9e-162	538.1	0.4	1	1	1.4e-165	7e-162	537.9	0.3	1	324	46	370	46	381	0.97
IRK	PF01007.15	337	TR14625|c0_g1_i2|m.13118	-	426	5.9e-162	538.1	0.4	1	1	1.4e-165	7e-162	537.9	0.3	1	324	46	370	46	381	0.97
IRK	PF01007.15	337	TR14625|c0_g1_i3|m.13121	-	426	5.9e-162	538.1	0.4	1	1	1.4e-165	7e-162	537.9	0.3	1	324	46	370	46	381	0.97
IRK	PF01007.15	337	TR14625|c0_g1_i4|m.13124	-	426	5.9e-162	538.1	0.4	1	1	1.4e-165	7e-162	537.9	0.3	1	324	46	370	46	381	0.97
IRK	PF01007.15	337	TR14625|c0_g1_i5|m.13127	-	426	5.9e-162	538.1	0.4	1	1	1.4e-165	7e-162	537.9	0.3	1	324	46	370	46	381	0.97
Tankyrase_bdg_C	PF15327.1	177	TR14627|c0_g1_i1|m.13130	-	281	1.6e-33	116.3	15.8	1	2	0.41	6000	-2.8	3.5	42	83	12	53	1	77	0.48
Pkinase	PF00069.20	260	TR14627|c10_g1_i1|m.13181	-	325	6.2e-24	84.5	0.1	1	2	2.9e-27	6.2e-24	84.5	0.1	1	133	81	224	81	232	0.89
Pribosyl_synth	PF14572.1	184	TR14627|c4_g1_i1|m.13133	-	356	5.8e-101	335.8	1.6	1	2	0.6	3000	-2.3	0	80	148	54	69	18	96	0.58
CRF	PF00473.12	39	TR14627|c4_g1_i1|m.13134	-	104	0.095	12.8	0	1	1	1.2e-05	0.18	11.8	0	6	18	63	75	56	77	0.9
CRF	PF00473.12	39	TR14627|c4_g1_i2|m.13136	-	104	0.095	12.8	0	1	1	1.2e-05	0.18	11.8	0	6	18	63	75	56	77	0.9
Pribosyl_synth	PF14572.1	184	TR14627|c4_g1_i2|m.13135	-	370	5.6e-98	326	1.5	1	2	0.67	3300	-2.4	0	81	148	55	69	18	95	0.59
Pribosyltran_N	PF13793.1	116	TR14627|c4_g2_i1|m.13137	-	239	6.2e-35	119.4	0.3	1	1	2.6e-38	9.6e-35	118.8	0.2	8	116	18	126	8	126	0.95
Pribosyltran_N	PF13793.1	116	TR14627|c4_g3_i1|m.13138	-	239	6.2e-35	119.4	0.3	1	1	2.6e-38	9.6e-35	118.8	0.2	8	116	18	126	8	126	0.95
TMEM164	PF14808.1	252	TR14627|c6_g2_i1|m.13139	-	155	9.6e-63	211.7	5.7	1	1	7.3e-67	1.1e-62	211.5	3.9	120	251	1	132	1	133	0.98
TMEM164	PF14808.1	252	TR14627|c6_g2_i2|m.13140	-	313	5.9e-115	382.7	5	1	1	4.7e-119	6.9e-115	382.5	3.5	2	251	35	290	34	291	0.98
TMEM164	PF14808.1	252	TR14627|c6_g2_i3|m.13142	-	155	9.6e-63	211.7	5.7	1	1	7.3e-67	1.1e-62	211.5	3.9	120	251	1	132	1	133	0.98
Neural_ProG_Cyt	PF06567.6	120	TR14627|c7_g1_i1|m.13143	-	513	2.7e-24	85.5	8.3	1	2	5.7e-20	8.4e-16	58.1	0.3	1	40	419	458	419	459	0.97
Neural_ProG_Cyt	PF06567.6	120	TR14627|c7_g2_i1|m.13148	-	514	4.7e-23	81.6	8.6	1	2	8.4e-19	1.3e-14	54.4	0.4	1	40	419	459	419	460	0.93
Neural_ProG_Cyt	PF06567.6	120	TR14627|c7_g3_i1|m.13153	-	540	7.6e-44	148.7	4.1	1	1	2e-47	1.5e-43	147.7	2.8	1	119	419	539	419	540	0.95
Neural_ProG_Cyt	PF06567.6	120	TR14627|c7_g3_i2|m.13158	-	534	7.1e-38	129.4	2.6	1	1	1.9e-41	1.4e-37	128.4	1.8	1	119	419	533	419	534	0.95
Neural_ProG_Cyt	PF06567.6	120	TR14627|c7_g4_i1|m.13163	-	539	5.3e-45	152.4	4	1	1	6.8e-49	1e-44	151.5	2.8	1	119	419	538	419	539	0.97
Neural_ProG_Cyt	PF06567.6	120	TR14627|c7_g5_i1|m.13168	-	533	7.9e-28	97	4.9	1	1	1.1e-31	1.6e-27	95.9	3.4	1	119	419	532	419	533	0.91
Neural_ProG_Cyt	PF06567.6	120	TR14627|c7_g6_i1|m.13173	-	532	5.4e-29	100.7	4.9	1	1	7.5e-33	1.1e-28	99.7	3.4	1	119	419	531	419	532	0.93
I-set	PF07679.11	90	TR14628|c0_g2_i1|m.13183	-	910	1.6e-74	245.7	8.5	1	6	1.4e-08	2.4e-05	24.1	0	3	90	8	107	7	107	0.82
I-set	PF07679.11	90	TR14628|c0_g4_i1|m.13186	-	192	2.9e-17	62.3	0	1	1	2.2e-20	4.6e-17	61.6	0	1	90	91	180	91	180	0.99
RRM	PF10378.4	56	TR14629|c0_g1_i1|m.13188	-	134	0.084	12.4	0	1	1	1.3e-05	0.19	11.3	0	7	21	54	68	48	69	0.92
RRM	PF10378.4	56	TR14629|c0_g1_i2|m.13190	-	136	0.086	12.4	0	1	1	1.3e-05	0.2	11.2	0	7	21	54	68	48	69	0.92
WW	PF00397.21	31	TR14629|c1_g1_i1|m.13191	-	470	6.6e-17	61	4.2	1	2	4.8e-12	1.4e-08	34.3	0.1	1	31	173	202	173	202	0.92
Cyclin_N	PF00134.18	127	TR14629|c3_g2_i1|m.13198	-	179	5.8e-18	64.6	0	1	1	4.8e-22	7.2e-18	64.3	0	4	107	25	126	22	146	0.89
Cyclin_N	PF00134.18	127	TR14629|c3_g2_i4|m.13206	-	142	4e-18	65.2	0	1	1	3.4e-22	5e-18	64.8	0	4	105	25	124	22	130	0.9
Cyclin_N	PF00134.18	127	TR14629|c3_g2_i5|m.13207	-	699	1.1e-22	79.9	0.1	1	2	5.9e-24	8.7e-20	70.5	0	4	126	25	161	22	162	0.93
PH_9	PF15410.1	119	TR14630|c0_g1_i7|m.13210	-	232	2.3e-41	140.6	0.2	1	2	0.24	1800	-1	0	22	49	10	37	7	54	0.74
PDZ_2	PF13180.1	82	TR14631|c2_g1_i1|m.13212	-	383	4.8e-06	26.3	0	1	2	2	9800	-3.5	0.1	11	27	18	34	13	40	0.7
PDZ_2	PF13180.1	82	TR14631|c2_g1_i2|m.13214	-	410	5.6e-06	26.1	0	1	2	2.2	11000	-3.6	0.1	11	27	18	34	13	40	0.7
Troponin	PF00992.15	132	TR14631|c3_g1_i1|m.13220	-	327	6.5e-11	42.4	5	1	3	0.0029	43	4.1	12.2	38	88	5	61	1	74	0.68
Troponin	PF00992.15	132	TR14631|c3_g1_i2|m.13225	-	303	8.6e-10	38.7	8.7	1	4	0.0026	38	4.3	12.2	38	88	5	61	1	74	0.68
Surp	PF01805.15	55	TR14631|c4_g1_i1|m.13228	-	637	5.7e-28	96.3	0.9	1	2	1.2e-14	4.5e-11	42.2	0.1	2	52	190	240	189	243	0.95
Surp	PF01805.15	55	TR14631|c4_g1_i2|m.13231	-	263	8.3e-12	44.5	0.9	1	2	0.38	5700	-3	0	12	25	34	47	32	50	0.78
Surp	PF01805.15	55	TR14631|c4_g1_i2|m.13232	-	263	4.5e-06	26.2	0.3	1	1	1.2e-09	9.3e-06	25.2	0.2	26	55	5	34	1	34	0.93
G-patch	PF01585.18	45	TR14631|c4_g1_i3|m.13235	-	353	1.4e-14	53.5	3.4	1	2	0.056	280	1.4	0.1	9	21	126	138	123	154	0.77
Surp	PF01805.15	55	TR14631|c4_g1_i3|m.13236	-	305	1.1e-11	44.1	0.9	1	2	0.92	6800	-3.2	0	12	25	34	47	32	50	0.77
Surp	PF01805.15	55	TR14631|c4_g1_i4|m.13239	-	547	5.1e-28	96.4	0.9	1	2	4.9e-15	3.7e-11	42.5	0.1	2	52	190	240	189	243	0.95
Surp	PF01805.15	55	TR14631|c4_g1_i5|m.13243	-	263	4.5e-06	26.2	0.3	1	1	1.2e-09	9.3e-06	25.2	0.2	26	55	5	34	1	34	0.93
Surp	PF01805.15	55	TR14631|c4_g1_i5|m.13242	-	305	1.1e-11	44.1	0.9	1	2	0.92	6800	-3.2	0	12	25	34	47	32	50	0.77
Surp	PF01805.15	55	TR14631|c4_g1_i6|m.13247	-	263	8.3e-12	44.5	0.9	1	2	0.38	5700	-3	0	12	25	34	47	32	50	0.78
G-patch	PF01585.18	45	TR14631|c4_g1_i6|m.13246	-	353	1.4e-14	53.5	3.4	1	2	0.056	280	1.4	0.1	9	21	126	138	123	154	0.77
Nucleoplasmin	PF03066.10	149	TR14631|c5_g1_i1|m.13250	-	361	1.8	8	13.6	1	2	0.19	2900	-2.4	0.7	119	136	153	170	125	178	0.55
Nucleoplasmin	PF03066.10	149	TR14631|c5_g1_i3|m.13252	-	361	1.8	8	13.6	1	2	0.19	2900	-2.4	0.7	119	136	153	170	125	178	0.55
PRP38_assoc	PF12871.2	97	TR14632|c0_g1_i1|m.13254	-	248	0.00032	21.1	35.2	1	1	2.9e-07	0.00086	19.7	24.4	39	96	179	234	162	237	0.55
PRP38_assoc	PF12871.2	97	TR14632|c0_g1_i2|m.13255	-	284	0.0018	18.7	35.8	1	2	1.4	3600	-1.5	0.3	37	49	39	51	15	85	0.51
PRP38_assoc	PF12871.2	97	TR14632|c0_g1_i3|m.13256	-	194	1.2e-05	25.7	31	1	2	4.4	8200	-2.6	0.1	25	25	35	35	7	53	0.58
PRP38_assoc	PF12871.2	97	TR14632|c0_g1_i4|m.13257	-	149	0.00011	22.6	34.5	1	1	1.2e-07	0.00019	21.9	23.9	39	96	80	135	62	138	0.56
PRP38_assoc	PF12871.2	97	TR14632|c0_g1_i5|m.13258	-	235	5.8e-05	23.5	33	1	1	3.3e-08	0.00016	22.1	22.8	40	96	167	221	149	224	0.56
Myosin_head	PF00063.16	689	TR14634|c0_g1_i1|m.13261	-	272	2.6e-104	349.6	0.2	1	1	1.4e-107	2.9e-104	349.5	0.1	27	290	2	271	1	272	0.97
Myosin_head	PF00063.16	689	TR14634|c0_g1_i3|m.13263	-	195	2.4e-81	273.7	0.1	1	1	1.6e-84	2.6e-81	273.6	0.1	27	209	2	190	1	195	0.97
Myosin_head	PF00063.16	689	TR14634|c0_g1_i4|m.13264	-	273	3.7e-106	355.7	0.5	1	1	2e-109	4.1e-106	355.6	0.4	27	290	2	272	1	273	0.96
TSA	PF03249.8	503	TR14635|c0_g1_i1|m.13266	-	338	0.48	8.9	5.2	1	1	0.00027	0.8	8.1	3.6	243	327	222	305	208	334	0.82
TSA	PF03249.8	503	TR14635|c0_g1_i2|m.13268	-	325	0.46	8.9	5.2	1	1	0.00025	0.74	8.2	3.6	243	327	209	292	195	321	0.82
Fib_alpha	PF08702.5	146	TR14635|c0_g1_i3|m.13269	-	294	0.27	11.3	21.9	1	3	0.091	230	1.8	0.4	80	119	73	112	34	128	0.63
Kinesin	PF00225.18	335	TR14635|c0_g1_i4|m.13270	-	769	4.8e-117	390.4	0.1	1	1	2.1e-120	7.8e-117	389.7	0.1	1	335	15	340	15	340	0.96
Peripla_BP_2	PF01497.13	238	TR14635|c0_g1_i4|m.13271	-	295	0.049	12.7	0.3	1	1	2.1e-05	0.1	11.6	0.2	96	131	218	253	198	256	0.87
TSA	PF03249.8	503	TR14635|c0_g1_i5|m.13275	-	319	0.44	9	5.2	1	1	0.00024	0.71	8.3	3.6	243	327	203	286	189	315	0.82
Sema	PF01403.14	433	TR14637|c2_g1_i1|m.13276	-	880	4.1e-121	404.5	0	1	1	1.9e-124	5.5e-121	404.1	0	2	431	59	484	58	485	0.97
Sema	PF01403.14	433	TR14637|c3_g2_i1|m.13282	-	897	1.3e-120	402.8	0	1	1	5.7e-124	1.7e-120	402.5	0	2	433	61	490	60	490	0.96
DUF2933	PF11666.3	56	TR14637|c3_g3_i2|m.13285	-	131	0.041	13.4	1	1	1	5.2e-06	0.077	12.5	0.7	23	37	98	112	88	113	0.76
DUF2933	PF11666.3	56	TR14637|c3_g3_i3|m.13286	-	131	0.041	13.4	1	1	1	5.2e-06	0.077	12.5	0.7	23	37	98	112	88	113	0.76
DUF2933	PF11666.3	56	TR14637|c3_g3_i5|m.13287	-	131	0.041	13.4	1	1	1	5.2e-06	0.077	12.5	0.7	23	37	98	112	88	113	0.76
DUF2933	PF11666.3	56	TR14637|c3_g3_i6|m.13288	-	131	0.041	13.4	1	1	1	5.2e-06	0.077	12.5	0.7	23	37	98	112	88	113	0.76
DUF2933	PF11666.3	56	TR14637|c3_g3_i7|m.13289	-	131	0.041	13.4	1	1	1	5.2e-06	0.077	12.5	0.7	23	37	98	112	88	113	0.76
PP2C	PF00481.16	255	TR14638|c0_g1_i14|m.13292	-	207	1.5e-30	106.4	0	1	1	3.6e-34	2.7e-30	105.6	0	123	255	37	198	15	198	0.94
PP2C	PF00481.16	255	TR14638|c0_g1_i5|m.13290	-	161	3.6e-16	59.3	0	1	1	3.2e-20	4.7e-16	58.9	0	123	202	37	122	13	124	0.91
EMP70	PF02990.11	521	TR14639|c3_g1_i1|m.13294	-	385	8.3e-98	328.1	0	1	1	6.4e-102	9.5e-98	327.9	0	1	303	56	385	56	385	0.94
EMP70	PF02990.11	521	TR14639|c3_g2_i1|m.13295	-	212	3.6e-83	279.7	19.1	1	2	2.4e-87	3.6e-83	279.7	13.2	351	520	1	169	1	170	0.99
EMP70	PF02990.11	521	TR14639|c3_g2_i2|m.13296	-	267	1.5e-105	353.6	24.8	1	2	9.8e-110	1.5e-105	353.6	17.2	296	520	1	224	1	225	0.99
EMP70	PF02990.11	521	TR14639|c3_g2_i3|m.13297	-	138	3.1e-46	157.9	21.1	1	2	2.1e-50	3.1e-46	157.9	14.6	426	520	1	95	1	96	0.99
EMP70	PF02990.11	521	TR14639|c3_g2_i4|m.13298	-	138	3.1e-46	157.9	21.1	1	2	2.1e-50	3.1e-46	157.9	14.6	426	520	1	95	1	96	0.99
bZIP_Maf	PF03131.12	92	TR14640|c0_g1_i1|m.13300	-	902	3.7e-18	65.6	4.1	1	1	2.3e-21	1.1e-17	64	2.8	1	91	754	846	754	847	0.96
bZIP_Maf	PF03131.12	92	TR14640|c0_g1_i2|m.13304	-	902	3.7e-18	65.6	4.1	1	1	2.3e-21	1.1e-17	64	2.8	1	91	754	846	754	847	0.96
zf-C2H2	PF00096.21	23	TR14643|c0_g1_i1|m.13308	-	2289	1.2e-19	69.3	54	1	7	0.29	550	1.2	1.9	3	23	169	190	167	190	0.9
Pkinase	PF00069.20	260	TR14645|c0_g1_i1|m.13311	-	302	5.1e-57	192.9	0	1	1	1.6e-60	5.8e-57	192.7	0	27	260	1	234	1	234	0.95
Pkinase	PF00069.20	260	TR14645|c1_g1_i1|m.13313	-	549	4.5e-63	212.8	0	1	2	0.67	2500	-2.7	0	22	49	59	86	53	127	0.61
Troponin-I_N	PF11636.3	36	TR14645|c1_g1_i1|m.13314	-	299	0.19	11.4	0.4	1	1	2.4e-05	0.36	10.5	0.3	7	23	125	140	122	142	0.77
Troponin-I_N	PF11636.3	36	TR14645|c1_g1_i2|m.13317	-	299	0.19	11.4	0.4	1	1	2.4e-05	0.36	10.5	0.3	7	23	125	140	122	142	0.77
Pkinase	PF00069.20	260	TR14645|c1_g1_i2|m.13316	-	552	2.4e-62	210.4	0	1	2	0.51	1900	-2.3	0	173	202	73	102	51	129	0.54
Pkinase	PF00069.20	260	TR14645|c1_g1_i3|m.13318	-	560	4.8e-63	212.7	0	1	2	0.76	2800	-2.9	0	24	49	61	86	54	127	0.59
Pkinase	PF00069.20	260	TR14645|c1_g1_i4|m.13322	-	563	2.5e-62	210.3	0	1	2	0.53	2000	-2.4	0	173	202	73	102	51	129	0.54
HR1	PF02185.11	70	TR14645|c1_g2_i1|m.13325	-	404	1.4e-49	165.7	23	1	3	1.1e-22	4e-19	68.1	2.9	3	67	63	125	61	128	0.93
HR1	PF02185.11	70	TR14645|c1_g2_i2|m.13327	-	382	1.1e-49	166	23	1	3	7.3e-23	3.6e-19	68.2	2.9	3	67	41	103	39	106	0.93
HR1	PF02185.11	70	TR14645|c1_g3_i1|m.13331	-	176	3.2e-15	55.6	1.9	1	1	5.5e-19	4.1e-15	55.2	1.3	2	69	4	74	3	75	0.89
HR1	PF02185.11	70	TR14645|c1_g3_i1|m.13330	-	213	2.4e-35	120	19.9	1	2	9.9e-22	2.1e-18	65.8	5	2	66	46	108	45	112	0.93
HR1	PF02185.11	70	TR14645|c1_g3_i2|m.13332	-	380	3.7e-49	164.3	29.3	1	3	1.2e-21	5.7e-18	64.4	5	2	66	39	101	38	105	0.93
HR1	PF02185.11	70	TR14645|c1_g3_i3|m.13334	-	206	2.1e-35	120.2	19.9	1	2	1.1e-21	2e-18	65.9	5	2	66	39	101	38	105	0.93
HR1	PF02185.11	70	TR14645|c1_g3_i3|m.13335	-	176	3.2e-15	55.6	1.9	1	1	5.5e-19	4.1e-15	55.2	1.3	2	69	4	74	3	75	0.89
HR1	PF02185.11	70	TR14645|c1_g3_i4|m.13336	-	387	4.1e-49	164.1	29.3	1	3	1.2e-21	5.9e-18	64.3	5	2	66	46	108	45	112	0.93
HR1	PF02185.11	70	TR14645|c1_g3_i6|m.13338	-	176	3.2e-15	55.6	1.9	1	1	5.5e-19	4.1e-15	55.2	1.3	2	69	4	74	3	75	0.89
3Beta_HSD	PF01073.14	280	TR14646|c0_g1_i1|m.13339	-	345	3.9e-71	239	0	1	1	3.3e-74	4.9e-71	238.7	0	2	279	14	268	13	269	0.96
3Beta_HSD	PF01073.14	280	TR14646|c0_g1_i2|m.13340	-	279	1.1e-54	185	0	1	1	5.7e-58	1.4e-54	184.7	0	65	279	2	202	1	203	0.94
3Beta_HSD	PF01073.14	280	TR14646|c0_g1_i3|m.13342	-	146	6.1e-23	80.9	0	1	1	6.4e-26	7.4e-23	80.6	0	1	110	13	111	13	112	0.93
3Beta_HSD	PF01073.14	280	TR14646|c0_g1_i3|m.13341	-	150	2.5e-15	55.9	0	1	1	4.4e-19	3.3e-15	55.5	0	203	279	2	73	1	74	0.94
PH	PF00169.24	104	TR14647|c0_g1_i1|m.13343	-	250	1.2e-13	51.1	0.1	1	1	2.6e-16	2.7e-13	50	0.1	3	99	143	238	141	241	0.91
PH	PF00169.24	104	TR14647|c0_g3_i1|m.13346	-	250	1.2e-13	51.1	0.1	1	1	2.6e-16	2.7e-13	50	0.1	3	99	143	238	141	241	0.91
PH	PF00169.24	104	TR14647|c0_g3_i2|m.13348	-	250	1.2e-13	51.1	0.1	1	1	2.6e-16	2.7e-13	50	0.1	3	99	143	238	141	241	0.91
DUF1129	PF06570.6	206	TR14647|c0_g3_i2|m.13349	-	219	0.44	9.8	4.7	1	1	8.7e-05	0.64	9.2	3.2	15	74	14	73	11	93	0.88
DUF1129	PF06570.6	206	TR14647|c0_g3_i3|m.13350	-	123	0.15	11.3	4.9	1	1	0.0001	0.19	11	3.4	15	74	14	73	11	94	0.88
PCEMA1	PF07418.6	283	TR14647|c0_g4_i2|m.13351	-	182	0.73	9.1	9.6	1	1	0.00079	0.9	8.8	6.7	159	253	75	170	49	181	0.64
Abhydrolase_5	PF12695.2	145	TR14651|c0_g1_i2|m.13358	-	183	3.6e-15	55.9	0	1	1	2.7e-18	4.5e-15	55.6	0	2	98	66	176	65	182	0.79
Abhydrolase_5	PF12695.2	145	TR14651|c0_g1_i3|m.13359	-	344	1.4e-14	54	0	1	1	1.3e-17	2.1e-14	53.4	0	2	98	227	337	226	343	0.79
Sld5	PF05916.6	108	TR14651|c0_g1_i4|m.13361	-	370	0.00074	19.7	0.7	1	2	2.3e-07	0.0017	18.6	0.1	2	106	195	283	194	285	0.83
Abhydrolase_5	PF12695.2	145	TR14651|c0_g1_i4|m.13362	-	281	9.7e-15	54.5	0	1	1	6.4e-18	1.4e-14	54.1	0	2	98	164	274	163	280	0.79
Abhydrolase_5	PF12695.2	145	TR14651|c0_g2_i1|m.13363	-	120	0.00036	20.3	0	1	1	2e-07	0.00043	20	0	94	135	32	73	14	89	0.84
SIR2	PF02146.12	178	TR14652|c0_g2_i1|m.13364	-	209	0.12	12	0	1	1	1.2e-05	0.18	11.5	0	134	178	41	86	24	86	0.87
SIR2	PF02146.12	178	TR14652|c0_g2_i5|m.13366	-	224	3.4e-06	26.8	0	1	1	3.3e-10	5e-06	26.3	0	96	178	2	94	1	94	0.88
AIG1	PF04548.11	212	TR14653|c0_g1_i1|m.13368	-	664	6e-56	188.9	0.1	1	1	6.4e-59	2.4e-55	186.9	0	1	205	18	236	18	243	0.93
AIG1	PF04548.11	212	TR14653|c0_g1_i2|m.13372	-	664	6e-56	188.9	0.1	1	1	6.4e-59	2.4e-55	186.9	0	1	205	18	236	18	243	0.93
Aldo_ket_red	PF00248.16	283	TR14659|c0_g3_i1|m.13376	-	367	3.9e-74	249	0	1	1	6e-78	4.5e-74	248.8	0	2	281	52	354	51	356	0.94
Aldo_ket_red	PF00248.16	283	TR14659|c0_g3_i3|m.13379	-	367	3.9e-74	249	0	1	1	6e-78	4.5e-74	248.8	0	2	281	52	354	51	356	0.94
Aldo_ket_red	PF00248.16	283	TR14659|c0_g3_i4|m.13381	-	349	3.3e-74	249.2	0	1	1	5e-78	3.7e-74	249	0	2	281	34	336	33	338	0.94
DUF3883	PF13020.1	91	TR14660|c0_g1_i1|m.13384	-	228	7.8e-17	60.7	0	1	1	1.4e-20	1.1e-16	60.3	0	17	89	127	206	108	208	0.81
PPK2	PF03976.9	229	TR14660|c0_g1_i1|m.13383	-	2769	0.03	13.6	0.1	1	1	5.8e-06	0.087	12.1	0.1	61	95	265	299	249	303	0.84
PPK2	PF03976.9	229	TR14660|c0_g1_i2|m.13385	-	2766	0.03	13.6	0.1	1	1	5.8e-06	0.087	12.1	0.1	61	95	265	299	249	303	0.84
DUF3883	PF13020.1	91	TR14660|c0_g1_i2|m.13386	-	179	4.5e-17	61.5	0	1	1	8.1e-21	6e-17	61.1	0	17	89	78	157	59	159	0.81
HATPase_c_3	PF13589.1	137	TR14660|c0_g1_i3|m.13387	-	2648	0.0013	18.3	0.4	1	2	4.6e-07	0.0034	17	0	5	93	1316	1404	1311	1442	0.81
PPK2	PF03976.9	229	TR14660|c0_g1_i4|m.13388	-	2791	0.03	13.5	0.1	1	1	5.9e-06	0.087	12	0.1	61	95	265	299	249	303	0.84
DUF3883	PF13020.1	91	TR14660|c0_g1_i4|m.13389	-	179	4.5e-17	61.5	0	1	1	8.1e-21	6e-17	61.1	0	17	89	78	157	59	159	0.81
CSD	PF00313.17	66	TR14661|c5_g1_i1|m.13390	-	155	2.1e-11	43.4	0.1	1	1	8e-15	3e-11	42.9	0.1	2	64	72	135	71	137	0.93
CSD	PF00313.17	66	TR14661|c5_g1_i2|m.13391	-	155	2.1e-11	43.4	0.1	1	1	8e-15	3e-11	42.9	0.1	2	64	72	135	71	137	0.93
CSD	PF00313.17	66	TR14661|c5_g1_i3|m.13392	-	155	2.1e-11	43.4	0.1	1	1	8e-15	3e-11	42.9	0.1	2	64	72	135	71	137	0.93
Autophagy_act_C	PF03987.10	62	TR14661|c7_g4_i1|m.13393	-	257	8.2e-18	64.3	0.2	1	1	2.2e-21	1.6e-17	63.4	0.2	1	62	132	200	132	200	0.96
RBD-FIP	PF09457.5	48	TR14662|c0_g2_i1|m.13400	-	168	3.6e-19	68.3	5.2	1	1	5e-23	7.4e-19	67.2	3.6	1	46	114	159	114	161	0.98
RBD-FIP	PF09457.5	48	TR14662|c0_g2_i2|m.13401	-	168	3.6e-19	68.3	5.2	1	1	5e-23	7.4e-19	67.2	3.6	1	46	114	159	114	161	0.98
RBD-FIP	PF09457.5	48	TR14662|c0_g2_i3|m.13402	-	168	3.6e-19	68.3	5.2	1	1	5e-23	7.4e-19	67.2	3.6	1	46	114	159	114	161	0.98
BNR	PF02012.15	12	TR14664|c0_g1_i1|m.13403	-	756	1e-11	42.7	15.1	1	9	0.0015	11	6.3	0	1	11	123	133	123	134	0.91
BNR	PF02012.15	12	TR14664|c0_g1_i2|m.13404	-	810	2e-11	41.8	15.1	1	9	0.0016	12	6.2	0	1	11	123	133	123	134	0.91
BNR	PF02012.15	12	TR14664|c0_g1_i3|m.13405	-	738	8.3e-12	43	15.1	1	9	0.0015	11	6.3	0	1	11	51	61	51	62	0.91
F-box-like	PF12937.2	47	TR14665|c0_g1_i1|m.13406	-	117	2.3e-13	49.6	1.2	1	2	3.2e-17	2.3e-13	49.6	0.8	8	46	34	72	33	73	0.95
WD40	PF00400.27	39	TR14665|c0_g2_i1|m.13407	-	319	5.6e-05	22.8	0.9	1	3	0.43	6400	-2.7	0	24	38	31	45	18	46	0.76
WD40	PF00400.27	39	TR14665|c0_g2_i1|m.13408	-	101	5.1e-05	22.9	1	1	2	6.9e-09	5.1e-05	22.9	0.7	5	39	7	52	3	52	0.96
WD40	PF00400.27	39	TR14665|c0_g2_i2|m.13409	-	366	2.5e-09	36.6	8.6	1	4	1.3e-07	0.00049	19.8	0.6	5	39	7	52	3	52	0.96
PDZ	PF00595.19	81	TR14666|c0_g1_i1|m.13412	-	1701	5.3e-46	154.7	9.6	1	4	7.3e-18	1.5e-14	53.8	0.1	2	80	23	105	22	106	0.95
ZU5	PF00791.15	103	TR14666|c0_g1_i10|m.13461	-	1380	3.2e-35	119.9	0	1	1	3e-38	6.5e-35	118.9	0	3	102	1262	1363	1260	1364	0.97
PDZ	PF00595.19	81	TR14666|c0_g1_i11|m.13465	-	1642	3.9e-38	129.5	10.4	1	4	3.5e-10	7.4e-07	29.2	0.1	32	80	2	49	1	50	0.94
PDZ	PF00595.19	81	TR14666|c0_g1_i12|m.13470	-	1655	4.1e-38	129.4	10.4	1	4	3.5e-10	7.5e-07	29.2	0.1	32	80	2	49	1	50	0.94
PDZ	PF00595.19	81	TR14666|c0_g1_i13|m.13475	-	1701	5.3e-46	154.7	9.6	1	4	7.3e-18	1.5e-14	53.8	0.1	2	80	23	105	22	106	0.95
ZU5	PF00791.15	103	TR14666|c0_g1_i14|m.13481	-	674	1.4e-32	111.3	0	1	1	1.9e-36	2.8e-32	110.4	0	3	91	553	643	551	653	0.94
PDZ	PF00595.19	81	TR14666|c0_g1_i14|m.13480	-	971	4.5e-47	158.1	9.3	1	4	3.1e-18	7.7e-15	54.8	0.1	2	80	23	105	22	106	0.95
PDZ	PF00595.19	81	TR14666|c0_g1_i2|m.13417	-	1649	4e-38	129.4	10.4	1	4	3.5e-10	7.4e-07	29.2	0.1	32	80	2	49	1	50	0.94
PDZ	PF00595.19	81	TR14666|c0_g1_i3|m.13422	-	1692	5.2e-46	154.7	9.6	1	4	7.2e-18	1.5e-14	53.8	0.1	2	80	23	105	22	106	0.95
PDZ	PF00595.19	81	TR14666|c0_g1_i4|m.13427	-	1649	4e-38	129.4	10.4	1	4	3.5e-10	7.4e-07	29.2	0.1	32	80	2	49	1	50	0.94
ZU5	PF00791.15	103	TR14666|c0_g1_i5|m.13433	-	674	1.4e-32	111.3	0	1	1	1.9e-36	2.8e-32	110.4	0	3	91	553	643	551	653	0.94
PDZ	PF00595.19	81	TR14666|c0_g1_i5|m.13432	-	971	4.5e-47	158.1	9.3	1	4	3.1e-18	7.7e-15	54.8	0.1	2	80	23	105	22	106	0.95
PDZ	PF00595.19	81	TR14666|c0_g1_i6|m.13439	-	1692	5.2e-46	154.7	9.6	1	4	7.2e-18	1.5e-14	53.8	0.1	2	80	23	105	22	106	0.95
PDZ	PF00595.19	81	TR14666|c0_g1_i7|m.13444	-	903	2.9e-39	133	10.1	1	4	1.5e-10	3.7e-07	30.2	0.1	32	80	2	49	1	50	0.94
ZU5	PF00791.15	103	TR14666|c0_g1_i7|m.13445	-	674	1.4e-32	111.3	0	1	1	1.9e-36	2.8e-32	110.4	0	3	91	553	643	551	653	0.94
PDZ	PF00595.19	81	TR14666|c0_g1_i8|m.13450	-	1655	4.1e-38	129.4	10.4	1	4	3.5e-10	7.5e-07	29.2	0.1	32	80	2	49	1	50	0.94
PDZ	PF00595.19	81	TR14666|c0_g1_i9|m.13455	-	903	2.9e-39	133	10.1	1	4	1.5e-10	3.7e-07	30.2	0.1	32	80	2	49	1	50	0.94
ZU5	PF00791.15	103	TR14666|c0_g1_i9|m.13456	-	674	1.4e-32	111.3	0	1	1	1.9e-36	2.8e-32	110.4	0	3	91	553	643	551	653	0.94
MIP-T3	PF10243.4	539	TR14668|c0_g1_i1|m.13487	-	118	0.043	12.3	14	1	1	9.6e-06	0.048	12.1	9.7	147	222	32	104	17	115	0.52
GAS	PF13851.1	201	TR14668|c2_g1_i1|m.13490	-	460	3.5e-31	107.9	31.8	1	2	3	15000	-11.1	22.5	28	198	37	210	27	212	0.78
GAS	PF13851.1	201	TR14668|c2_g1_i2|m.13493	-	356	1.8e-31	108.8	31.8	1	2	1.6	12000	-4.8	10.2	96	198	6	106	1	108	0.78
STAT_bind	PF02864.10	254	TR14668|c3_g2_i1|m.13495	-	739	4.2e-128	426.2	4.3	1	3	0.13	200	1.4	0	151	183	49	81	44	95	0.86
STAT_bind	PF02864.10	254	TR14668|c3_g2_i2|m.13497	-	544	4.3e-128	426.2	0.9	1	1	1.1e-131	5.5e-128	425.8	0.6	1	254	82	335	82	335	1
STAT_bind	PF02864.10	254	TR14668|c3_g2_i3|m.13498	-	784	5.2e-128	425.9	4.3	1	3	0.13	210	1.3	0	151	183	49	81	44	95	0.86
Ank_2	PF12796.2	89	TR14668|c3_g3_i1|m.13500	-	529	7.2e-11	42.2	0.1	1	2	1.7e-08	5.2e-05	23.5	0	26	78	54	118	30	125	0.85
IQ	PF00612.22	21	TR14668|c3_g3_i2|m.13502	-	106	4.5e-05	22.7	3.9	1	4	5.1e-07	0.0025	17.2	0.2	1	21	8	28	8	28	0.93
IQ	PF00612.22	21	TR14668|c4_g7_i1|m.13503	-	535	1.3e-07	30.6	21.3	1	4	0.00016	0.34	10.6	0.5	2	18	393	409	392	410	0.92
IQ	PF00612.22	21	TR14668|c4_g7_i2|m.13507	-	115	6.7e-05	22.1	4.9	1	3	1.2e-06	0.0059	16.1	0.5	1	21	18	38	18	38	0.93
zf-C2H2	PF00096.21	23	TR14669|c0_g2_i1|m.13509	-	638	1e-08	35	13.1	1	2	5.5e-08	0.00014	22	1.9	1	23	208	230	208	230	0.98
zf-C2H2	PF00096.21	23	TR14669|c0_g2_i2|m.13513	-	638	1e-08	35	13.1	1	2	5.5e-08	0.00014	22	1.9	1	23	208	230	208	230	0.98
zf-C2H2	PF00096.21	23	TR14669|c0_g4_i1|m.13521	-	759	5e-10	39.1	13.2	1	2	3.8e-08	4.7e-05	23.4	1.1	1	23	121	143	121	143	0.98
Acetyltransf_CG	PF14542.1	78	TR14670|c4_g2_i1|m.13525	-	111	1.5e-22	79.2	0.2	1	1	6.8e-26	2e-22	78.8	0.1	2	74	28	102	27	108	0.91
CCDC50_N	PF15295.1	132	TR14671|c0_g1_i1|m.13527	-	277	2.3e-06	27.5	10.1	1	1	7.7e-10	5.7e-06	26.2	7	94	130	8	44	4	46	0.92
CCDC50_N	PF15295.1	132	TR14671|c0_g2_i1|m.13528	-	358	1.8e-61	205.8	35.3	1	2	5.8e-60	1.4e-56	190	18.2	1	130	2	134	2	136	0.97
CCDC50_N	PF15295.1	132	TR14671|c0_g2_i2|m.13531	-	319	0.00021	21.2	1.6	1	2	0.095	1400	-0.9	2.5	101	128	37	64	20	68	0.74
CCDC50_N	PF15295.1	132	TR14671|c0_g2_i3|m.13533	-	341	7.7e-52	174.7	34.8	1	2	2.3e-50	6.8e-47	158.7	17.9	18	130	2	117	1	119	0.97
DNA_pol_viral_N	PF00242.12	379	TR14671|c0_g2_i4|m.13535	-	158	0.39	9.6	6.1	1	1	3.1e-05	0.46	9.4	4.3	269	369	23	124	4	130	0.74
Plexin_cytopl	PF08337.7	539	TR14672|c0_g1_i1|m.13539	-	1864	5.9e-228	757.5	8.3	1	2	0.6	1800	-3.2	0	356	394	182	221	182	222	0.77
Plexin_cytopl	PF08337.7	539	TR14672|c0_g1_i2|m.13544	-	1864	5.9e-228	757.5	8.3	1	2	0.6	1800	-3.2	0	356	394	182	221	182	222	0.77
RPA_interact_N	PF14766.1	42	TR14673|c1_g1_i1|m.13550	-	187	0.26	10.8	0.2	1	2	0.094	1400	-1.2	0.1	1	8	98	105	98	110	0.73
HhH-GPD	PF00730.20	108	TR14673|c1_g1_i1|m.13549	-	237	3e-19	69.3	0	1	1	8.5e-23	4.2e-19	68.8	0	4	107	1	135	1	136	0.95
HhH-GPD	PF00730.20	108	TR14673|c1_g2_i1|m.13554	-	408	9e-20	70.9	0	1	1	1.9e-23	1.4e-19	70.3	0	1	107	169	306	169	307	0.95
NIF	PF03031.13	159	TR14673|c2_g1_i1|m.13558	-	262	3.6e-51	172.9	0.1	1	1	3.1e-55	4.5e-51	172.6	0.1	2	158	93	251	92	252	0.95
NIF	PF03031.13	159	TR14673|c2_g2_i1|m.13559	-	262	3.6e-51	172.9	0.1	1	1	3.1e-55	4.5e-51	172.6	0.1	2	158	93	251	92	252	0.95
RRM_1	PF00076.17	70	TR14673|c3_g1_i1|m.13560	-	281	1.1e-37	127.4	0	1	2	1.9e-21	4.1e-18	64.7	0	13	70	1	59	1	59	0.98
Tuberin	PF03542.11	356	TR14673|c6_g1_i1|m.13562	-	1881	2.6e-137	457.6	2.9	1	1	9.2e-141	4.6e-137	456.8	2	5	356	562	917	560	917	0.95
Rap_GAP	PF02145.10	188	TR14673|c6_g1_i2|m.13567	-	969	8.8e-46	155.6	0	1	1	8.5e-50	1.3e-45	155.1	0	1	187	722	910	722	911	0.94
Tuberin	PF03542.11	356	TR14673|c6_g1_i3|m.13571	-	1893	3.5e-137	457.2	3.3	1	1	1.2e-140	6.1e-137	456.4	2.3	5	356	574	929	572	929	0.95
SH2	PF00017.19	77	TR14673|c7_g1_i1|m.13576	-	224	1.1e-09	38	0	1	1	2.3e-13	1.7e-09	37.3	0	1	77	92	167	92	167	0.94
DDT	PF02791.12	61	TR14673|c8_g1_i1|m.13578	-	365	2.7e-12	46.2	0.1	1	1	1.2e-15	5.7e-12	45.2	0	2	61	123	184	122	184	0.95
FEZ	PF07763.8	244	TR14673|c8_g3_i1|m.13581	-	299	1e-59	202.2	13.6	1	1	2.2e-63	1.6e-59	201.5	9.4	44	243	3	192	1	193	0.92
FEZ	PF07763.8	244	TR14673|c8_g3_i2|m.13583	-	404	3.9e-79	265.7	20.5	1	1	1.8e-82	6.5e-79	265	14.2	1	243	61	297	61	298	0.93
FEZ	PF07763.8	244	TR14673|c8_g3_i3|m.13586	-	865	1.5e-37	129.5	17	1	4	4.1e-41	1.5e-37	129.5	11.8	1	171	61	218	61	228	0.88
FEZ	PF07763.8	244	TR14673|c8_g3_i4|m.13590	-	760	1.3e-17	64.2	11.2	1	4	2.7e-21	1.3e-17	64.2	7.8	44	171	3	113	1	123	0.85
Bromodomain	PF00439.20	84	TR14673|c8_g3_i5|m.13593	-	849	3.4e-23	81.3	0	1	2	2.1	6100	-2.8	0	5	23	220	238	218	244	0.81
FEZ	PF07763.8	244	TR14673|c8_g3_i6|m.13596	-	260	1.1e-51	175.9	12	1	1	2.8e-55	1.4e-51	175.5	8.3	96	243	3	153	1	154	0.88
DDT	PF02791.12	61	TR14673|c8_g3_i7|m.13598	-	721	7.9e-12	44.7	0.1	1	1	4e-15	1.5e-11	43.8	0	2	61	479	540	478	540	0.95
HEPN	PF05168.9	118	TR14674|c0_g1_i1|m.13613	-	4287	1e-10	41.5	0.1	1	1	1.3e-13	4e-10	39.6	0.1	1	116	4158	4283	4158	4285	0.88
zf-H2C2_2	PF13465.1	26	TR14674|c0_g1_i1|m.13614	-	345	1e-31	107.6	61	1	9	0.027	33	5	0.1	6	20	39	53	33	57	0.85
zf-LITAF-like	PF10601.4	73	TR14676|c0_g5_i2|m.13621	-	164	7.1e-21	73.8	13.1	1	1	5.2e-24	1.1e-20	73.2	9.1	3	73	93	164	91	164	0.96
DUF1891	PF09004.5	42	TR14676|c0_g5_i2|m.13622	-	101	4e-13	48.4	5	1	1	4.9e-17	7.3e-13	47.6	3.5	1	27	44	70	44	81	0.93
zf-LITAF-like	PF10601.4	73	TR14676|c0_g5_i9|m.13623	-	164	7.1e-21	73.8	13.1	1	1	5.2e-24	1.1e-20	73.2	9.1	3	73	93	164	91	164	0.96
DUF1891	PF09004.5	42	TR14676|c0_g5_i9|m.13624	-	101	4e-13	48.4	5	1	1	4.9e-17	7.3e-13	47.6	3.5	1	27	44	70	44	81	0.93
zf-LITAF-like	PF10601.4	73	TR14676|c0_g8_i1|m.13625	-	176	7.9e-21	73.7	13.1	1	1	5.3e-24	1.3e-20	73	9.1	3	73	105	176	103	176	0.96
DUF972	PF06156.8	107	TR14677|c0_g1_i1|m.13626	-	1278	0.0093	16.3	4.4	1	5	6.3e-07	0.0093	16.3	3	12	92	39	114	29	123	0.77
DUF972	PF06156.8	107	TR14677|c0_g1_i2|m.13630	-	1309	0.0095	16.2	4.4	1	5	6.4e-07	0.0095	16.2	3	12	92	70	145	60	154	0.77
Myb_DNA-bind_6	PF13921.1	60	TR14677|c0_g2_i1|m.13638	-	576	0.0074	16.3	0.1	1	1	1.6e-06	0.024	14.7	0	1	43	521	564	521	573	0.88
UCH	PF00443.24	269	TR14678|c1_g1_i1|m.13639	-	514	1.1e-14	54.2	0.5	1	1	1.5e-18	2.3e-14	53.1	0.3	207	269	29	86	16	86	0.92
IBR	PF01485.16	64	TR14678|c1_g1_i2|m.13642	-	270	5.7e-06	26.1	35.8	1	3	0.39	1400	-0.8	0.3	34	56	61	81	38	89	0.6
UCH	PF00443.24	269	TR14678|c1_g1_i3|m.13647	-	191	3e-12	46.2	0.5	1	1	8.9e-15	6.6e-11	41.8	0.4	1	160	21	143	21	153	0.8
UCH	PF00443.24	269	TR14678|c1_g1_i3|m.13645	-	421	1.2e-21	76.9	2.7	1	2	1.7e-25	1.2e-21	76.9	1.9	145	269	3	114	1	114	0.92
IBR	PF01485.16	64	TR14678|c1_g1_i3|m.13646	-	270	5.7e-06	26.1	35.8	1	3	0.39	1400	-0.8	0.3	34	56	61	81	38	89	0.6
IBR	PF01485.16	64	TR14678|c1_g1_i4|m.13651	-	270	5.7e-06	26.1	35.8	1	3	0.39	1400	-0.8	0.3	34	56	61	81	38	89	0.6
UCH	PF00443.24	269	TR14678|c1_g1_i4|m.13652	-	175	2.2e-12	46.6	0.5	1	1	6.3e-15	4.7e-11	42.3	0.3	1	160	5	127	5	139	0.79
UCH	PF00443.24	269	TR14678|c1_g1_i4|m.13650	-	421	1.2e-21	76.9	2.7	1	2	1.7e-25	1.2e-21	76.9	1.9	145	269	3	114	1	114	0.92
CD45	PF12567.3	61	TR14678|c1_g1_i6|m.13656	-	104	0.065	13	0.3	1	1	9.9e-06	0.15	11.9	0.2	24	44	12	32	6	37	0.9
UCH	PF00443.24	269	TR14678|c1_g1_i6|m.13655	-	393	1.5e-14	53.7	0.5	1	2	1e-18	1.5e-14	53.7	0.3	207	269	29	86	16	86	0.92
UCH	PF00443.24	269	TR14678|c1_g1_i7|m.13658	-	194	2.7e-12	46.3	0.6	1	1	7.4e-15	5.5e-11	42	0.4	1	161	21	144	21	168	0.8
Trefoil	PF00088.13	43	TR14680|c0_g1_i1|m.13660	-	219	2.9e-12	46	5.4	1	1	3.1e-16	4.7e-12	45.3	3.7	1	43	87	131	87	131	0.94
Glyco_hydro_31	PF01055.21	441	TR14680|c0_g2_i1|m.13662	-	462	7e-146	486.5	0	1	1	5.5e-150	8.1e-146	486.3	0	67	441	1	402	1	402	0.98
Glyco_hydro_31	PF01055.21	441	TR14680|c0_g2_i2|m.13664	-	296	1.4e-94	317.4	0	1	1	1.1e-98	1.7e-94	317.2	0	67	316	1	276	1	281	0.96
Glyco_hydro_31	PF01055.21	441	TR14680|c0_g2_i2|m.13665	-	173	4e-39	134.6	0	1	1	3.3e-43	4.9e-39	134.4	0	330	441	1	113	1	113	0.99
Glyco_hydro_31	PF01055.21	441	TR14680|c0_g2_i3|m.13667	-	409	4.6e-123	411.3	0	1	1	3.9e-127	5.7e-123	410.9	0	138	441	21	349	12	349	0.97
Glyco_hydro_31	PF01055.21	441	TR14680|c0_g5_i1|m.13668	-	264	1.4e-23	83.4	0.2	1	1	2.6e-27	1.9e-23	83	0.1	1	73	191	263	191	264	0.98
N2227	PF07942.7	272	TR14681|c2_g1_i6|m.13671	-	414	4e-111	370.3	0	1	1	3.5e-114	5.1e-111	369.9	0	4	271	112	373	109	374	0.98
N2227	PF07942.7	272	TR14681|c2_g1_i7|m.13673	-	376	5.7e-81	271.4	0.1	1	2	7.3e-64	2.2e-60	203.9	0	4	160	112	267	109	268	0.97
Peptidase_M14	PF00246.19	279	TR14681|c3_g1_i2|m.13675	-	1143	1.6e-21	77.1	0	1	2	0.45	6700	-3.7	0	28	82	18	68	8	72	0.74
SH3_9	PF14604.1	49	TR14681|c3_g2_i1|m.13679	-	128	1.2e-11	44	0	1	1	3.5e-15	1.7e-11	43.4	0	4	49	30	77	28	77	0.94
RhoGEF	PF00621.15	180	TR14681|c3_g2_i2|m.13681	-	773	1.3e-32	113.1	6.8	1	1	1e-35	3e-32	111.9	4.7	3	180	331	508	329	508	0.97
Peptidase_M1	PF01433.15	390	TR14681|c4_g1_i1|m.13684	-	957	2.2e-134	448.4	0.2	1	2	1.5e-137	4.4e-134	447.4	0	1	390	83	478	83	478	0.95
Tubulin-binding	PF00418.14	31	TR14681|c4_g2_i1|m.13687	-	833	8.9e-49	162.8	25.2	1	4	8.3e-17	6.2e-13	48.1	0.3	7	31	630	655	626	655	0.87
Tubulin-binding	PF00418.14	31	TR14681|c4_g2_i10|m.13733	-	739	4.1e-32	109.5	15	1	3	1.1e-16	5.4e-13	48.3	0.3	7	31	567	592	563	592	0.87
Tubulin-binding	PF00418.14	31	TR14681|c4_g2_i11|m.13739	-	802	5.4e-32	109.1	15	1	3	8e-17	5.9e-13	48.2	0.3	7	31	630	655	626	655	0.87
Tubulin-binding	PF00418.14	31	TR14681|c4_g2_i2|m.13693	-	680	2.7e-49	164.4	25.2	1	4	3.3e-17	4.9e-13	48.5	0.3	7	31	477	502	473	502	0.87
Tubulin-binding	PF00418.14	31	TR14681|c4_g2_i3|m.13698	-	562	1.2e-32	111.2	15	1	3	2.6e-17	3.9e-13	48.8	0.3	7	31	390	415	386	415	0.87
Tubulin-binding	PF00418.14	31	TR14681|c4_g2_i4|m.13703	-	617	1.7e-49	165.1	25.2	1	4	5.9e-17	4.4e-13	48.6	0.3	7	31	414	439	410	439	0.87
Tubulin-binding	PF00418.14	31	TR14681|c4_g2_i5|m.13708	-	625	1.7e-32	110.7	15	1	3	3e-17	4.4e-13	48.6	0.3	7	31	453	478	449	478	0.87
Tubulin-binding	PF00418.14	31	TR14681|c4_g2_i6|m.13713	-	586	1.4e-32	111	15	1	3	2.8e-17	4.1e-13	48.7	0.3	7	31	414	439	410	439	0.87
Tubulin-binding	PF00418.14	31	TR14681|c4_g2_i7|m.13718	-	593	1.4e-49	165.3	25.2	1	4	5.6e-17	4.2e-13	48.7	0.3	7	31	390	415	386	415	0.87
Tubulin-binding	PF00418.14	31	TR14681|c4_g2_i8|m.13723	-	649	2e-32	110.5	15	1	3	3.1e-17	4.6e-13	48.5	0.3	7	31	477	502	473	502	0.87
Tubulin-binding	PF00418.14	31	TR14681|c4_g2_i9|m.13728	-	656	2.3e-49	164.7	25.2	1	4	3.2e-17	4.7e-13	48.5	0.3	7	31	453	478	449	478	0.87
zf-HC5HC2H_2	PF13832.1	110	TR14681|c4_g5_i1|m.13745	-	661	3.3e-28	97.8	21	1	4	0.013	32	4.5	0.6	37	85	77	127	67	150	0.77
PHD	PF00628.24	51	TR14681|c4_g5_i2|m.13749	-	740	9.4e-31	105.2	57.5	1	5	8.2e-13	2.4e-09	36.7	5.7	1	50	97	155	97	156	0.94
Myosin_tail_1	PF01576.14	859	TR14682|c0_g1_i1|m.13756	-	881	2.1e-225	750.3	138.4	1	1	7e-229	2.6e-225	750	95.9	33	859	30	857	7	857	0.98
Myosin_tail_1	PF01576.14	859	TR14682|c0_g1_i2|m.13760	-	910	2.7e-226	753.2	137.7	1	1	8.7e-230	3.2e-226	753	95.5	32	859	59	886	26	886	0.98
Myosin_tail_1	PF01576.14	859	TR14682|c0_g1_i3|m.13765	-	449	5e-121	405	70.9	1	1	2.8e-124	6e-121	404.7	49.2	396	824	2	431	1	440	0.99
Tetraspannin	PF00335.15	221	TR14683|c1_g1_i1|m.13766	-	186	1.4e-32	112.8	18.3	1	2	8e-24	3e-20	72.4	4.8	1	76	10	89	10	92	0.86
ABC_tran	PF00005.22	137	TR14683|c6_g1_i1|m.13770	-	348	8e-20	71.5	0	1	1	1.3e-22	1.5e-19	70.6	0	14	136	109	246	99	247	0.94
ABC2_membrane	PF01061.19	210	TR14683|c6_g1_i1|m.13771	-	265	7.5e-31	106.9	26.3	1	2	1.5e-34	7.5e-31	106.9	18.2	18	210	4	198	2	198	0.95
ABC_tran	PF00005.22	137	TR14683|c6_g1_i2|m.13775	-	322	7e-20	71.7	0	1	1	1.1e-22	1.2e-19	70.9	0	14	136	109	246	99	247	0.94
ABC2_membrane	PF01061.19	210	TR14683|c6_g1_i2|m.13776	-	265	7.5e-31	106.9	26.3	1	2	1.5e-34	7.5e-31	106.9	18.2	18	210	4	198	2	198	0.95
ABC2_membrane	PF01061.19	210	TR14683|c6_g1_i3|m.13780	-	685	1.2e-33	116.1	27.7	1	1	1.7e-36	1.9e-33	115.3	19.2	1	210	407	618	407	618	0.96
ABC2_membrane	PF01061.19	210	TR14683|c6_g1_i4|m.13784	-	265	7.5e-31	106.9	26.3	1	2	1.5e-34	7.5e-31	106.9	18.2	18	210	4	198	2	198	0.95
UPF0552	PF10574.4	224	TR14684|c0_g1_i1|m.13787	-	225	1.7e-114	380.8	0.4	1	1	1.3e-118	1.9e-114	380.6	0.2	1	224	1	223	1	223	0.99
DDE_Tnp_1_7	PF13843.1	351	TR14684|c2_g1_i1|m.13790	-	577	1.1e-99	333.8	0	1	1	8.4e-103	1.4e-99	333.5	0	3	351	109	474	107	474	0.94
Sulfotransfer_1	PF00685.22	267	TR14684|c4_g1_i1|m.13791	-	302	2.7e-71	239.9	0.3	1	1	1.3e-74	3.8e-71	239.4	0.2	1	266	43	290	43	291	0.96
LRR_8	PF13855.1	61	TR14685|c0_g1_i1|m.13794	-	454	8.1e-45	150.4	40	1	6	2.5e-08	3.1e-05	23.6	0.4	27	61	80	114	66	114	0.83
LRR_8	PF13855.1	61	TR14685|c0_g1_i2|m.13796	-	324	4.4e-31	106.4	22.6	1	5	1.4e-08	1.9e-05	24.3	0.4	27	61	80	114	62	114	0.84
PHD	PF00628.24	51	TR14686|c0_g1_i1|m.13797	-	551	4.5e-17	61.4	43.5	1	4	4.7e-11	1.7e-07	30.7	5.6	1	50	106	149	106	150	0.9
PWWP	PF00855.12	86	TR14686|c1_g1_i1|m.13800	-	2146	1.8e-25	88.9	8.3	1	3	3.4e-13	1.3e-09	38.1	0.1	1	77	297	386	297	405	0.73
SET	PF00856.23	162	TR14686|c1_g1_i2|m.13804	-	739	1e-22	81.1	0.6	1	1	1.1e-25	5.4e-22	78.8	0.4	1	162	279	385	279	385	0.92
SET	PF00856.23	162	TR14686|c1_g1_i3|m.13806	-	548	8.2e-24	84.7	1.4	1	2	6.2e-27	3e-23	82.8	0.3	1	162	126	232	126	232	0.92
SET	PF00856.23	162	TR14686|c1_g1_i4|m.13807	-	708	1.5e-23	83.8	1.5	1	2	1.4e-26	4.2e-23	82.4	0.3	1	162	279	385	279	385	0.92
EamA	PF00892.15	126	TR14687|c3_g2_i8|m.13812	-	161	0.00046	20.2	1.3	1	2	0.14	2000	-1.3	0.1	59	68	17	26	6	37	0.51
TCRP1	PF14944.1	195	TR14687|c3_g5_i1|m.13813	-	235	6e-89	297.1	51.6	1	1	4.7e-93	7e-89	296.9	35.8	1	195	29	235	29	235	0.96
TCRP1	PF14944.1	195	TR14687|c3_g5_i2|m.13818	-	337	4.9e-84	281.1	59.3	1	3	0.42	6200	-3.1	0.4	68	81	36	49	27	70	0.68
TCRP1	PF14944.1	195	TR14687|c3_g5_i3|m.13822	-	308	1e-90	302.9	52.4	1	2	0.34	5000	-2.8	0.3	68	81	36	49	27	72	0.69
TCRP1	PF14944.1	195	TR14687|c3_g5_i4|m.13826	-	226	3.2e-91	304.5	52.4	1	1	2.5e-95	3.7e-91	304.3	36.3	1	195	29	226	29	226	0.96
TCRP1	PF14944.1	195	TR14687|c3_g5_i5|m.13832	-	255	1.9e-86	288.9	52.3	1	2	1.7e-75	2.5e-71	239.6	29.4	1	161	29	192	29	209	0.93
VPS9	PF02204.13	104	TR14688|c1_g1_i1|m.13838	-	433	2.2e-25	88.6	0.1	1	1	1.1e-28	5.2e-25	87.4	0.1	2	103	139	239	138	240	0.98
SH2	PF00017.19	77	TR14688|c1_g2_i1|m.13840	-	222	0.00023	20.9	0	1	1	7.1e-08	0.00053	19.7	0	6	55	143	194	138	204	0.79
SH2	PF00017.19	77	TR14688|c1_g3_i1|m.13842	-	205	0.00017	21.2	0	1	1	5.8e-08	0.00043	20	0	6	55	143	194	138	204	0.8
SH2	PF00017.19	77	TR14688|c1_g4_i1|m.13843	-	735	0.00015	21.4	0	1	1	2e-08	0.0003	20.5	0	6	74	143	213	138	215	0.85
Myc_N	PF01056.13	329	TR14688|c1_g4_i2|m.13847	-	294	0.97	8.5	13.8	1	2	0.1	1500	-2	4	209	243	105	139	57	164	0.72
Myc_N	PF01056.13	329	TR14688|c1_g4_i3|m.13850	-	294	0.97	8.5	13.8	1	2	0.1	1500	-2	4	209	243	105	139	57	164	0.72
Myc_N	PF01056.13	329	TR14688|c1_g4_i4|m.13853	-	294	0.97	8.5	13.8	1	2	0.1	1500	-2	4	209	243	105	139	57	164	0.72
MIP-T3	PF10243.4	539	TR14688|c2_g1_i1|m.13856	-	131	0.041	12.3	9.7	1	1	9.8e-06	0.036	12.5	6.7	144	185	84	125	17	131	0.52
TMEM154	PF15102.1	146	TR14690|c1_g1_i1|m.13858	-	219	0.057	13.1	1.3	1	1	2.7e-05	0.099	12.3	0.5	19	98	94	173	84	180	0.74
TMEM154	PF15102.1	146	TR14690|c1_g1_i2|m.13859	-	215	0.033	13.9	1.3	1	1	1.7e-05	0.063	12.9	0.5	19	99	90	170	81	178	0.73
DUF3733	PF12534.3	65	TR14690|c1_g1_i3|m.13860	-	151	0.21	10.9	0.9	1	1	2.5e-05	0.36	10.1	0.6	23	47	126	150	121	151	0.96
I-set	PF07679.11	90	TR14690|c1_g1_i4|m.13861	-	128	0.027	14.3	0.2	1	1	2.9e-06	0.043	13.6	0.1	18	82	6	78	1	80	0.73
EphA2_TM	PF14575.1	75	TR14690|c1_g1_i5|m.13862	-	102	0.023	15	0.1	1	1	4.1e-06	0.03	14.6	0.1	8	42	18	52	15	97	0.77
TMEM154	PF15102.1	146	TR14690|c1_g3_i1|m.13863	-	112	0.00024	20.8	1.7	1	2	3.3e-07	0.00024	20.8	1.2	43	93	10	58	4	75	0.73
Hum_adeno_E3A	PF05393.6	94	TR14690|c1_g5_i3|m.13864	-	229	0.00069	19.2	0.1	1	1	5.6e-07	0.0012	18.4	0.1	8	63	130	188	120	202	0.72
DUF1191	PF06697.7	278	TR14690|c1_g5_i4|m.13866	-	210	0.0088	14.8	0.1	1	1	3.8e-06	0.011	14.5	0.1	206	244	141	190	99	202	0.59
AAA_33	PF13671.1	143	TR14691|c0_g1_i1|m.13869	-	1186	1.1e-17	64.2	0	1	1	1.6e-20	2e-17	63.3	0	1	142	401	534	401	535	0.88
DUF1771	PF08590.5	66	TR14691|c0_g4_i2|m.13879	-	654	1.5e-18	66.5	7.5	1	1	6.7e-22	3.3e-18	65.4	5.2	1	65	502	566	502	567	0.98
COX6B	PF02297.12	76	TR14692|c0_g1_i1|m.13882	-	125	0.033	14.1	1.6	1	2	0.0013	4.7	7.3	0.1	37	56	10	29	1	34	0.56
Auxin_resp	PF06507.8	83	TR14692|c0_g1_i1|m.13881	-	300	0.064	13.1	0.1	1	2	0.55	8100	-3.3	0	51	67	11	27	9	36	0.49
Auxin_resp	PF06507.8	83	TR14692|c0_g1_i2|m.13885	-	418	0.12	12.2	0	1	1	2.7e-05	0.41	10.5	0	31	70	340	381	303	387	0.81
COX6B	PF02297.12	76	TR14692|c0_g1_i2|m.13886	-	125	0.033	14.1	1.6	1	2	0.0013	4.7	7.3	0.1	37	56	10	29	1	34	0.56
CRISPR_Cse2	PF09485.5	146	TR14693|c1_g1_i1|m.13891	-	110	0.1	12.6	1.4	1	2	2.2e-05	0.17	11.9	0.6	60	102	29	69	15	85	0.73
DSPc	PF00782.15	133	TR14693|c2_g1_i1|m.13892	-	429	4.8e-14	52	0	1	1	1.5e-17	7.2e-14	51.5	0	53	127	104	178	61	181	0.85
DSPc	PF00782.15	133	TR14693|c2_g1_i2|m.13894	-	374	4.7e-14	52.1	0	1	1	1.5e-17	7.2e-14	51.5	0	55	127	51	123	23	126	0.87
Seadorna_VP6	PF07407.6	420	TR14693|c3_g1_i1|m.13896	-	699	1.3	7.6	8.3	1	2	0.0035	51	2.4	0.1	25	47	156	178	142	193	0.7
Seadorna_VP6	PF07407.6	420	TR14693|c3_g1_i2|m.13899	-	693	1.4	7.5	8.4	1	2	0.0034	51	2.4	0.1	25	47	156	178	142	193	0.7
TPR_MLP1_2	PF07926.7	132	TR14693|c3_g1_i3|m.13902	-	155	0.013	15.1	10.7	1	2	0.065	22	4.8	0.9	64	87	19	42	1	53	0.54
Seadorna_VP6	PF07407.6	420	TR14693|c3_g1_i4|m.13904	-	703	1.3	7.6	8.3	1	2	0.0035	52	2.4	0.1	25	47	156	178	142	193	0.7
CENP-H	PF05837.7	106	TR14693|c3_g1_i5|m.13908	-	161	0.017	15.3	10.4	1	2	4.9e-05	0.017	15.3	7.2	5	99	19	112	15	114	0.86
OB_NTP_bind	PF07717.11	114	TR14693|c5_g2_i1|m.13910	-	200	1e-15	57.5	0	1	1	1e-19	1.5e-15	57	0	3	114	15	135	13	135	0.8
HA2	PF04408.18	102	TR14693|c5_g2_i2|m.13911	-	1124	1.6e-18	66.6	0.2	1	2	9.3	14000	-3.9	0.2	72	91	20	35	6	44	0.43
HA2	PF04408.18	102	TR14693|c5_g2_i3|m.13914	-	1168	1.7e-18	66.5	0.2	1	2	8.8	14000	-4	0.2	72	91	20	35	6	44	0.43
HA2	PF04408.18	102	TR14693|c5_g2_i4|m.13916	-	998	1.4e-18	66.8	0.2	1	2	7.1	10000	-3.5	0.2	70	91	18	35	5	45	0.44
OB_NTP_bind	PF07717.11	114	TR14693|c5_g2_i4|m.13917	-	200	1e-15	57.5	0	1	1	1e-19	1.5e-15	57	0	3	114	15	135	13	135	0.8
HA2	PF04408.18	102	TR14693|c5_g2_i5|m.13919	-	404	2e-19	69.5	0.2	1	1	4.8e-23	3.5e-19	68.7	0.1	1	101	87	177	87	178	0.85
AMP-binding	PF00501.23	417	TR14693|c6_g1_i1|m.13920	-	699	3.8e-97	325.3	0	1	1	6.2e-101	4.6e-97	325	0	6	416	98	572	91	573	0.84
AMP-binding	PF00501.23	417	TR14693|c6_g1_i2|m.13925	-	521	1.3e-79	267.5	0	1	1	1.1e-83	1.7e-79	267.1	0	6	362	98	514	91	516	0.82
MMR_HSR1	PF01926.18	116	TR14693|c6_g3_i10|m.13942	-	493	9.4e-15	54.5	0.1	1	2	2.2	2500	-1.6	0	76	94	169	188	122	210	0.65
MMR_HSR1	PF01926.18	116	TR14693|c6_g3_i11|m.13943	-	404	8.6e-10	38.5	0	1	2	0.74	1100	-0.5	0	76	91	215	231	144	258	0.59
GTP-bdg_N	PF13167.1	95	TR14693|c6_g3_i2|m.13929	-	164	0.043	13.9	0	1	2	0.024	180	2.3	0	15	52	32	70	23	78	0.76
MMR_HSR1	PF01926.18	116	TR14693|c6_g3_i2|m.13928	-	211	3.4e-15	55.9	0	1	1	5e-18	5.7e-15	55.2	0	2	105	76	180	75	199	0.82
MMR_HSR1	PF01926.18	116	TR14693|c6_g3_i3|m.13932	-	539	9.1e-15	54.6	0.2	1	2	1.4	1600	-1	0	76	90	215	230	134	255	0.6
MMR_HSR1	PF01926.18	116	TR14693|c6_g3_i5|m.13934	-	521	8.5e-15	54.7	0.2	1	2	1.3	1500	-0.9	0	76	91	197	213	116	239	0.6
MMR_HSR1	PF01926.18	116	TR14693|c6_g3_i7|m.13938	-	556	1e-14	54.5	0.2	1	2	1.5	1700	-1.1	0	76	90	232	247	150	272	0.6
MMR_HSR1	PF01926.18	116	TR14693|c6_g3_i8|m.13940	-	421	9.7e-10	38.4	0	1	2	0.71	1100	-0.4	0	76	91	232	248	150	275	0.6
PID	PF00640.18	140	TR14695|c0_g1_i1|m.13950	-	157	1.4e-17	63.9	0	1	1	1.2e-21	1.8e-17	63.6	0	1	92	52	142	52	151	0.94
PID	PF00640.18	140	TR14695|c0_g1_i10|m.13978	-	899	1.6e-61	206.3	0	1	2	4.6e-36	1.7e-32	112.2	0	1	139	561	696	561	697	0.98
PID	PF00640.18	140	TR14695|c0_g1_i2|m.13951	-	916	1.7e-61	206.2	0	1	2	4.8e-36	1.8e-32	112.2	0	1	139	578	713	578	714	0.98
PID	PF00640.18	140	TR14695|c0_g1_i3|m.13955	-	209	1.7e-27	96.1	0	1	1	1.5e-31	2.3e-27	95.7	0	1	139	40	161	40	162	0.94
PID	PF00640.18	140	TR14695|c0_g1_i4|m.13958	-	291	3.6e-27	95	0	1	1	3.5e-31	5.3e-27	94.5	0	1	139	122	243	122	244	0.94
PID	PF00640.18	140	TR14695|c0_g1_i5|m.13962	-	213	1.2e-27	96.6	0	1	1	1.1e-31	1.6e-27	96.2	0	1	139	40	165	40	166	0.93
PID	PF00640.18	140	TR14695|c0_g1_i6|m.13964	-	886	1.5e-61	206.4	0	1	2	4.5e-36	1.7e-32	112.3	0	1	139	548	683	548	684	0.98
PID	PF00640.18	140	TR14695|c0_g1_i7|m.13967	-	920	1.2e-61	206.7	0	1	2	4.8e-36	1.8e-32	112.2	0	1	139	578	713	578	714	0.98
PID	PF00640.18	140	TR14695|c0_g1_i8|m.13970	-	907	1.1e-61	206.8	0	1	2	4.7e-36	1.7e-32	112.2	0	1	139	565	700	565	701	0.98
PID	PF00640.18	140	TR14695|c0_g1_i9|m.13974	-	903	1.6e-61	206.3	0	1	2	4.7e-36	1.7e-32	112.2	0	1	139	565	700	565	701	0.98
NTPase_1	PF03266.10	168	TR14696|c9_g2_i1|m.13982	-	195	1e-61	207.4	0	1	1	2.6e-64	1.2e-61	207.3	0	1	168	4	184	4	184	0.96
NTPase_1	PF03266.10	168	TR14696|c9_g2_i2|m.13984	-	114	2.7e-34	118.2	0	1	1	7.6e-37	3.2e-34	118	0	1	93	4	102	4	109	0.96
NTPase_1	PF03266.10	168	TR14696|c9_g2_i3|m.13985	-	195	1e-61	207.4	0	1	1	2.6e-64	1.2e-61	207.3	0	1	168	4	184	4	184	0.96
NTPase_1	PF03266.10	168	TR14696|c9_g2_i4|m.13987	-	195	1e-61	207.4	0	1	1	2.6e-64	1.2e-61	207.3	0	1	168	4	184	4	184	0.96
C2	PF00168.25	85	TR14696|c9_g4_i1|m.13989	-	623	1.3e-48	162.7	0.1	1	4	4.2e-19	1.5e-15	56.7	0	1	84	2	84	2	85	0.94
C2	PF00168.25	85	TR14696|c9_g4_i2|m.13994	-	214	1.7e-16	59.8	0	1	1	3.1e-20	2.3e-16	59.3	0	1	85	2	85	2	85	0.94
HR1	PF02185.11	70	TR14698|c0_g1_i2|m.14000	-	153	0.034	13.9	0.7	1	1	1.1e-05	0.057	13.1	0.5	34	62	120	148	104	152	0.84
Ank	PF00023.25	33	TR14698|c0_g1_i3|m.14003	-	438	2.3e-51	169.1	18.5	1	8	0.0055	16	5.5	0.1	6	28	16	38	16	41	0.91
Peptidase_S49	PF01343.13	154	TR14698|c0_g1_i4|m.14006	-	550	0.065	13	4.2	1	2	5.6e-05	0.83	9.4	0.3	89	140	221	272	185	279	0.88
Ank	PF00023.25	33	TR14698|c0_g1_i5|m.14011	-	766	4.2e-49	162	18.5	1	8	0.015	31	4.5	0.1	6	28	16	38	16	41	0.91
Filament	PF00038.16	312	TR14698|c0_g1_i6|m.14018	-	222	0.065	12.6	0.1	1	1	6.6e-06	0.097	12.1	0.1	263	293	183	213	176	218	0.91
Ank_2	PF12796.2	89	TR14698|c0_g1_i7|m.14019	-	784	3e-69	229.4	30	1	5	1.1e-13	2.4e-10	40.6	0	26	89	95	158	81	158	0.93
Ank	PF00023.25	33	TR14698|c0_g1_i8|m.14026	-	766	4.2e-49	162	18.5	1	8	0.015	31	4.5	0.1	6	28	16	38	16	41	0.91
Ank	PF00023.25	33	TR14698|c0_g1_i9|m.14033	-	231	1.1e-43	144.8	9.4	1	6	0.0029	7.1	6.6	0.1	6	28	16	38	16	41	0.91
Peptidase_S49	PF01343.13	154	TR14698|c0_g1_i9|m.14032	-	470	0.046	13.5	4.3	1	2	9e-05	0.67	9.7	0.3	89	140	141	192	105	199	0.88
Dynamin_M	PF01031.15	296	TR14699|c0_g2_i1|m.14042	-	120	9.9e-22	77	2.7	1	1	1.6e-25	1.2e-21	76.8	1.9	198	294	1	96	1	99	0.94
Dynamin_M	PF01031.15	296	TR14699|c0_g2_i1|m.14039	-	445	2.4e-60	203.8	0	1	1	3.6e-63	5.4e-60	202.6	0	1	169	223	391	223	395	0.98
Dynamin_M	PF01031.15	296	TR14699|c0_g2_i2|m.14043	-	539	7.8e-100	333.4	7.2	1	1	8.2e-103	1.5e-99	332.5	5	1	294	223	515	223	518	0.98
Dynamin_M	PF01031.15	296	TR14699|c0_g2_i3|m.14046	-	533	3.5e-89	298.4	5	1	1	4.4e-92	6e-89	297.7	3.5	1	294	223	509	223	512	0.97
N-glycanase_N	PF09112.5	177	TR14700|c2_g1_i1|m.14049	-	631	4.2e-19	68.5	0	1	1	6.4e-21	3.1e-17	62.4	0	2	177	382	503	381	503	0.93
N-glycanase_N	PF09112.5	177	TR14700|c2_g1_i2|m.14052	-	537	3.2e-19	68.9	0	1	1	3.3e-21	2.4e-17	62.8	0	2	177	382	503	381	503	0.93
N-glycanase_C	PF09113.5	141	TR14700|c2_g1_i3|m.14055	-	679	3e-37	127.4	0	1	1	1.1e-40	5.3e-37	126.6	0	2	141	533	676	528	676	0.93
N-glycanase_N	PF09112.5	177	TR14700|c2_g1_i4|m.14058	-	631	4.5e-19	68.4	0	1	1	6.4e-21	3.1e-17	62.4	0	2	177	382	503	381	503	0.93
DUF3748	PF12566.3	122	TR14700|c2_g1_i5|m.14061	-	167	0.1	12.5	0	1	1	1.3e-05	0.19	11.6	0	59	83	85	109	69	117	0.83
N-glycanase_N	PF09112.5	177	TR14700|c2_g1_i6|m.14062	-	583	3.9e-19	68.6	0	1	1	3.7e-21	2.8e-17	62.6	0	2	177	382	503	381	503	0.93
DUF3595	PF12166.3	422	TR14701|c0_g1_i1|m.14065	-	297	1.2e-81	274.6	0	1	1	1.9e-85	1.4e-81	274.5	0	115	422	1	295	1	295	0.95
DUF3595	PF12166.3	422	TR14701|c0_g1_i1|m.14066	-	129	3.2e-38	131.6	0.6	1	1	7.2e-42	3.6e-38	131.4	0.4	13	119	1	108	1	124	0.92
DUF3595	PF12166.3	422	TR14701|c0_g1_i2|m.14067	-	400	1.5e-128	429.2	0.1	1	1	3.4e-132	1.7e-128	429	0.1	13	422	1	398	1	398	0.96
DUF3595	PF12166.3	422	TR14701|c1_g2_i1|m.14069	-	2604	4.9e-138	460.4	0	1	1	1.3e-141	9.5e-138	459.5	0	1	421	2186	2595	2186	2596	0.98
DUF3595	PF12166.3	422	TR14701|c1_g2_i2|m.14076	-	2482	4.5e-138	460.5	0	1	1	1.2e-141	8.8e-138	459.6	0	1	421	2064	2473	2064	2474	0.98
FAM176	PF14851.1	153	TR14701|c1_g2_i3|m.14082	-	258	0.0037	16.9	2.3	1	1	4.6e-06	0.0069	16	1.6	31	130	123	218	119	228	0.7
DUF3595	PF12166.3	422	TR14701|c1_g2_i4|m.14085	-	174	3.4e-55	187.5	0	1	1	2.6e-59	3.8e-55	187.3	0	247	421	1	165	1	166	0.97
DUF1191	PF06697.7	278	TR14702|c0_g1_i1|m.14087	-	151	9.9e-05	21.2	0.1	1	1	1.4e-07	0.00012	21	0	206	250	49	108	6	116	0.66
DUF1191	PF06697.7	278	TR14702|c0_g2_i1|m.14088	-	155	5.8e-05	22	0.2	1	1	9.8e-08	7.2e-05	21.7	0.1	174	250	17	112	3	119	0.65
I-set	PF07679.11	90	TR14702|c0_g3_i1|m.14089	-	248	3.5e-13	49.1	0	1	2	1.4e-08	3e-05	23.7	0	12	78	23	97	19	110	0.83
I-set	PF07679.11	90	TR14702|c0_g3_i2|m.14091	-	248	3.5e-13	49.1	0	1	2	1.4e-08	3e-05	23.7	0	12	78	23	97	19	110	0.83
I-set	PF07679.11	90	TR14702|c0_g3_i3|m.14092	-	292	1.8e-15	56.5	0.1	1	3	0.0044	5.9	6.8	0	59	90	3	34	1	34	0.91
2OG-FeII_Oxy_3	PF13640.1	100	TR14702|c0_g3_i4|m.14094	-	737	3.9e-14	52.9	0	1	1	2.1e-17	1e-13	51.6	0	12	100	579	672	570	672	0.91
UCH	PF00443.24	269	TR14702|c0_g3_i4|m.14093	-	848	2.3e-51	174.4	0	1	1	8e-55	3e-51	174.1	0	2	269	324	843	323	843	0.96
2OG-FeII_Oxy_3	PF13640.1	100	TR14702|c0_g3_i5|m.14101	-	722	3.9e-14	52.9	0	1	1	2e-17	9.9e-14	51.6	0	12	100	564	657	555	657	0.91
UCH	PF00443.24	269	TR14702|c0_g3_i5|m.14100	-	784	1.7e-51	174.9	0	1	1	5.8e-55	2.2e-51	174.5	0	2	269	279	779	278	779	0.96
Ig_2	PF13895.1	80	TR14702|c0_g4_i1|m.14090	-	113	1.2e-08	34.9	0.2	1	1	9.1e-12	1.9e-08	34.2	0.2	6	80	21	96	16	96	0.82
Perilipin	PF03036.11	391	TR14703|c2_g1_i1|m.14117	-	502	2.4e-128	428.2	4.9	1	1	1.9e-132	2.9e-128	428	3.4	4	391	91	472	88	472	0.97
Perilipin	PF03036.11	391	TR14703|c2_g1_i2|m.14118	-	426	1.4e-128	429	4.9	1	1	2.2e-132	1.6e-128	428.8	3.4	4	391	15	396	12	396	0.97
Perilipin	PF03036.11	391	TR14703|c2_g1_i3|m.14120	-	193	3.1e-44	151.3	0.1	1	1	2.5e-48	3.7e-44	151.1	0.1	4	106	91	193	88	193	0.96
Perilipin	PF03036.11	391	TR14703|c2_g1_i3|m.14119	-	320	1e-77	261.5	4.6	1	1	2.6e-81	1.3e-77	261.2	3.2	105	391	10	290	7	290	0.97
PHD	PF00628.24	51	TR14703|c3_g2_i1|m.14122	-	1912	4.5e-25	87	39.7	1	3	1.6e-12	4.7e-09	35.8	4	1	49	632	681	632	682	0.91
PHD	PF00628.24	51	TR14703|c3_g2_i2|m.14126	-	1889	4.3e-25	87.1	39.7	1	3	1.6e-12	4.6e-09	35.8	4	1	49	609	658	609	659	0.91
PHD	PF00628.24	51	TR14703|c3_g2_i3|m.14130	-	1844	4e-25	87.2	39.7	1	3	1.5e-12	4.5e-09	35.8	4	1	49	609	658	609	659	0.91
PHD	PF00628.24	51	TR14703|c3_g2_i4|m.14134	-	1867	4.1e-25	87.2	39.7	1	3	1.5e-12	4.5e-09	35.8	4	1	49	632	681	632	682	0.91
BTB_2	PF02214.17	94	TR14704|c1_g3_i1|m.14138	-	128	3.3e-27	94.5	0	1	1	5.5e-31	4.1e-27	94.2	0	1	89	38	127	38	128	0.96
SEFIR	PF08357.6	150	TR14705|c2_g1_i1|m.14141	-	442	1.8e-23	83.2	0	1	1	1.7e-27	2.5e-23	82.7	0	2	150	230	385	229	385	0.86
Neur_chan_LBD	PF02931.18	217	TR14706|c0_g1_i1|m.14148	-	249	6.4e-77	257.5	4.3	1	1	5e-81	7.5e-77	257.3	3	1	216	35	239	35	240	0.98
Neur_chan_memb	PF02932.11	237	TR14706|c1_g1_i1|m.14151	-	313	8.2e-90	300.8	0	1	1	8e-94	1.2e-89	300.3	0	1	237	5	304	5	304	0.92
Pkinase_Tyr	PF07714.12	259	TR14706|c1_g1_i1|m.14150	-	993	5.1e-91	304.3	0	1	1	2.8e-94	8.4e-91	303.6	0	2	258	417	668	416	669	0.96
Neur_chan_memb	PF02932.11	237	TR14706|c1_g1_i2|m.14155	-	313	8.2e-90	300.8	0	1	1	8e-94	1.2e-89	300.3	0	1	237	5	304	5	304	0.92
Focal_AT	PF03623.8	139	TR14706|c1_g1_i2|m.14154	-	319	6.9e-62	207	7.3	1	1	2e-65	9.8e-62	206.5	5.1	1	136	180	315	180	317	0.99
Neur_chan_LBD	PF02931.18	217	TR14706|c2_g1_i1|m.14157	-	416	1e-69	234	0.4	1	1	3.9e-73	1.5e-69	233.5	0.3	1	217	27	232	27	232	0.98
[truncated: 48,441 more rows]
