# Supplementary material for: Domestication drive the changes of immune and digestive system of Eurasian perch (Perca fluviatilis)
Source: PLoS One. 2017 Mar 3;12(3):e0172903. doi: 10.1371/journal.pone.0172903 (PMC5336236; doi:10.1371/journal.pone.0172903)
Supplement: S6 Table — (XLSX) [file pone.0172903.s009.xlsx]

## Sheet: Table S6
Table S6. Putative SNP markers identified to distinguish domesticated and wild perch
Transcripts_ID	Position	Reference	Variant	Domesticated GT	Domesticated DP	Wild GT	Wild DP	Uniprot annotation
TR60190|c0_g1_i2	1571	C	T	TT	10	CC	10	sp|Q8K1B8|URP2_MOUSE
TR73097|c1_g3_i6	563	A	T	TT	10	AA	10
TR42651|c7_g5_i4	96	A	G	GG	10	AA	10
TR49860|c0_g1_i1	507	A	C	CC	10	AA	10
TR62530|c0_g1_i1	134	G	A	AA	10	GG	10
TR65891|c2_g1_i2	604	T	C	CC	10	TT	10
TR86364|c0_g1_i1	154	A	C	CC	10	AA	10
TR81442|c2_g1_i1	365	T	C	CC	10	TT	11
TR31396|c0_g1_i1	490	T	A	AA	10	TT	11
TR36791|c0_g2_i1	863	T	C	CC	10	TT	11
TR52633|c7_g4_i1	2705	A	C	CC	10	AA	11
TR81442|c2_g1_i1	367	C	G	GG	10	CC	12
TR42683|c4_g1_i2	2266	A	G	GG	10	AA	13	sp|E7FDE0|TM138_DANRE
TR9262|c0_g1_i1	49	A	T	TT	10	AA	13	sp|Q15842|KCNJ8_HUMAN
TR32210|c0_g1_i1	2021	A	C	CC	10	AA	15
TR7496|c0_g2_i1	114	T	C	CC	10	TT	16
TR58427|c0_g1_i1	872	T	G	GG	10	TT	16
TR65946|c0_g2_i1	1295	C	T	TT	10	CC	16	sp|Q90YI3|SYMM_TAKRU
TR37290|c0_g1_i1	839	T	A	AA	10	TT	17	sp|Q9Z309|CIB2_MOUSE
TR59402|c0_g1_i1	1168	A	T	TT	10	AA	17	sp|Q96EL1|F212A_HUMAN
TR87878|c0_g1_i1	1410	G	A	AA	10	GG	18	sp|Q5R853|PPR1C_PONAB
TR7790|c1_g2_i1	1002	T	A	AA	10	TT	18	sp|A6NK53|ZN233_HUMAN
TR35658|c1_g4_i4	370	A	C	CC	10	AA	18
TR79920|c0_g1_i1	538	G	T	TT	10	GG	18
TR60663|c0_g2_i1	209	G	T	TT	10	GG	19
TR21052|c0_g1_i1	1231	A	G	GG	10	AA	19	sp|Q9DBT5|AMPD2_MOUSE
TR91063|c0_g1_i1	472	C	G	GG	10	CC	19
TR52250|c1_g8_i1	214	T	C	CC	10	TT	19
TR69842|c0_g2_i1	80	C	T	TT	10	CC	19
TR35658|c1_g4_i4	359	C	G	GG	10	CC	19
TR59633|c3_g1_i4	76	G	A	AA	10	GG	20	sp|P35479|CPI1_PIG
TR40602|c1_g1_i1	2020	C	T	TT	10	CC	20	sp|A2A4P0|DHX8_MOUSE
TR17793|c5_g1_i1	1217	T	G	GG	10	TT	23
TR43927|c0_g1_i1	310	C	A	AA	10	CC	24	sp|Q63934|PO4F2_MOUSE
TR22605|c3_g3_i2	400	C	T	TT	10	CC	24
TR61591|c0_g1_i3	1151	A	C	CC	10	AA	25	sp|Q6DHQ1|HVCN1_DANRE
TR38661|c0_g1_i1	642	T	A	AA	10	TT	26
TR72534|c0_g2_i1	966	G	T	TT	10	GG	27
TR38661|c0_g1_i1	620	C	G	GG	10	CC	27
TR38661|c0_g1_i1	641	T	A	AA	10	TT	28
TR79367|c0_g6_i1	403	C	T	TT	10	CC	28
TR26717|c4_g7_i1	91	G	A	AA	10	GG	30
TR78749|c0_g1_i1	233	A	G	GG	10	AA	33
TR43617|c0_g1_i1	192	T	C	CC	10	TT	35
TR69523|c0_g1_i2	231	T	C	CC	10	TT	38	sp|P97831|TWST2_RAT
TR35597|c2_g3_i3	476	G	T	TT	10	GG	48	sp|P36514|UD2C1_RABIT
TR62985|c0_g1_i1	276	G	A	AA	10	GG	79
TR42653|c1_g7_i1	44	G	A	AA	10	GG	185
TR45220|c5_g12_i1	177	T	C	TT	10	CC	10
TR81449|c0_g1_i2	3158	A	G	AA	10	GG	10	sp|Q17QU4|RB39B_BOVIN
TR17844|c1_g3_i1	155	T	C	TT	10	CC	10
TR71755|c1_g3_i8	365	T	C	TT	10	CC	10
TR4514|c0_g1_i1	475	A	T	AA	10	TT	10
TR46832|c0_g4_i1	261	G	C	GG	10	CC	10
TR60419|c0_g1_i1	531	T	C	TT	10	CC	10
TR7756|c0_g1_i1	199	A	C	AA	10	CC	11
TR13193|c0_g1_i1	219	G	T	GG	10	TT	11
TR78081|c0_g2_i1	269	A	G	AA	10	GG	11
TR78081|c0_g2_i1	270	G	T	GG	10	TT	11
TR15064|c0_g1_i1	1288	A	T	AA	10	TT	11	sp|Q503U3|MFFA_DANRE
TR39220|c0_g1_i1	1608	T	G	TT	10	GG	12
TR15930|c0_g1_i1	411	T	C	TT	10	CC	13
TR90622|c0_g1_i1	1426	A	C	AA	10	CC	13	sp|Q90XB3|OLIG2_CHICK
TR79610|c0_g3_i1	184	C	T	CC	10	TT	14
TR59636|c1_g6_i2	478	A	G	AA	10	GG	14
TR18037|c0_g1_i3	727	T	G	TT	10	GG	14	sp|Q8C0L6|PAOX_MOUSE
TR87256|c0_g1_i2	362	T	C	TT	10	CC	14
TR17881|c6_g6_i2	85	C	T	CC	10	TT	15
TR4726|c0_g2_i1	864	C	G	CC	10	GG	15
TR73345|c3_g2_i2	172	G	T	GG	10	TT	16
TR73345|c3_g2_i2	171	C	T	CC	10	TT	17
TR81501|c1_g3_i2	383	C	T	CC	10	TT	19	sp|Q9V3Z6|MYO7A_DROME
TR15691|c0_g1_i4	352	G	T	GG	10	TT	19	sp|Q9HBF4|ZFYV1_HUMAN
TR85210|c0_g1_i1	654	T	C	TT	10	CC	23
TR32723|c0_g1_i1	504	G	A	GG	10	AA	29	sp|Q9DBI0|TMPS6_MOUSE
TR49450|c0_g1_i1	627	C	T	CC	10	TT	35	sp|Q6NT99|DUS23_MOUSE
TR11364|c0_g2_i1	913	A	G	AA	10	GG	40	sp|Q9N2D1|TRYT_PIG
TR11668|c0_g2_i1	127	T	C	TT	10	CC	45
TR4820|c0_g1_i1	122	A	C	AA	10	CC	58
TR73091|c0_g1_i2	211	A	G	AA	10	GG	59	sp|Q63ZU3|MYADM_XENLA
TR55782|c0_g12_i1	718	C	T	CC	10	TT	447	sp|Q8JFQ6|K1C13_ONCMY
TR69942|c0_g1_i7	272	A	G	AG	10	GG	10
TR35607|c0_g6_i1	9	T	C	TC	10	CC	10	sp|P18700|TBB_STRPU
TR59969|c0_g1_i1	1115	A	T	AT	10	TT	10	sp|Q8NHQ8|RASF8_HUMAN
TR17829|c5_g6_i2	11	T	A	TA	10	AA	10
TR64011|c0_g7_i1	109	C	A	CA	10	AA	10
TR76759|c5_g3_i1	362	G	A	GA	10	AA	10
TR73375|c5_g1_i5	76	T	C	TC	10	CC	10
TR42604|c2_g17_i1	81	C	T	CT	10	TT	10
TR26571|c2_g2_i1	338	G	A	GA	10	AA	11
TR42282|c8_g9_i2	159	T	A	TA	10	AA	11
TR92299|c0_g9_i1	106	T	G	TG	10	GG	11
TR26720|c1_g3_i1	143	T	C	TC	10	CC	11
TR46823|c0_g1_i1	45	A	C	AC	10	CC	11
TR73089|c0_g2_i1	41	C	T	CT	10	TT	11
TR7536|c0_g2_i3	1398	G	A	GA	10	AA	11	sp|Q91YD1|CXD3_MOUSE
TR45199|c6_g8_i2	122	G	A	GA	10	AA	12
TR69005|c0_g5_i1	286	A	C	AC	10	CC	13
TR46867|c5_g9_i1	292	G	A	GA	10	AA	13
TR46867|c5_g9_i1	291	T	C	TC	10	CC	13
TR81519|c9_g3_i1	2856	A	G	AG	10	GG	13	sp|Q80TS3|LPHN3_MOUSE
TR40371|c0_g1_i1	198	T	G	TG	10	GG	13
TR73375|c5_g1_i5	25	A	C	AC	10	CC	13
TR73375|c5_g1_i5	37	A	C	AC	10	CC	13
TR82092|c0_g1_i1	1743	C	A	CA	10	AA	14	sp|A8WGB1|CCBE1_DANRE
TR82092|c0_g1_i1	1744	T	A	TA	10	AA	14	sp|A8WGB1|CCBE1_DANRE
TR59634|c3_g1_i6	556	T	C	TC	10	CC	14
TR78493|c0_g1_i4	565	T	C	TC	10	CC	15	sp|Q6B4J5|EXSA_BACCE
TR26560|c5_g4_i2	134	C	A	CA	10	AA	15	sp|P59046|NAL12_HUMAN
TR45220|c5_g8_i1	271	C	A	CA	10	AA	16
TR64401|c0_g8_i1	127	G	C	GC	10	CC	17
TR59630|c3_g2_i1	204	G	A	GA	10	AA	18
TR59685|c2_g3_i2	14	G	A	GA	10	AA	18
TR22470|c0_g2_i1	579	C	T	CT	10	TT	19
TR22564|c0_g1_i1	3070	C	A	CA	10	AA	19	sp|Q8IZR5|CKLF4_HUMAN
TR73401|c20_g3_i1	18	C	G	CG	10	GG	20
TR26748|c7_g2_i3	418	G	A	GA	10	AA	23	sp|Q640U3|CLMP_XENTR
TR14766|c0_g3_i1	89	C	A	CA	10	AA	23	sp|Q5HYK7|SH319_HUMAN
TR2990|c0_g1_i1	149	G	A	GA	10	AA	32
TR53376|c1_g1_i1	33	C	T	CT	10	TT	40
TR45212|c5_g9_i4	95	A	G,T	AG,T	10	G,TG,T	125	sp|P22105|TENX_HUMAN
TR3092|c0_g1_i1	596	C	T	CT	10	CC	10	sp|Q98879|DLX4A_DANRE
TR8087|c2_g8_i2	30	G	A	GA	10	GG	10	sp|Q9UN70|PCDGK_HUMAN
TR21500|c0_g1_i1	27	T	C	TC	10	TT	10
TR30966|c0_g1_i1	993	C	A	CA	10	CC	10	sp|Q86VH2|KIF27_HUMAN
TR46831|c1_g5_i7	1423	G	A	GA	10	GG	10	sp|Q503T5|TATD3_DANRE
TR59685|c1_g5_i1	122	A	G	AG	10	AA	10
TR67645|c0_g1_i1	961	A	T	AT	10	AA	10	sp|A6NKP2|D42E2_HUMAN
TR81507|c1_g1_i1	7	A	C	AC	10	AA	10
TR81659|c0_g1_i1	36	C	A	CA	10	CC	10
TR31989|c0_g1_i2	821	C	A	CA	10	CC	10
TR35806|c0_g1_i1	2099	G	A	GA	10	GG	10
TR42276|c0_g1_i1	1086	C	G	CG	10	CC	10	sp|Q9UP65|PA24C_HUMAN
TR85329|c0_g1_i2	1200	C	T	CT	10	CC	10
TR45246|c1_g3_i1	43	A	G	AG	10	AA	10
TR82139|c0_g1_i1	456	G	A	GA	10	GG	10
TR26560|c5_g4_i2	75	G	A	GA	10	GG	10	sp|P59046|NAL12_HUMAN
TR42291|c0_g1_i4	972	C	A	CA	10	CC	10	sp|Q64550|UD11_RAT
TR15737|c0_g1_i1	95	G	C	GC	10	GG	10	sp|P28064|PSB8_RAT
TR21551|c0_g1_i1	3150	A	G	AG	10	AA	10	sp|Q6NRY2|NOL6_XENLA
TR21551|c0_g1_i1	3165	C	T	CT	10	CC	10	sp|Q6NRY2|NOL6_XENLA
TR57094|c0_g1_i1	1359	T	C	TC	10	TT	10	sp|Q13336|UT1_HUMAN
TR73360|c0_g1_i3	594	C	T	CT	10	CC	10	sp|Q6RG02|VIT_FENME
TR32700|c0_g3_i2	177	C	A	CA	10	CC	10
TR23033|c0_g1_i1	1328	T	A	TA	10	TT	10
TR37717|c0_g1_i1	413	G	A	GA	10	GG	10
TR17865|c0_g2_i1	191	G	T	GT	10	GG	10
TR36614|c0_g1_i1	310	T	C	TC	10	TT	10	sp|Q8NB91|FANCB_HUMAN
TR51216|c0_g1_i1	527	C	G	CG	10	CC	10
TR18270|c0_g1_i1	99	A	G	AG	10	AA	10
TR87550|c0_g1_i1	150	G	C	GC	10	GG	10
TR2699|c0_g1_i1	123	C	T	CT	10	CC	10
TR81458|c0_g2_i1	2770	G	A	GA	10	GG	10	sp|Q7ZXX2|KIF19_XENLA
TR43064|c1_g1_i5	2762	C	T	CT	10	CC	10	sp|B0R1D5|SZ12B_DANRE
TR86235|c0_g1_i5	1980	T	G	TG	10	TT	10
TR59617|c6_g1_i3	680	T	C	TC	10	TT	10	sp|Q5RCM2|FA35A_PONAB
TR74767|c0_g1_i1	213	A	T	AT	10	AA	10
TR73101|c2_g3_i1	2482	G	A	GA	10	GG	10	sp|Q08CI4|CCYL1_DANRE
TR87779|c0_g2_i5	2284	C	T	CT	10	CC	10
TR73081|c3_g1_i7	5288	A	C	AC	10	AA	10	sp|Q61102|ABCB7_MOUSE
TR14718|c4_g1_i7	278	G	A	GA	10	GG	10
TR61841|c0_g1_i1	335	G	A	GA	10	GG	10	sp|P62878|RBX1_MOUSE
TR71165|c0_g1_i7	3888	C	T	CT	10	CC	10	sp|O00533|NCHL1_HUMAN
TR82784|c0_g1_i1	407	C	T	CT	10	CC	10
TR1879|c1_g1_i2	401	G	T	GT	10	GG	10	sp|P49892|AA1R_CHICK
TR87249|c0_g1_i1	255	A	G	AG	10	AA	10	sp|Q5RBJ6|STRAA_PONAB
TR18508|c0_g1_i1	1679	G	A	GA	10	GG	10	sp|Q8NGH9|O52E4_HUMAN
TR44557|c0_g1_i1	231	C	A	CA	10	CC	10	sp|E1BGQ2|ZCHC4_BOVIN
TR80218|c0_g1_i1	360	C	T	CT	10	CC	10
TR8146|c0_g1_i1	423	C	T	CT	10	CC	11
TR50276|c0_g2_i1	2196	A	T	AT	10	AA	11	sp|O43683|BUB1_HUMAN
TR55149|c0_g2_i3	444	G	A	GA	10	GG	11	sp|O00471|EXOC5_HUMAN
TR82984|c1_g2_i1	462	G	T	GT	10	GG	11
TR28151|c0_g1_i3	1035	G	A	GA	10	GG	11
TR40589|c3_g5_i1	256	A	G	AG	10	AA	11
TR81507|c1_g1_i1	17	G	A	GA	10	GG	11
TR52210|c2_g3_i1	3166	C	G	CG	10	CC	11	sp|O94876|TMCC1_HUMAN
TR54935|c0_g2_i1	29	G	T	GT	10	GG	11
TR58424|c3_g14_i1	216	T	C	TC	10	TT	11
TR6899|c0_g11_i1	155	C	T	CT	10	CC	11
TR31592|c0_g8_i1	965	C	T	CT	10	CC	11
TR78225|c0_g1_i2	523	G	A	GA	10	GG	11
TR64927|c1_g1_i1	98	C	T	CT	10	CC	11
TR6183|c0_g1_i1	890	G	A	GA	10	GG	11
TR22595|c0_g1_i1	297	G	C	GC	10	GG	11
TR26560|c5_g4_i2	80	A	T	AT	10	AA	11	sp|P59046|NAL12_HUMAN
TR68568|c2_g1_i1	797	G	T	GT	10	GG	11
TR18594|c0_g1_i1	99	G	A	GA	10	GG	11
TR1952|c0_g1_i1	64	G	A	GA	10	GG	11
TR83944|c0_g1_i1	68	G	A	GA	10	GG	11
TR51302|c0_g1_i1	2855	G	T	GT	10	GG	11	sp|Q8N4Q0|ZADH2_HUMAN
TR64061|c0_g2_i1	442	G	A	GA	10	GG	11
TR70417|c0_g1_i1	1094	G	A	GA	10	GG	11	sp|Q9VBW3|CAD96_DROME
TR50965|c1_g1_i1	1207	C	G	CG	10	CC	11
TR68632|c0_g1_i6	280	T	C	TC	10	TT	11
TR63432|c0_g3_i1	366	A	G	AG	10	AA	11
TR58705|c0_g1_i1	360	G	T	GT	10	GG	11	sp|Q5TEJ8|THMS2_HUMAN
TR72292|c0_g1_i1	132	G	A	GA	10	GG	11
TR87651|c0_g1_i1	755	C	A	CA	10	CC	11	sp|Q6GPK9|TAOK2_XENLA
TR67595|c0_g1_i1	302	T	A	TA	10	TT	11
TR11103|c0_g1_i1	195	G	A	GA	10	GG	11
TR58054|c0_g1_i1	728	T	C	TC	10	TT	11
TR15048|c1_g2_i1	63	G	A	GA	10	GG	12
TR42592|c4_g3_i4	68	C	T	CT	10	CC	12
TR42592|c4_g3_i4	69	G	A	GA	10	GG	12
TR55149|c0_g2_i3	422	C	G	CG	10	CC	12	sp|O00471|EXOC5_HUMAN
TR3790|c0_g1_i1	24	G	A	GA	10	GG	12
TR64360|c0_g1_i1	2053	A	G	AG	10	AA	12	sp|Q6ZMV9|KIF6_HUMAN
TR73396|c0_g7_i4	325	G	A	GA	10	GG	12
TR81711|c0_g1_i2	135	C	G	CG	10	CC	12
TR52222|c1_g3_i1	97	T	C	TC	10	TT	12
TR17850|c3_g3_i1	308	C	A	CA	10	CC	12
TR60454|c0_g1_i1	185	T	A	TA	10	TT	12	sp|Q8BXR6|PELI3_MOUSE
TR49304|c0_g1_i1	292	G	A	GA	10	GG	12	sp|O42248|GBLP_DANRE
TR54938|c0_g1_i1	287	A	G	AG	10	AA	12
TR21076|c0_g1_i1	77	C	T	CT	10	CC	12
TR42317|c2_g1_i1	81	T	C	TC	10	TT	12
TR63455|c0_g1_i1	52	A	G	AG	10	AA	12
TR21490|c0_g1_i1	701	G	A	GA	10	GG	12
TR54935|c0_g2_i1	38	A	G	AG	10	AA	12
TR79397|c1_g11_i1	384	C	T	CT	10	CC	12
TR32757|c15_g13_i1	60	G	A	GA	10	GG	12
TR71734|c0_g7_i2	143	C	T	CT	10	CC	12
TR26753|c0_g3_i13	96	G	T	GT	10	GG	12
TR69970|c4_g2_i2	553	C	A	CA	10	CC	12
TR31933|c0_g3_i2	440	C	T	CT	10	CC	12	sp|Q6DFV1|CNDG2_MOUSE
TR3790|c0_g1_i1	23	C	G	CG	10	CC	13
TR20099|c0_g1_i1	45	G	A	GA	10	GG	13
TR37639|c0_g1_i1	413	G	C	GC	10	GG	13
TR77541|c0_g1_i1	234	G	T	GT	10	GG	13
TR59685|c1_g5_i1	117	A	G	AG	10	AA	13
TR90284|c1_g2_i1	51	C	A	CA	10	CC	13
TR7447|c0_g2_i1	175	G	C	GC	10	GG	13	sp|Q9BYJ1|LOXE3_HUMAN
TR87888|c0_g1_i1	221	C	A	CA	10	CC	13	sp|A1L162|ERIC2_HUMAN
TR26555|c0_g1_i5	56	G	T	GT	10	GG	13
TR68943|c0_g1_i2	114	C	G	CG	10	CC	13
TR50114|c0_g1_i1	330	C	T	CT	10	CC	13	sp|Q14192|FHL2_HUMAN
TR55701|c8_g5_i1	48	G	C	GC	10	GG	13
TR51088|c0_g1_i1	87	T	C	TC	10	TT	13
TR32225|c0_g1_i3	1846	C	T	CT	10	CC	13	sp|P49767|VEGFC_HUMAN
TR86215|c0_g1_i1	4251	T	A	TA	10	TT	13	sp|Q1LUS8|RBP10_DANRE
TR24178|c0_g1_i1	1409	G	A	GA	10	GG	13	sp|Q61830|MRC1_MOUSE
TR81036|c1_g1_i1	1230	T	C	TC	10	TT	13	sp|Q8C110|SLIK6_MOUSE
TR42314|c0_g1_i1	95	C	A	CA	10	CC	13
TR86526|c0_g1_i1	223	G	A	GA	10	GG	13
TR86526|c0_g1_i1	224	A	C	AC	10	AA	13
TR54660|c1_g1_i1	899	C	T	CT	10	CC	13
TR79659|c0_g1_i1	126	T	G	TG	10	TT	13
TR5485|c0_g1_i1	116	G	C	GC	10	GG	13
TR42317|c2_g1_i1	183	T	G	TG	10	TT	13
TR21116|c0_g1_i1	570	T	A	TA	10	TT	13
TR12171|c0_g1_i1	178	G	T	GT	10	GG	13
TR18637|c0_g1_i1	616	C	A	CA	10	CC	13
TR7762|c0_g1_i1	384	C	A	CA	10	CC	13
TR20828|c0_g1_i1	565	C	T	CT	10	CC	13	sp|Q96HH4|TM169_HUMAN
TR55683|c0_g1_i2	166	C	T	CT	10	CC	13	sp|Q9BVG8|KIFC3_HUMAN
TR23173|c0_g1_i1	865	T	A	TA	10	TT	13
TR14611|c4_g2_i1	1338	G	A	GA	10	GG	13	sp|P05129|KPCG_HUMAN
TR2555|c0_g1_i1	1192	A	G	AG	10	AA	14	sp|Q8N3H0|F19A2_HUMAN
TR6944|c0_g1_i1	1114	C	T	CT	10	CC	14
TR14188|c0_g1_i1	1021	G	T	GT	10	GG	14	sp|O35400|ST2B1_MOUSE
TR14706|c0_g1_i1	639	C	A	CA	10	CC	14	sp|P12389|ACHA2_RAT
TR27912|c0_g1_i1	561	T	A	TA	10	TT	14
TR35653|c0_g2_i1	313	C	A	CA	10	CC	14
TR67131|c0_g3_i1	324	C	A	CA	10	CC	14
TR35402|c1_g1_i1	78	A	G	AG	10	AA	14
TR45226|c6_g4_i1	277	G	T	GT	10	GG	14
TR26796|c2_g1_i1	84	G	A	GA	10	GG	14
TR18878|c0_g1_i1	106	G	C	GC	10	GG	14
TR3323|c0_g1_i1	893	T	G	TG	10	TT	14	sp|Q92806|KCNJ9_HUMAN
TR56525|c0_g1_i1	35	A	G	AG	10	AA	14
TR83944|c0_g1_i1	73	G	A	GA	10	GG	14
TR78218|c0_g1_i2	183	A	T	AT	10	AA	14
TR28309|c0_g1_i1	549	C	A	CA	10	CC	14
TR28309|c0_g1_i1	550	A	G	AG	10	AA	14
TR32214|c0_g1_i1	367	G	T	GT	10	GG	14
TR14152|c0_g1_i1	441	A	G	AG	10	AA	14
TR47437|c0_g1_i1	155	C	T	CT	10	CC	14	sp|P02401|RLA2_RAT
TR59633|c3_g1_i4	107	A	G	AG	10	AA	14	sp|P35479|CPI1_PIG
TR44984|c0_g1_i1	908	A	T	AT	10	AA	14
TR41098|c0_g2_i1	435	G	C	GC	10	GG	14	sp|Q9BQR3|PRS27_HUMAN
TR37899|c0_g3_i1	949	C	T	CT	10	CC	15	sp|O15266|SHOX_HUMAN
TR42311|c3_g4_i2	1062	C	T	CT	10	CC	15
TR52202|c7_g2_i1	304	A	T	AT	10	AA	15
TR59649|c1_g1_i1	274	C	A	CA	10	CC	15
TR81927|c0_g2_i1	1991	T	C	TC	10	TT	15	sp|Q8BHG1|NRDC_MOUSE
TR83766|c0_g1_i1	1340	C	A	CA	10	CC	15	sp|Q8NEG4|FA83F_HUMAN
TR71532|c0_g1_i1	83	A	G	AG	10	AA	15
TR12141|c0_g1_i1	1480	T	C	TC	10	TT	15
TR69526|c0_g1_i1	154	A	G	AG	10	AA	15
TR40615|c3_g14_i1	58	C	A	CA	10	CC	15	sp|Q90744|NAGAB_CHICK
TR68943|c0_g1_i2	109	A	T	AT	10	AA	15
TR8324|c0_g1_i1	566	G	T	GT	10	GG	15
TR71532|c0_g1_i1	81	T	G	TG	10	TT	15
TR69927|c1_g5_i1	699	A	T	AT	10	AA	15
TR46904|c1_g5_i2	319	T	A	TA	10	TT	15
TR59078|c0_g1_i1	666	G	A	GA	10	GG	15
TR63404|c0_g1_i1	1298	T	C	TC	10	TT	15
TR21537|c0_g2_i2	465	G	A	GA	10	GG	16	sp|Q9EP64|TNMD_MOUSE
TR22458|c0_g2_i2	984	C	A	CA	10	CC	16	sp|B0UYI1|TEAN2_DANRE
TR35675|c0_g1_i1	95	C	T	CT	10	CC	16
TR84065|c0_g1_i1	200	G	T	GT	10	GG	16
TR90256|c0_g1_i1	347	G	A	GA	10	GG	16
TR23990|c0_g1_i1	67	A	G	AG	10	AA	16
TR41270|c0_g1_i1	1294	T	C	TC	10	TT	16	sp|A1L3F4|MEX3B_XENLA
TR77913|c0_g1_i1	244	A	G	AG	10	AA	16
TR87995|c0_g1_i1	579	G	A	GA	10	GG	16
TR35617|c4_g9_i1	364	G	A	GA	10	GG	16
TR22906|c0_g4_i1	592	T	A	TA	10	TT	16
TR13033|c0_g4_i1	85	C	T	CT	10	CC	16
TR71734|c0_g7_i2	131	C	G	CG	10	CC	16
TR73397|c2_g4_i1	95	G	A	GA	10	GG	16
TR28608|c0_g1_i1	642	C	T	CT	10	CC	16	sp|Q90339|MYSS_CYPCA
TR42799|c0_g2_i1	22	C	T	CT	10	CC	16
TR8806|c0_g1_i1	547	T	C	TC	10	TT	16
TR15036|c0_g7_i2	1418	A	G	AG	10	AA	16	sp|Q9BYV9|BACH2_HUMAN
TR69931|c1_g1_i1	949	G	T	GT	10	GG	16
TR55161|c0_g1_i1	1752	C	T	CT	10	CC	16	sp|Q0II76|GBRR2_BOVIN
TR39843|c1_g2_i1	1082	G	A	GA	10	GG	16
TR23446|c0_g2_i1	367	T	A	TA	10	TT	16	sp|Q13129|RLF_HUMAN
TR42278|c0_g16_i1	302	G	A	GA	10	GG	16
TR59633|c3_g1_i4	93	T	G	TG	10	TT	16	sp|P35479|CPI1_PIG
TR55694|c5_g1_i6	484	A	T	AT	10	AA	16	sp|Q4ZJM9|C1QL4_MOUSE
TR74423|c0_g2_i1	318	G	A	GA	10	GG	16
TR14758|c2_g6_i3	15	A	G	AG	10	AA	17	sp|Q9P2E3|ZNFX1_HUMAN
TR42799|c0_g2_i1	54	T	C	TC	10	TT	17
TR26735|c7_g8_i1	176	T	C	TC	10	TT	17
TR58129|c0_g1_i1	344	C	A	CA	10	CC	17
TR29895|c0_g1_i4	550	A	G	AG	10	AA	17
TR79369|c0_g1_i10	84	C	G	CG	10	CC	17
TR48444|c0_g1_i1	1294	T	C	TC	10	TT	18
TR32704|c6_g1_i1	52	C	T	CT	10	CC	18
TR49429|c0_g1_i1	220	C	T	CT	10	CC	18	sp|Q8CHP6|PHC3_MOUSE
TR51216|c1_g2_i3	1328	A	C	AC	10	AA	18	sp|Q01850|CDR2_HUMAN
TR37851|c0_g2_i1	942	C	T	CT	10	CC	18
TR89549|c0_g1_i1	191	A	G	AG	10	AA	18
TR58103|c0_g1_i1	203	C	A	CA	10	CC	18
TR22465|c0_g1_i1	119	A	C	AC	10	AA	18
TR5276|c0_g2_i2	1693	A	G	AG	10	AA	18	sp|Q8C828|KBTBD_MOUSE
TR74183|c0_g1_i1	1477	C	T	CT	10	CC	18
TR74944|c0_g2_i1	233	G	C	GC	10	GG	18	sp|Q8C9M2|CCD15_MOUSE
TR89129|c0_g1_i1	194	T	C	TC	10	TT	18
TR35828|c0_g1_i2	453	C	A	CA	10	CC	18
TR52598|c9_g10_i2	1335	C	T	CT	10	CC	18	sp|Q13118|KLF10_HUMAN
TR90819|c0_g1_i1	26	T	C	TC	10	TT	18
TR48999|c1_g1_i1	215	C	G	CG	10	CC	18
TR28179|c0_g1_i1	155	G	A	GA	10	GG	19
TR42597|c2_g7_i1	958	C	T	CT	10	CC	19
TR47851|c0_g1_i1	454	T	C	TC	10	TT	19
TR76725|c3_g1_i1	163	C	T	CT	10	CC	19
TR32237|c0_g4_i1	810	T	C	TC	10	TT	19	sp|Q98862|IHH_DANRE
TR42286|c4_g1_i1	2327	T	C	TC	10	TT	19	sp|A6X942|SH24B_MOUSE
TR42120|c0_g1_i2	327	T	G	TG	10	TT	19
TR71636|c0_g1_i1	260	C	A	CA	10	CC	19
TR76701|c1_g3_i7	91	G	A	GA	10	GG	19
TR16255|c0_g1_i1	916	C	G	CG	10	CC	19
TR29411|c0_g1_i1	339	G	A	GA	10	GG	19
TR76720|c0_g1_i1	36	C	G	CG	10	CC	19
TR76701|c1_g3_i7	92	A	G	AG	10	AA	19
TR59633|c3_g1_i4	34	G	A	GA	10	GG	19	sp|P35479|CPI1_PIG
TR59633|c3_g1_i4	73	A	G	AG	10	AA	20	sp|P35479|CPI1_PIG
TR25296|c0_g2_i1	1091	C	A	CA	10	CC	20
TR14984|c0_g1_i1	2343	C	A	CA	10	CC	20	sp|O35601|FYB_MOUSE
TR56598|c0_g1_i1	1599	T	C	TC	10	TT	20
TR35597|c2_g1_i1	1213	C	G	CG	10	CC	20	sp|P09875|UD2B1_RAT
TR52239|c1_g2_i2	149	C	T	CT	10	CC	20
TR13033|c0_g4_i1	38	T	A	TA	10	TT	20
TR35564|c0_g1_i1	345	T	A	TA	10	TT	20
TR65859|c0_g2_i1	342	C	T	CT	10	CC	20	sp|P18841|ADA1B_MESAU
TR16255|c0_g1_i1	915	A	G	AG	10	AA	20
TR73337|c1_g5_i3	897	C	A	CA	10	CC	20	sp|Q99JY3|GIMA4_MOUSE
TR87630|c0_g1_i1	135	G	A	GA	10	GG	20
TR45644|c0_g3_i1	184	C	A	CA	10	CC	21	sp|Q96IW2|SHD_HUMAN
TR89156|c0_g1_i1	967	C	A	CA	10	CC	21
TR63396|c0_g1_i1	107	A	G	AG	10	AA	21
TR41253|c0_g1_i1	1332	G	A	GA	10	GG	21	sp|B5SNZ6|ABRA_PIG
TR27054|c0_g1_i1	278	G	A	GA	10	GG	21
TR51173|c1_g1_i1	639	T	G	TG	10	TT	21
TR51271|c0_g1_i1	1918	C	G	CG	10	CC	22
TR29492|c0_g1_i1	554	G	A	GA	10	GG	22
TR29480|c0_g1_i1	62	C	T	CT	10	CC	22
TR11331|c0_g1_i1	402	T	A	TA	10	TT	22
TR38295|c0_g1_i1	425	C	T	CT	10	CC	22
TR41253|c0_g1_i1	2155	C	T	CT	10	CC	22	sp|B5SNZ6|ABRA_PIG
TR16071|c0_g1_i1	24	G	A	GA	10	GG	23
TR20077|c1_g1_i3	244	G	A	GA	10	GG	23	sp|Q6GLZ5|SEPT7_XENLA
TR50300|c1_g36_i1	99	G	A	GA	10	GG	23
TR42311|c7_g1_i1	360	T	C	TC	10	TT	23
TR59679|c3_g6_i1	87	C	T	CT	10	CC	23	sp|O88908|SOAT2_MOUSE
TR31753|c1_g1_i1	92	C	T	CT	10	CC	23	sp|P55036|PSMD4_HUMAN
TR49864|c1_g1_i1	256	A	G	AG	10	AA	23
TR38747|c0_g1_i1	2496	G	A	GA	10	GG	23
TR68950|c7_g17_i4	1384	T	A	TA	10	TT	23	sp|E6ZIJ1|HOIL1_DICLA
TR9800|c0_g1_i1	605	G	T	GT	10	GG	24
TR50300|c1_g36_i1	100	A	G	AG	10	AA	24
TR1926|c0_g1_i1	2493	C	T	CT	10	CC	24	sp|Q6T311|ARL9_HUMAN
TR46834|c5_g6_i1	24	G	A	GA	10	GG	24
TR5730|c0_g2_i1	484	C	T	CT	10	CC	25
TR42279|c2_g2_i1	666	C	T	CT	10	CC	25
TR22906|c0_g2_i1	1663	C	G	CG	10	CC	25
TR52365|c0_g1_i1	629	G	A	GA	10	GG	25	sp|Q9R0Q9|MPU1_MOUSE
TR32745|c0_g2_i1	762	T	G	TG	10	TT	25	sp|P97864|CASP7_MOUSE
TR54691|c1_g3_i1	155	A	C	AC	10	AA	25	sp|Q5DU56|NLRC3_MOUSE
TR31015|c0_g1_i1	988	C	A	CA	10	CC	25	sp|Q56JV6|TWF1_BOVIN
TR32717|c5_g1_i2	1845	T	C	TC	10	TT	25	sp|Q5R8M1|STK38_PONAB
TR18303|c0_g1_i1	1366	T	C	TC	10	TT	26	sp|Q3UPR0|SHSA3_MOUSE
TR81854|c0_g1_i1	359	C	T	CT	10	CC	26
TR28214|c3_g5_i2	91	C	T	CT	10	CC	26
TR8023|c2_g1_i4	307	T	A	TA	10	TT	26
TR43905|c0_g1_i1	371	A	G	AG	10	AA	26
TR18784|c0_g1_i1	183	C	T	CT	10	CC	27
TR71778|c0_g1_i2	2735	G	T	GT	10	GG	28	sp|Q8CJ40|CROCC_MOUSE
TR71094|c1_g1_i2	475	A	G	AG	10	AA	28
TR43290|c0_g1_i1	805	T	C	TC	10	TT	28
TR58701|c0_g1_i1	629	C	G	CG	10	CC	28
TR51847|c1_g2_i1	1828	C	A	CA	10	CC	29	sp|Q3T0E8|CALL4_BOVIN
TR51862|c0_g1_i1	646	T	C	TC	10	TT	29
TR26735|c7_g16_i1	88	T	C	TC	10	TT	30
TR59616|c6_g4_i4	94	A	G	AG	10	AA	30
TR82030|c1_g1_i1	998	T	A	TA	10	TT	30
TR78591|c0_g1_i1	464	G	A	GA	10	GG	30
TR30997|c0_g1_i1	480	G	T	GT	10	GG	32	sp|Q9BQL6|FERM1_HUMAN
TR81310|c0_g3_i1	62	G	A	GA	10	GG	32
TR81310|c0_g3_i1	63	C	T	CT	10	CC	32
TR45779|c0_g1_i1	1169	G	A	GA	10	GG	32
TR73004|c0_g1_i1	78	T	C	TC	10	TT	33
TR48458|c0_g1_i1	1936	C	T	CT	10	CC	34
TR35498|c1_g3_i1	885	C	T	CT	10	CC	35
TR76245|c0_g2_i1	520	T	A	TA	10	TT	36
TR1955|c0_g1_i1	2752	G	T	GT	10	GG	36	sp|Q8ND71|GIMA8_HUMAN
TR46839|c2_g2_i3	154	T	C	TC	10	TT	36
TR70878|c0_g1_i1	764	G	A	GA	10	GG	37	sp|Q7TMB0|LPPR3_RAT
TR32232|c0_g2_i1	413	T	C	TC	10	TT	40	sp|Q98917|PMEL_CHICK
TR35853|c0_g1_i1	504	G	A	GA	10	GG	41
TR68982|c4_g1_i1	96	A	T	AT	10	AA	41
TR68982|c4_g1_i1	90	A	C	AC	10	AA	42
TR51885|c0_g1_i1	225	C	A	CA	10	CC	42
TR42241|c3_g9_i2	360	T	G	TG	10	TT	44
TR20848|c0_g1_i1	1398	T	C	TC	10	TT	45	sp|Q1KL22|HXADA_TAKRU
TR59627|c0_g1_i1	80	A	G	AG	10	AA	49
TR17960|c0_g1_i1	1968	A	G	AG	10	AA	51	sp|Q13087|PDIA2_HUMAN
TR42613|c0_g2_i1	462	C	T	CT	10	CC	51	sp|P14381|YTX2_XENLA
TR42647|c7_g3_i1	75	A	C	AC	10	AA	53
TR20138|c0_g1_i2	94	A	T	AT	10	AA	56
TR57421|c0_g1_i1	87	C	T	CT	10	CC	59	sp|Q8AVU4|HES1B_XENLA
TR49270|c0_g1_i1	1314	A	T	AT	10	AA	64
TR73334|c1_g7_i3	664	G	A	GA	10	GG	66
TR10194|c0_g1_i1	1498	G	T	GT	10	GG	66	sp|Q90WN4|FOXD2_XENLA
TR42604|c2_g10_i1	327	T	C	TC	10	TT	211
TR20417|c0_g1_i1	30	G	T	GT	10	GG	346
TR59685|c2_g3_i1	198	G	T	TT	10	GT	10
TR54277|c0_g1_i1	657	T	A	AA	10	TA	10
TR22257|c0_g1_i1	35	G	T	TT	10	GT	10
TR8796|c0_g9_i1	90	A	G	GG	10	AG	10
TR18270|c0_g1_i1	78	G	A	AA	10	GA	10
TR90885|c0_g1_i1	84	T	C	CC	10	TC	10	sp|Q8QZX0|SBK1_MOUSE
TR26803|c7_g3_i1	52	A	G	GG	10	AG	11
TR73361|c2_g9_i2	42	C	T	TT	10	CT	11
TR72372|c0_g1_i1	146	A	T	TT	10	AT	11
TR23747|c0_g1_i4	442	C	G	GG	10	CG	11
TR7800|c0_g1_i3	77	C	A	AA	10	CA	12	sp|P36968|GPX4_PIG
TR16047|c0_g1_i1	89	G	T	TT	10	GT	12
TR68978|c5_g5_i1	352	A	G	GG	10	AG	12
TR73969|c0_g1_i1	24	G	C	CC	10	GC	12
TR22535|c0_g3_i1	653	C	T	TT	10	CT	14	sp|P11019|VATE1_BOVIN
TR73427|c2_g1_i6	223	A	T	TT	10	AT	14
TR42799|c0_g2_i1	16	T	C	CC	10	TC	15
TR4847|c0_g1_i1	266	T	A	AA	10	TA	15
TR43303|c0_g15_i1	12	C	T	TT	10	CT	17	sp|A0JMW6|T214A_XENLA
TR43303|c0_g15_i1	22	A	G	GG	10	AG	17	sp|A0JMW6|T214A_XENLA
TR59409|c0_g1_i1	136	C	T	TT	10	CT	17
TR69526|c0_g1_i1	155	A	G	GG	10	AG	17
TR20107|c0_g1_i2	224	G	A	AA	10	GA	17
TR85273|c0_g1_i1	686	G	A	AA	10	GA	18
TR55161|c0_g1_i1	1884	T	G	GG	10	TG	19	sp|Q0II76|GBRR2_BOVIN
TR87786|c3_g1_i1	87	C	T	TT	10	CT	19
TR45220|c5_g10_i1	56	C	T	TT	10	CT	19
TR83548|c0_g2_i1	47	T	G	GG	10	TG	20
TR20692|c4_g1_i1	133	G	A	AA	10	GA	20
TR90751|c0_g1_i1	195	G	A	AA	10	GA	20
TR15699|c0_g1_i1	163	G	T	TT	10	GT	22
TR47003|c0_g1_i1	329	C	T	TT	10	CT	22
TR71131|c0_g1_i1	1333	T	G	GG	10	TG	23	sp|Q96DR7|ARHGQ_HUMAN
TR42675|c30_g3_i1	140	A	G	GG	10	AG	23
TR81480|c0_g2_i1	441	T	C	CC	10	TC	24	sp|Q8IYD1|ERF3B_HUMAN
TR68966|c0_g3_i1	75	A	G	GG	10	AG	25
TR23800|c1_g1_i1	2176	G	A	AA	10	GA	26
TR40651|c5_g1_i1	91	A	C	CC	10	AC	27	sp|Q6PEC4|SKP1_RAT
TR14702|c0_g4_i1	261	C	A	AA	10	CA	29
TR71140|c5_g3_i1	170	T	G	GG	10	TG	30
TR73402|c0_g3_i3	133	A	G	GG	10	AG	30	sp|A6NMZ7|CO6A6_HUMAN
TR73402|c0_g3_i3	142	T	C	CC	10	TC	30	sp|A6NMZ7|CO6A6_HUMAN
TR45221|c2_g2_i2	247	T	C	CC	10	TC	32
TR40617|c6_g2_i1	380	C	A	AA	10	CA	37	sp|P10280|VKT52_ANESU
TR46880|c3_g4_i1	160	G	A	AA	10	GA	47
TR40545|c0_g1_i1	138	T	C	CC	10	TC	48
TR39500|c0_g1_i1	506	C	A	AA	10	CA	53
TR49270|c0_g1_i1	1851	A	C	CC	10	AC	86
TR12574|c0_g1_i1	258	G	A	GG	10	GA	10
TR5719|c1_g1_i1	201	C	T	CC	10	CT	10
TR8060|c4_g1_i1	437	A	C	AA	10	AC	10
TR22257|c0_g1_i1	33	A	G	AA	10	AG	10
TR22743|c0_g1_i1	264	C	A	CC	10	CA	10	sp|P70582|NUP54_RAT
TR24427|c0_g2_i1	28	G	A	GG	10	GA	10
TR24427|c0_g2_i1	37	G	A	GG	10	GA	10
TR42592|c4_g3_i4	61	A	G	AA	10	AG	10
TR42592|c4_g3_i4	64	A	G	AA	10	AG	10
TR48501|c0_g1_i1	1390	G	A	GG	10	GA	10	sp|F1QRC1|DRC1_DANRE
TR74420|c0_g3_i1	959	C	A	CC	10	CA	10
TR85996|c0_g2_i1	472	C	G	CC	10	CG	10	sp|Q32KH9|ARSG_CANFA
TR87836|c0_g2_i1	1043	C	G	CC	10	CG	10	sp|Q8NG48|LINES_HUMAN
TR67835|c1_g1_i1	170	T	A	TT	10	TA	10
TR70867|c0_g1_i6	88	C	G	CC	10	CG	10	sp|Q9Y2Z4|SYYM_HUMAN
TR84559|c0_g1_i1	1618	G	T	GG	10	GT	10	sp|P02722|ADT1_BOVIN
TR42308|c0_g1_i6	1793	G	A	GG	10	GA	10	sp|Q08BN9|NXPE3_DANRE
TR13980|c0_g1_i1	1014	T	G	TT	10	TG	10	sp|Q5R615|RB33B_PONAB
TR73493|c0_g1_i1	544	A	T	AA	10	AT	10
TR57121|c0_g2_i1	44	C	T	CC	10	CT	10
TR82103|c0_g3_i1	825	T	C	TT	10	TC	10	sp|Q4KLP8|SGOL1_XENLA
TR21592|c0_g1_i1	1069	A	G	AA	10	AG	10
TR85329|c0_g1_i2	81	T	C	TT	10	TC	10
TR19326|c0_g1_i1	1458	C	T	CC	10	CT	10	sp|Q08821|HXA1_XENLA
TR58138|c0_g2_i2	109	A	C	AA	10	AC	10	sp|Q94BV5|GSXL4_ARATH
TR18270|c0_g1_i1	79	G	A	GG	10	GA	10
TR8196|c0_g1_i1	505	T	C	TT	10	TC	10	sp|P23760|PAX3_HUMAN
TR70405|c0_g1_i1	244	G	A	GG	10	GA	10
TR73058|c2_g2_i1	146	G	A	GG	10	GA	10
TR32734|c0_g1_i1	92	T	G	TT	10	TG	10
TR19287|c0_g1_i1	636	T	G	TT	10	TG	10
TR32697|c2_g15_i1	316	T	C	TT	10	TC	10
TR19642|c0_g1_i2	1105	A	G	AA	10	AG	10	sp|F1QDF8|FXJ1A_DANRE
TR7942|c0_g1_i1	414	A	T	AA	10	AT	10
TR39316|c0_g1_i1	406	T	A	TT	10	TA	10
TR47938|c0_g1_i1	514	G	T	GG	10	GT	10
TR28524|c0_g1_i1	1461	G	A	GG	10	GA	10	sp|Q5VXU3|CHIC1_HUMAN
TR71740|c6_g1_i1	315	G	A	GG	10	GA	10
TR90838|c0_g1_i1	1726	A	G	AA	10	AG	10	sp|Q6DGF5|ZDH12_RAT
TR14637|c0_g1_i1	104	T	G	TT	10	TG	10
TR75270|c0_g1_i1	27	T	C	TT	10	TC	10
TR46960|c0_g1_i1	681	G	C	GG	10	GC	10
TR51629|c0_g2_i2	199	C	T	CC	10	CT	10
TR23461|c0_g2_i1	91	C	G	CC	10	CG	10	sp|P28827|PTPRM_HUMAN
TR81626|c0_g3_i1	46	G	A	GG	10	GA	11
TR90540|c0_g1_i1	476	A	T	AA	10	AT	11	sp|P86435|VGF_BOVIN
TR55116|c0_g8_i1	546	T	C	TT	10	TC	11
TR49143|c0_g4_i1	402	T	C	TT	10	TC	11
TR2991|c0_g2_i1	58	A	G	AA	10	AG	11	sp|Q8N3H0|F19A2_HUMAN
TR78534|c0_g1_i3	113	G	A	GG	10	GA	11
TR73426|c1_g2_i1	202	T	C	TT	10	TC	11
TR42660|c4_g3_i2	159	T	C	TT	10	TC	11
TR9153|c0_g1_i1	248	A	G	AA	10	AG	11
TR82758|c0_g1_i1	221	G	A	GG	10	GA	11
TR41244|c5_g1_i1	38	G	T	GG	10	GT	11	sp|Q9CXC9|ETV5_MOUSE
TR19287|c0_g1_i1	635	G	T	GG	10	GT	11
TR50143|c0_g1_i2	153	C	A	CC	10	CA	11
TR21136|c0_g1_i1	13	G	A	GG	10	GA	11	sp|Q5I0H4|TMCO1_RAT
TR58130|c0_g4_i1	123	C	T	CC	10	CT	11
TR64932|c0_g1_i1	181	A	G	AA	10	AG	11	sp|O88990|ACTN3_MOUSE
TR7462|c1_g1_i1	950	C	T	CC	10	CT	11
TR3419|c0_g1_i2	311	C	T	CC	10	CT	11	sp|Q9D404|OXSM_MOUSE
TR42240|c1_g6_i11	656	T	A	TT	10	TA	11	sp|Q11200|SIA4A_CHICK
TR80778|c0_g1_i1	374	G	A	GG	10	GA	11
TR82488|c0_g1_i1	236	C	G	CC	10	CG	11	sp|Q6DGN0|RERGL_DANRE
TR55356|c0_g1_i1	923	A	G	AA	10	AG	11	sp|Q0P6D2|FA69C_HUMAN
TR69001|c4_g4_i1	290	T	C	TT	10	TC	11
TR78409|c0_g1_i1	294	A	T	AA	10	AT	11
TR42278|c0_g16_i1	330	G	T	GG	10	GT	11
TR57449|c0_g1_i1	907	C	A	CC	10	CA	11	sp|Q9H3W5|LRRN3_HUMAN
TR7253|c0_g1_i1	368	T	C	TT	10	TC	11
TR58475|c2_g3_i1	1147	T	G	TT	10	TG	11	sp|Q9R0I6|XIAP_RAT
TR90851|c0_g1_i4	262	C	T	CC	10	CT	11	sp|Q8N350|DOS_HUMAN
TR69961|c3_g1_i2	122	T	G	TT	10	TG	12
TR8721|c6_g6_i1	209	A	G	AA	10	AG	12
TR29867|c0_g4_i1	525	G	C	GG	10	GC	12	sp|O60229|KALRN_HUMAN
TR26773|c2_g1_i1	1372	A	C	AA	10	AC	12	sp|Q95N27|PP16B_BOVIN
TR78534|c0_g1_i3	96	A	G	AA	10	AG	12
TR78534|c0_g1_i3	98	A	G	AA	10	AG	12
TR73360|c0_g2_i1	3501	C	T	CC	10	CT	12	sp|Q6RG02|VIT_FENME
TR15615|c0_g1_i3	119	T	C	TT	10	TC	12
TR79397|c1_g11_i1	385	C	T	CC	10	CT	12
TR32686|c3_g1_i2	2302	G	A	GG	10	GA	12	sp|Q561R8|FA26F_RAT
TR80980|c0_g1_i1	81	G	T	GG	10	GT	12
TR3389|c0_g1_i1	150	A	G	AA	10	AG	12
TR20746|c2_g1_i1	61	A	C	AA	10	AC	12
TR17061|c0_g1_i1	268	T	C	TT	10	TC	12
TR20117|c0_g1_i6	1083	T	C	TT	10	TC	12	sp|Q6TLK4|RHG27_RAT
TR42927|c0_g1_i2	113	C	T	CC	10	CT	12
TR90898|c2_g2_i1	620	A	T	AA	10	AT	12	sp|O95819|M4K4_HUMAN
TR90740|c0_g2_i1	172	C	G	CC	10	CG	12
TR74497|c0_g1_i1	1339	C	A	CC	10	CA	12
TR17002|c0_g1_i1	88	C	A	CC	10	CA	12
TR87786|c3_g1_i1	449	T	C	TT	10	TC	12
TR41866|c1_g1_i1	1270	A	G	AA	10	AG	12
TR17002|c0_g1_i1	87	G	A	GG	10	GA	12
TR26793|c7_g7_i1	8	C	T	CC	10	CT	12
TR46823|c0_g1_i1	18	G	A	GG	10	GA	12
TR23740|c2_g1_i1	467	T	C	TT	10	TC	13
TR19820|c0_g1_i1	29	T	C	TT	10	TC	13
TR82103|c0_g3_i1	846	G	A	GG	10	GA	13	sp|Q4KLP8|SGOL1_XENLA
TR17002|c0_g1_i1	73	T	C	TT	10	TC	13
TR31328|c0_g1_i1	1656	A	G	AA	10	AG	13	sp|P45433|SSRA_ONCMY
TR17979|c0_g1_i2	1229	G	C	GG	10	GC	13	sp|Q1LWC2|T106B_DANRE
TR61467|c0_g2_i1	2541	G	C	GG	10	GC	13	sp|Q7L273|KCTD9_HUMAN
TR58130|c0_g4_i1	107	C	T	CC	10	CT	13
TR73375|c5_g1_i5	9	G	A	GG	10	GA	13
TR81626|c0_g2_i1	105	G	A	GG	10	GA	13
TR77196|c0_g2_i1	169	G	A	GG	10	GA	13
TR54519|c0_g1_i1	334	C	T	CC	10	CT	13
TR68945|c0_g1_i4	93	G	A	GG	10	GA	13	sp|E7FDW8|TRD7B_DANRE
TR8745|c0_g1_i1	246	C	T	CC	10	CT	13
TR59685|c2_g3_i1	244	A	G	AA	10	AG	13
TR8060|c5_g2_i1	22	G	A	GG	10	GA	13
TR33227|c0_g1_i1	541	A	G	AA	10	AG	13	sp|Q566Y1|ELP4_DANRE
TR13980|c0_g1_i1	1237	G	C	GG	10	GC	13	sp|Q5R615|RB33B_PONAB
TR65623|c0_g2_i1	150	A	T	AA	10	AT	13
TR64932|c0_g1_i1	194	A	G	AA	10	AG	13	sp|O88990|ACTN3_MOUSE
TR81957|c0_g1_i7	745	T	A	TT	10	TA	13	sp|Q6ZR37|PKHG7_HUMAN
TR83944|c0_g1_i1	83	A	G	AA	10	AG	13
TR10148|c0_g2_i1	159	A	C	AA	10	AC	13	sp|Q07497|EPHB5_CHICK
TR35590|c14_g19_i1	226	A	G	AA	10	AG	13
TR59649|c2_g1_i1	255	C	A	CC	10	CA	13	sp|Q9R0U1|IP6K2_RAT
TR90906|c0_g1_i3	1107	A	G	AA	10	AG	13
TR87877|c0_g1_i1	7	A	C	AA	10	AC	13	sp|O60841|IF2P_HUMAN
TR59601|c0_g1_i3	2700	G	C	GG	10	GC	13
TR23801|c1_g1_i1	355	T	C	TT	10	TC	13
TR45610|c0_g1_i1	501	T	A	TT	10	TA	13	sp|Q6DFQ7|TM198_XENTR
TR77158|c0_g1_i1	254	A	C	AA	10	AC	13
TR87835|c0_g2_i3	56	T	C	TT	10	TC	13	sp|Q08BH7|UBE2T_DANRE
TR47938|c0_g1_i1	9	T	A	TT	10	TA	13
TR90526|c1_g2_i1	229	C	G	CC	10	CG	14
TR73375|c5_g1_i5	65	T	C	TT	10	TC	14
TR16272|c0_g1_i2	228	G	T	GG	10	GT	14
TR8001|c0_g2_i1	195	C	T	CC	10	CT	14
TR73375|c5_g1_i5	61	A	C	AA	10	AC	14
TR60004|c0_g1_i1	73	T	C	TT	10	TC	14	sp|Q95KE5|RM43_BOVIN
TR56525|c0_g1_i1	29	C	T	CC	10	CT	14
TR26780|c4_g15_i1	1533	A	G	AA	10	AG	14	sp|P53367|ARFP1_HUMAN
TR73375|c5_g1_i5	63	G	A	GG	10	GA	14
TR14186|c0_g2_i1	378	A	G	AA	10	AG	14	sp|Q9PUQ8|S1PR3_TAKRU
TR40642|c8_g7_i1	99	C	T	CC	10	CT	14
TR51266|c0_g1_i1	70	C	A	CC	10	CA	14
TR73072|c5_g4_i1	160	T	C	TT	10	TC	14
TR76224|c0_g2_i1	73	C	A	CC	10	CA	14
TR54781|c0_g1_i1	60	T	C	TT	10	TC	14
TR43073|c5_g1_i3	1405	G	T	GG	10	GT	14	sp|Q3T105|GALE_BOVIN
TR69945|c1_g7_i1	234	A	T	AA	10	AT	14	sp|Q5ZKJ5|TM180_CHICK
TR18973|c0_g1_i1	13	G	T	GG	10	GT	14
TR20565|c0_g1_i1	277	C	T	CC	10	CT	14	sp|Q9UKU0|ACSL6_HUMAN
TR22428|c0_g1_i1	826	G	T	GG	10	GT	14
TR26549|c1_g1_i1	281	A	T	AA	10	AT	14
TR24691|c0_g1_i1	233	G	T	GG	10	GT	14	sp|B5X3I6|TSN9_SALSA
TR62610|c0_g1_i1	43	T	C	TT	10	TC	14	sp|P54802|ANAG_HUMAN
TR32737|c3_g1_i4	319	A	T	AA	10	AT	14
TR2167|c0_g1_i1	452	A	G	AA	10	AG	14
TR3050|c0_g1_i1	44	T	G	TT	10	TG	14	sp|P23935|NDUA5_BOVIN
TR32757|c15_g8_i1	25	A	G	AA	10	AG	15
TR71141|c1_g2_i1	161	G	A	GG	10	GA	15	sp|Q8N8R7|AL14E_HUMAN
TR40299|c0_g1_i2	54	G	A	GG	10	GA	15
TR8308|c0_g1_i1	26	G	A	GG	10	GA	15
TR82127|c0_g2_i1	491	T	C	TT	10	TC	15
TR18632|c1_g1_i1	51	T	C	TT	10	TC	15
TR88108|c0_g1_i1	820	T	C	TT	10	TC	15
TR49303|c0_g3_i1	174	G	T	GG	10	GT	15
TR14714|c4_g3_i6	140	G	T	GG	10	GT	15	sp|Q2M389|WASH7_HUMAN
TR38719|c0_g1_i1	480	A	G	AA	10	AG	15	sp|Q148C4|PCP4_BOVIN
TR41257|c0_g1_i2	32	C	T	CC	10	CT	15
TR35611|c1_g2_i1	5129	A	C	AA	10	AC	15	sp|Q9NT99|LRC4B_HUMAN
TR2497|c0_g2_i1	189	A	T	AA	10	AT	15
TR35590|c3_g1_i1	209	C	T	CC	10	CT	15
TR26246|c0_g2_i2	840	C	T	CC	10	CT	15	sp|Q4JIJ3|METH_BOVIN
TR47078|c0_g1_i1	216	C	A	CC	10	CA	15
TR35613|c0_g1_i1	154	T	G	TT	10	TG	15
TR78010|c1_g1_i1	286	C	A	CC	10	CA	15
TR45247|c2_g1_i13	90	G	T	GG	10	GT	16	sp|Q9QZ85|IIGP1_MOUSE
TR20358|c0_g1_i2	145	G	A	GG	10	GA	16	sp|P38660|PDIA6_MESAU
TR32003|c0_g1_i4	214	A	G	AA	10	AG	16
TR45237|c11_g4_i1	90	T	C	TT	10	TC	16	sp|Q2KJI7|AFG32_BOVIN
TR3896|c0_g1_i1	156	T	C	TT	10	TC	16	sp|Q9EPI8|MTEF1_RAT
TR52336|c0_g4_i1	308	A	G	AA	10	AG	16
TR17690|c0_g1_i1	324	C	G	CC	10	CG	16
TR52607|c1_g4_i1	200	T	A	TT	10	TA	16
TR16238|c1_g1_i1	222	G	A	GG	10	GA	16
TR42318|c0_g1_i2	234	T	C	TT	10	TC	16
TR77140|c0_g1_i2	420	T	C	TT	10	TC	16	sp|Q9HC58|NCKX3_HUMAN
TR17795|c3_g4_i3	29	C	A	CC	10	CA	17	sp|Q1HCL7|NAKD2_RAT
TR20091|c1_g1_i1	1865	C	T	CC	10	CT	17	sp|Q7RTR2|NLRC3_HUMAN
TR76746|c0_g4_i1	2347	A	G	AA	10	AG	17
TR32743|c4_g1_i1	50	A	G	AA	10	AG	17
TR42279|c2_g15_i1	750	T	C	TT	10	TC	17
TR44222|c0_g1_i1	507	G	A	GG	10	GA	17
TR3896|c0_g1_i1	164	A	G	AA	10	AG	17	sp|Q9EPI8|MTEF1_RAT
TR73058|c2_g4_i1	114	G	A	GG	10	GA	17
TR49023|c0_g1_i1	2441	T	C	TT	10	TC	17
TR11049|c0_g1_i1	1626	T	A	TT	10	TA	17
TR40609|c3_g8_i1	278	G	A	GG	10	GA	17
TR69945|c1_g7_i1	218	A	T	AA	10	AT	17	sp|Q5ZKJ5|TM180_CHICK
TR52299|c1_g1_i1	988	C	T	CC	10	CT	17	sp|Q9NZU0|FLRT3_HUMAN
TR45856|c0_g2_i1	17	A	C	AA	10	AC	17
TR45856|c0_g2_i1	12	C	T	CC	10	CT	17
TR69986|c3_g8_i1	67	T	G	TT	10	TG	17
TR46909|c4_g2_i2	97	A	T	AA	10	AT	18
TR52597|c2_g1_i1	268	T	C	TT	10	TC	18
TR78766|c0_g1_i1	172	C	T	CC	10	CT	18
TR8738|c0_g1_i1	744	A	T	AA	10	AT	18
TR51573|c0_g1_i1	593	T	G	TT	10	TG	18	sp|A1L2W7|CDPF1_XENLA
TR14590|c1_g1_i1	450	G	A	GG	10	GA	18
TR28188|c3_g1_i1	1005	C	T	CC	10	CT	18
TR15104|c0_g1_i1	274	T	A	TT	10	TA	18
TR54927|c0_g1_i1	527	T	C	TT	10	TC	18	sp|O42376|MK12_DANRE
TR7479|c0_g2_i1	233	A	G	AA	10	AG	18
TR30663|c0_g1_i1	84	C	T	CC	10	CT	18	sp|Q9Y2Q9|RT28_HUMAN
TR83322|c0_g1_i1	426	T	C	TT	10	TC	19	sp|Q90Y35|ZN622_CHICK
TR21039|c0_g1_i1	115	T	C	TT	10	TC	19
TR89448|c1_g1_i1	103	G	T	GG	10	GT	19
TR32743|c7_g4_i1	79	A	C	AA	10	AC	19
TR83322|c0_g1_i1	421	C	G	CC	10	CG	19	sp|Q90Y35|ZN622_CHICK
TR57845|c0_g1_i1	1400	C	T	CC	10	CT	19
TR35610|c1_g1_i1	1148	C	T	CC	10	CT	19
TR35666|c9_g1_i1	604	C	A	CC	10	CA	19
TR15134|c0_g1_i1	226	C	A	CC	10	CA	19
TR52607|c1_g4_i1	228	G	T	GG	10	GT	19
TR79397|c1_g2_i2	225	C	T	CC	10	CT	20
TR64480|c0_g1_i1	290	A	G	AA	10	AG	20
TR50300|c1_g36_i1	63	G	A	GG	10	GA	20
TR68915|c6_g10_i1	283	A	C	AA	10	AC	20
TR9447|c0_g1_i1	2291	T	C	TT	10	TC	20	sp|Q7ZXV5|SMY2A_XENLA
TR51683|c0_g1_i1	566	G	A	GG	10	GA	20
TR69907|c0_g4_i1	338	G	C	GG	10	GC	20
TR4521|c0_g1_i1	240	G	C	GG	10	GC	20	sp|Q8K1Y2|KPCD3_MOUSE
TR25242|c0_g1_i1	214	G	A	GG	10	GA	20
TR69945|c1_g7_i1	154	C	T	CC	10	CT	20	sp|Q5ZKJ5|TM180_CHICK
TR61031|c0_g1_i1	281	T	C	TT	10	TC	20	sp|Q80U22|RUSC2_MOUSE
TR52592|c0_g2_i1	234	A	G	AA	10	AG	20
TR35568|c0_g1_i1	828	C	T	CC	10	CT	20	sp|Q8WXK1|ASB15_HUMAN
TR45343|c0_g1_i3	1571	T	C	TT	10	TC	21	sp|Q8JFW4|ADAT3_DANRE
TR87944|c0_g1_i1	147	T	C	TT	10	TC	21
TR26751|c0_g1_i10	855	G	C	GG	10	GC	21	sp|P62832|RL23_RAT
TR26751|c0_g1_i10	852	A	G	AA	10	AG	21	sp|P62832|RL23_RAT
TR50984|c0_g1_i1	386	G	A	GG	10	GA	21
TR42279|c2_g2_i1	683	T	C	TT	10	TC	21
TR19684|c0_g1_i1	408	G	A	GG	10	GA	21
TR5726|c0_g1_i1	602	A	T	AA	10	AT	21
TR17980|c0_g1_i1	717	G	A	GG	10	GA	21	sp|Q6DHR0|RSPO1_DANRE
TR43129|c1_g2_i1	2086	C	T	CC	10	CT	21	sp|Q28CQ4|UBC9_XENTR
TR69871|c1_g2_i1	1078	T	C	TT	10	TC	21
TR33398|c0_g1_i1	2	T	A	TT	10	TA	22
TR70846|c0_g1_i1	5807	C	T	CC	10	CT	22	sp|Q9UHF7|TRPS1_HUMAN
TR60137|c0_g1_i1	528	A	C	AA	10	AC	22
TR66329|c0_g1_i2	102	A	G	AA	10	AG	22	sp|P49666|RL21_PIG
TR45888|c1_g1_i1	74	T	C	TT	10	TC	22
TR60687|c0_g1_i1	102	A	G	AA	10	AG	22	sp|Q86XE3|MICU3_HUMAN
TR68009|c0_g1_i1	9	A	G	AA	10	AG	23	sp|O60264|SMCA5_HUMAN
TR62187|c0_g1_i1	99	A	G	AA	10	AG	23
TR42308|c0_g1_i6	1304	T	C	TT	10	TC	23	sp|Q08BN9|NXPE3_DANRE
TR29480|c0_g1_i1	68	T	C	TT	10	TC	23
TR23725|c0_g1_i1	711	G	A	GG	10	GA	23	sp|Q8CHI9|CHSTF_RAT
TR43129|c1_g2_i1	2095	C	T	CC	10	CT	23	sp|Q28CQ4|UBC9_XENTR
TR68930|c0_g4_i2	668	G	C	GG	10	GC	23	sp|Q14781|CBX2_HUMAN
TR42616|c0_g5_i2	123	G	C	GG	10	GC	24	sp|Q53G44|IF44L_HUMAN
TR66404|c0_g1_i1	392	A	G	AA	10	AG	24	sp|Q6UWF9|F180A_HUMAN
TR45214|c0_g1_i1	274	G	T	GG	10	GT	24
TR22575|c1_g1_i1	652	A	G	AA	10	AG	24
TR17797|c0_g1_i1	144	T	C	TT	10	TC	24
TR51060|c6_g2_i3	3140	T	A	TT	10	TA	24	sp|Q6J9G0|STYK1_HUMAN
TR7453|c0_g1_i1	522	C	T	CC	10	CT	24	sp|Q1JQB3|GPR4_BOVIN
TR67599|c0_g1_i1	410	G	A	GG	10	GA	25
TR52115|c0_g1_i1	762	T	A	TT	10	TA	25
TR29903|c0_g1_i1	910	G	A	GG	10	GA	26
TR8796|c0_g2_i1	61	C	T	CC	10	CT	26
TR81962|c0_g1_i2	1114	G	T	GG	10	GT	26	sp|Q8BW00|PTH_MOUSE
TR87638|c0_g1_i1	764	G	A	GG	10	GA	26
TR14749|c1_g4_i1	128	G	A	GG	10	GA	27
TR81484|c4_g15_i1	159	C	T	CC	10	CT	27
TR82441|c0_g1_i1	2074	T	G	TT	10	TG	27	sp|P41585|PACA_ONCNE
TR52633|c7_g4_i1	398	C	A	CC	10	CA	27
TR46820|c2_g1_i1	246	C	T	CC	10	CT	28
TR22604|c0_g2_i2	7	A	T	AA	10	AT	29	sp|Q6PC60|H2B3_DANRE
TR31009|c0_g4_i1	202	C	G	CC	10	CG	30
TR32680|c11_g9_i1	98	T	C	TT	10	TC	30
TR41301|c0_g3_i1	478	T	C	TT	10	TC	30
TR36617|c0_g5_i1	100	A	G	AA	10	AG	31
TR17530|c0_g2_i1	234	C	A	CC	10	CA	31
TR70870|c2_g2_i4	451	T	C	TT	10	TC	31	sp|Q09428|ABCC8_HUMAN
TR77298|c0_g1_i1	136	C	G	CC	10	CG	31
TR36617|c0_g5_i1	82	A	G	AA	10	AG	32
TR69859|c0_g1_i1	535	G	T	GG	10	GT	32
TR7853|c1_g1_i1	66	G	A	GG	10	GA	33	sp|Q5F3E8|BACD2_CHICK
TR46880|c3_g4_i1	79	A	C	AA	10	AC	34
TR37235|c0_g1_i1	455	C	T	CC	10	CT	35
TR19753|c0_g1_i3	747	A	G	AA	10	AG	36
TR74402|c0_g4_i1	121	C	A	CC	10	CA	36
TR32241|c0_g1_i1	273	A	C	AA	10	AC	38
TR46880|c3_g3_i7	154	G	A	GG	10	GA	44
TR2580|c0_g1_i1	931	C	A	CC	10	CA	56
TR45212|c5_g9_i8	101	C	A	CC	10	CA	809	sp|Q9U8W8|TL5A_TACTR
TR61550|c0_g1_i1	1778	G	C	GG	10	GC	1544	sp|Q91UZ4|EGLN3_MOUSE
TR83136|c0_g1_i1	20	C	T	TT	11	CC	10
TR77184|c0_g3_i1	666	A	C	CC	11	AA	10
TR77184|c0_g3_i1	668	A	C	CC	11	AA	10
TR30984|c0_g1_i1	277	A	G	GG	11	AA	10
TR65891|c2_g1_i2	614	C	A	AA	11	CC	10
TR62668|c0_g1_i1	300	G	A	AA	11	GG	10
TR29853|c15_g1_i1	254	A	C	CC	11	AA	11
TR87633|c0_g1_i2	212	G	T	TT	11	GG	12
TR15608|c1_g1_i3	1227	A	G	GG	11	AA	13	sp|A5X7A0|SOBPA_DANRE
TR55289|c0_g1_i1	130	A	T	TT	11	AA	14
TR42307|c1_g3_i2	201	C	T	TT	11	CC	14	sp|Q96RW7|HMCN1_HUMAN
TR32696|c0_g6_i2	696	A	C	CC	11	AA	14
TR48982|c0_g1_i3	3392	T	G	GG	11	TT	14	sp|Q8WWM7|ATX2L_HUMAN
TR48452|c0_g1_i1	2016	A	C	CC	11	AA	15	sp|Q4G072|LPAR6_RAT
TR46904|c1_g3_i3	522	A	G	GG	11	AA	15
TR48452|c0_g1_i1	2014	C	T	TT	11	CC	16	sp|Q4G072|LPAR6_RAT
TR12368|c1_g1_i4	79	A	G	GG	11	AA	16	sp|Q9UK00|CC018_HUMAN
TR25336|c0_g1_i1	543	T	G	GG	11	TT	16
TR62669|c2_g1_i3	1312	T	G	GG	11	TT	17	sp|Q8IZN3|ZDH14_HUMAN
TR42307|c1_g3_i2	198	C	T	TT	11	CC	17	sp|Q96RW7|HMCN1_HUMAN
TR45904|c0_g1_i1	1069	C	T	TT	11	CC	17
TR65953|c0_g3_i1	409	T	A	AA	11	TT	17
TR15607|c1_g1_i1	165	G	A	AA	11	GG	18
TR51704|c1_g2_i6	780	A	T	TT	11	AA	19
TR42655|c6_g2_i1	987	T	A	AA	11	TT	19	sp|O96006|ZBED1_HUMAN
TR27289|c0_g1_i1	239	C	T	TT	11	CC	20
TR87879|c0_g1_i1	3309	A	G	GG	11	AA	20	sp|Q8K561|OTOAN_MOUSE
TR76752|c0_g5_i2	2090	G	C	CC	11	GG	22
TR76752|c0_g5_i2	2088	A	C	CC	11	AA	22
TR29079|c0_g1_i1	958	C	A	AA	11	CC	22	sp|A9UL59|TM211_XENTR
TR40640|c5_g3_i10	486	G	C	CC	11	GG	23	sp|Q96P50|ACAP3_HUMAN
TR42112|c0_g1_i1	3318	T	C	CC	11	TT	25
TR55633|c1_g1_i1	1085	C	G	GG	11	CC	25
TR75473|c1_g2_i1	319	C	A	AA	11	CC	26
TR65379|c0_g1_i1	1012	C	T	TT	11	CC	30	sp|O08573|LEG9_MOUSE
TR65942|c0_g1_i1	1148	C	A	AA	11	CC	30
TR65808|c0_g3_i1	414	G	A	AA	11	GG	30
TR82061|c1_g1_i2	873	T	G	GG	11	TT	30	sp|O95206|PCDH8_HUMAN
TR80589|c0_g1_i1	203	G	A	AA	11	GG	30
TR46932|c0_g1_i1	278	A	C	CC	11	AA	31
TR3851|c0_g3_i1	126	T	A	AA	11	TT	34	sp|P15650|ACADL_RAT
TR71531|c0_g2_i1	746	G	T	TT	11	GG	35
TR26800|c0_g1_i25	498	T	G	GG	11	TT	37	sp|Q9D687|S6A19_MOUSE
TR87494|c0_g1_i1	335	G	T	TT	11	GG	37
TR65942|c0_g1_i1	1198	C	T	TT	11	CC	43
TR18522|c0_g1_i1	115	C	T	TT	11	CC	58	sp|Q2KIS9|TSN8_BOVIN
TR18522|c0_g1_i1	106	C	T	TT	11	CC	58	sp|Q2KIS9|TSN8_BOVIN
TR79640|c0_g1_i1	13	A	C	CC	11	AA	99
TR4854|c0_g1_i2	846	C	T	CC	11	TT	10	sp|Q64347|CLCN1_MOUSE
TR71776|c2_g3_i3	127	T	C	TT	11	CC	10
TR17512|c0_g2_i1	495	T	A	TT	11	AA	10
TR30984|c0_g1_i1	306	G	A	GG	11	AA	10
TR26768|c0_g1_i1	1317	A	C	AA	11	CC	11	sp|Q2TA45|AGFG1_BOVIN
TR14708|c9_g2_i1	163	C	A	CC	11	AA	11
TR42288|c0_g6_i3	474	G	A	GG	11	AA	11
TR74961|c0_g1_i1	324	G	A	GG	11	AA	11	sp|Q764M9|CXCR4_PIG
TR46823|c0_g1_i1	57	G	A	GG	11	AA	11
TR46823|c0_g1_i1	58	A	G	AA	11	GG	11
TR42266|c0_g1_i2	171	G	A	GG	11	AA	12
TR5289|c1_g1_i2	176	T	G	TT	11	GG	12	sp|Q96BQ5|CC127_HUMAN
TR90263|c0_g1_i2	656	A	G	AA	11	GG	12
TR88046|c0_g1_i1	478	A	G	AA	11	GG	12	sp|Q5ZJ58|PI51B_CHICK
TR46823|c0_g1_i1	31	C	A	CC	11	AA	12
TR14764|c1_g1_i2	461	A	G	AA	11	GG	13
TR62674|c1_g1_i1	767	A	G	AA	11	GG	13	sp|Q9ES88|S13A2_MOUSE
TR12150|c0_g1_i1	347	G	C	GG	11	CC	13
TR15608|c1_g1_i3	1087	A	G	AA	11	GG	13	sp|A5X7A0|SOBPA_DANRE
TR43263|c0_g1_i1	238	T	C	TT	11	CC	13
TR35656|c1_g4_i7	280	T	G	TT	11	GG	14	sp|P86810|OXLA_SIGCA
TR15887|c0_g1_i1	126	G	C	GG	11	CC	15
TR54633|c5_g3_i3	191	A	G	AA	11	GG	16
TR52721|c0_g6_i1	139	G	T	GG	11	TT	18
TR90264|c0_g1_i1	413	C	T	CC	11	TT	18
TR59361|c0_g1_i1	182	A	T	AA	11	TT	20
TR19730|c1_g1_i4	514	G	C	GG	11	CC	22
TR42259|c0_g1_i1	1933	G	A	GG	11	AA	24	sp|Q98902|L1CAM_TAKRU
TR55687|c2_g3_i2	944	C	T	CC	11	TT	27
TR59637|c0_g2_i1	122	T	G	TT	11	GG	27
TR11741|c0_g1_i1	413	C	A	CC	11	AA	29
TR40578|c2_g13_i1	244	T	A	TT	11	AA	153	sp|P14483|HB2A_MOUSE
TR50980|c8_g9_i1	3498	C	G	CC	11	GG	196	sp|P61922|GABT_MOUSE
TR71742|c2_g2_i1	38	T	C	TC	11	CC	10
TR31592|c0_g9_i1	965	C	T	CT	11	TT	10
TR22465|c0_g1_i1	50	T	C	TC	11	CC	10
TR7536|c0_g2_i3	1405	A	G	AG	11	GG	10	sp|Q91YD1|CXD3_MOUSE
TR28155|c2_g5_i1	108	G	A	GA	11	AA	10
TR14684|c4_g3_i4	169	C	T	CT	11	TT	11
TR64011|c0_g7_i1	110	A	G	AG	11	GG	11
TR46823|c0_g1_i1	52	T	C	TC	11	CC	11
TR73426|c1_g5_i1	152	G	T	GT	11	TT	12
TR69005|c0_g5_i1	285	T	G	TG	11	GG	13
TR73375|c5_g1_i5	34	A	T,C	AT,C	11	T,CT,C	13
TR55316|c0_g1_i1	100	G	A	GA	11	AA	13
TR73375|c5_g1_i5	53	A	G	AG	11	GG	13
TR43073|c4_g3_i1	223	T	A	TA	11	AA	15
TR73381|c8_g7_i3	226	T	C	TC	11	CC	16	sp|Q9UPQ4|TRI35_HUMAN
TR73409|c0_g8_i2	216	G	C	GC	11	CC	16
TR50300|c1_g36_i1	22	G	A	GA	11	AA	16
TR11076|c1_g1_i1	96	C	T	CT	11	TT	17
TR69449|c0_g1_i2	297	C	T	CT	11	TT	17
TR73426|c1_g5_i1	136	C	T	CT	11	TT	17
TR59685|c2_g3_i2	18	A	T	AT	11	TT	18
TR45259|c2_g3_i2	475	G	T	GT	11	TT	18
TR68962|c1_g6_i1	99	G	C	GC	11	CC	19	sp|Q8HWB0|HMR1_MOUSE
TR40589|c3_g2_i1	53	T	A	TA	11	AA	20
TR71762|c13_g4_i1	324	C	A	CA	11	AA	21
TR27526|c0_g1_i1	472	C	T	CT	11	TT	21
TR27526|c0_g1_i1	473	A	T	AT	11	TT	21
TR58777|c0_g1_i1	754	T	C	TC	11	CC	23
TR42262|c2_g2_i3	75	T	C	TC	11	CC	24
TR58777|c0_g1_i1	748	G	A	GA	11	AA	24
TR59616|c6_g4_i4	48	A	G	AG	11	GG	26
TR81480|c2_g1_i1	46	T	C	TC	11	CC	42
TR4820|c0_g1_i1	117	A	G	AG	11	GG	57
TR42604|c2_g6_i1	251	C	T	CT	11	TT	128
TR32701|c1_g7_i1	141	G	A	GA	11	GG	10
TR42284|c3_g1_i4	15	A	G	AG	11	AA	10
TR14627|c7_g6_i1	371	C	T	CT	11	CC	10	sp|Q71M36|CSPG5_MOUSE
TR8010|c0_g6_i3	641	G	A	GA	11	GG	10
TR45246|c1_g3_i1	47	T	C	TC	11	TT	10
TR16272|c0_g1_i1	554	T	C	TC	11	TT	10
TR68932|c7_g1_i1	100	A	G	AG	11	AA	10
TR26663|c0_g1_i1	72	G	A	GA	11	GG	10
TR68229|c0_g1_i1	447	G	A	GA	11	GG	10	sp|P12262|EF1B_ARTSA
TR71446|c0_g3_i1	509	C	T	CT	11	CC	10
TR28155|c2_g2_i2	56	C	T	CT	11	CC	10
TR58103|c0_g1_i1	304	T	G	TG	11	TT	10
TR42291|c0_g1_i4	970	C	T	CT	11	CC	10	sp|Q64550|UD11_RAT
TR35609|c1_g1_i1	9	G	A	GA	11	GG	10
TR45246|c1_g3_i1	56	G	A	GA	11	GG	10
TR42620|c0_g2_i7	480	A	C	AC	11	AA	10
TR32757|c15_g13_i1	85	G	A	GA	11	GG	10
TR22579|c0_g1_i1	50	T	A	TA	11	TT	10	sp|Q6PEI7|PYRG1_DANRE
TR61496|c0_g1_i1	205	A	G	AG	11	AA	10	sp|Q9QZB9|DCTN5_MOUSE
TR18530|c0_g1_i2	123	C	T	CT	11	CC	10	sp|P83851|IUNH_LEIMA
TR73098|c7_g1_i1	581	G	T	GT	11	GG	10
TR69518|c0_g1_i1	3996	A	T	AT	11	AA	10	sp|Q16849|PTPRN_HUMAN
TR24807|c0_g1_i1	22	A	T	AT	11	AA	10
TR58338|c0_g1_i1	296	C	G	CG	11	CC	10
TR49151|c0_g1_i1	869	G	A	GA	11	GG	10	sp|Q9R1E6|ENPP2_MOUSE
TR71730|c2_g4_i1	73	C	T	CT	11	CC	11
TR73372|c5_g4_i1	504	C	T	CT	11	CC	11
TR69403|c0_g1_i1	69	T	G	TG	11	TT	11
TR42268|c0_g1_i1	127	A	T	AT	11	AA	11	sp|P35072|TCB1_CAEBR
TR65899|c0_g1_i1	244	C	G	CG	11	CC	11
TR40576|c2_g2_i1	263	C	T	CT	11	CC	11
TR32757|c15_g13_i1	76	G	A	GA	11	GG	11
TR46819|c1_g3_i1	74	G	C	GC	11	GG	11
TR58704|c0_g1_i1	82	A	G	AG	11	AA	11
TR39198|c0_g2_i1	152	C	T	CT	11	CC	11
TR26263|c0_g1_i1	455	G	A	GA	11	GG	11	sp|Q7IV55|ATP6_DROMA
TR52599|c12_g1_i4	5494	A	C	AC	11	AA	11	sp|Q96DA2|RB39B_HUMAN
TR21452|c0_g1_i1	313	A	G	AG	11	AA	11	sp|Q9BXW4|MLP3C_HUMAN
TR71798|c8_g1_i1	134	G	T	GT	11	GG	11
TR51885|c0_g1_i1	2554	C	G	CG	11	CC	11
TR41233|c2_g3_i4	1069	T	C	TC	11	TT	11	sp|Q9Z2W9|GRIA3_MOUSE
TR17436|c0_g1_i1	68	T	A	TA	11	TT	11
TR7997|c0_g3_i2	156	G	A	GA	11	GG	11	sp|A2AX52|CO6A4_MOUSE
TR68915|c6_g10_i1	209	T	A	TA	11	TT	11
TR10180|c0_g1_i1	167	C	A	CA	11	CC	11
TR24132|c0_g1_i1	860	C	T	CT	11	CC	11	sp|O15060|ZBT39_HUMAN
TR23011|c0_g1_i1	602	G	A	GA	11	GG	11
TR32917|c2_g1_i4	406	C	T	CT	11	CC	11	sp|P80197|AFK_PHYPO
TR32672|c1_g1_i2	521	T	G	TG	11	TT	11
TR7536|c0_g2_i3	1361	C	T	CT	11	CC	11	sp|Q91YD1|CXD3_MOUSE
TR26585|c0_g1_i1	392	A	G	AG	11	AA	11
TR8072|c0_g3_i1	17	C	T	CT	11	CC	11
TR58497|c1_g1_i1	1198	G	A	GA	11	GG	11	sp|Q6P9F0|CCD62_HUMAN
TR51287|c0_g1_i1	886	G	A	GA	11	GG	11	sp|M3TYT0|ROCK2_PIG
TR82905|c0_g1_i1	166	A	G	AG	11	AA	11
TR62524|c0_g1_i1	170	G	A	GA	11	GG	11
TR65969|c0_g1_i3	954	C	G	CG	11	CC	11
TR73361|c2_g8_i2	327	A	G	AG	11	AA	12
TR6899|c0_g11_i1	133	C	T	CT	11	CC	12
TR73062|c2_g4_i2	191	G	A	GA	11	GG	12
TR19749|c2_g3_i5	150	G	A	GA	11	GG	12
TR76309|c0_g1_i1	226	A	C	AC	11	AA	12
TR92299|c0_g3_i1	46	A	G	AG	11	AA	12	sp|Q12114|CHS5_YEAST
TR76676|c0_g1_i4	569	T	C	TC	11	TT	12	sp|Q70Z44|5HT3D_HUMAN
TR32737|c3_g1_i2	20	A	C	AC	11	AA	12
TR20721|c2_g1_i1	650	T	A	TA	11	TT	12
TR73426|c1_g3_i1	89	A	C	AC	11	AA	12
TR60662|c0_g1_i1	545	C	A	CA	11	CC	12
TR19736|c0_g3_i1	777	A	T	AT	11	AA	12
TR61475|c0_g3_i1	3347	C	G	CG	11	CC	12	sp|O15943|CADN_DROME
TR86328|c0_g1_i1	144	A	G	AG	11	AA	12	sp|Q8N5C6|SRBD1_HUMAN
TR23220|c0_g2_i1	694	G	A	GA	11	GG	12	sp|Q04683|CXCR5_MOUSE
TR26210|c0_g1_i6	171	C	A	CA	11	CC	12	sp|Q6DHP6|NARF_DANRE
TR8067|c8_g12_i3	355	A	T	AT	11	AA	12
TR8067|c8_g12_i3	361	C	T	CT	11	CC	12
TR54802|c0_g1_i1	166	A	G	AG	11	AA	12	sp|Q68FP5|SPN1_RAT
TR64480|c0_g1_i1	346	T	C	TC	11	TT	12
TR51207|c0_g1_i1	2699	T	G	TG	11	TT	12	sp|Q7ZVJ6|QTRD1_DANRE
TR87952|c0_g1_i1	844	G	A	GA	11	GG	12	sp|A3KNS2|CNPY3_DANRE
TR45203|c5_g5_i1	186	A	G	AG	11	AA	12
TR31033|c0_g1_i1	615	A	C	AC	11	AA	12	sp|P09041|PGK2_MOUSE
TR45240|c2_g3_i1	309	T	A	TA	11	TT	12
TR19736|c0_g3_i1	776	T	A	TA	11	TT	12
TR8001|c0_g2_i1	207	C	T	CT	11	CC	13
TR45276|c1_g2_i1	201	T	C	TC	11	TT	13
TR62661|c0_g1_i4	85	A	G	AG	11	AA	13	sp|P52161|MAX_DANRE
TR74773|c0_g12_i1	9	G	A	GA	11	GG	13
TR17491|c1_g5_i4	157	A	C	AC	11	AA	13	sp|P17036|ZNF3_HUMAN
TR68616|c0_g1_i1	847	C	T	CT	11	CC	13	sp|Q5R760|TRI16_PONAB
TR8008|c2_g7_i1	49	T	C	TC	11	TT	13
TR64890|c1_g2_i1	50	G	A	GA	11	GG	13
TR45591|c0_g2_i1	742	T	G	TG	11	TT	13
TR81711|c0_g1_i2	145	A	T	AT	11	AA	13
TR48439|c1_g1_i1	355	C	T	CT	11	CC	13
TR42317|c2_g1_i1	83	A	T	AT	11	AA	13
TR68242|c0_g1_i1	75	A	G	AG	11	AA	13	sp|P10982|ACT1_ABSGL
TR69997|c5_g2_i1	4154	A	T	AT	11	AA	13	sp|Q3UA37|QRIC1_MOUSE
TR74207|c0_g1_i1	286	A	G	AG	11	AA	13
TR76759|c5_g3_i1	347	G	A	GA	11	GG	13
TR52651|c3_g3_i1	61	T	C	TC	11	TT	13
TR86018|c0_g2_i1	137	T	G	TG	11	TT	13
TR19650|c0_g1_i1	252	A	T	AT	11	AA	13
TR43258|c0_g1_i1	147	G	A	GA	11	GG	13
TR43303|c0_g23_i1	2137	G	C	GC	11	GG	14	sp|A0JMW6|T214A_XENLA
TR42604|c2_g7_i5	325	C	A	CA	11	CC	14	sp|Q9R0C8|VAV3_MOUSE
TR32757|c15_g7_i1	25	A	G	AG	11	AA	14
TR52230|c0_g1_i1	225	C	T	CT	11	CC	14
TR32003|c0_g1_i5	178	A	G	AG	11	AA	14
TR22541|c0_g1_i1	1571	T	G	TG	11	TT	14	sp|Q9ULJ6|ZMIZ1_HUMAN
TR47975|c0_g1_i1	109	G	T	GT	11	GG	14
TR15100|c1_g3_i1	778	T	C	TC	11	TT	14
TR46875|c1_g9_i2	332	T	C	TC	11	TT	14
TR73764|c0_g1_i1	575	G	T	GT	11	GG	14	sp|P28347|TEAD1_HUMAN
TR59651|c1_g3_i1	412	C	T	CT	11	CC	14
TR35032|c0_g1_i1	532	C	T	CT	11	CC	14
TR15160|c0_g2_i1	3530	T	C	TC	11	TT	14	sp|Q9Y236|OSGI2_HUMAN
TR14272|c0_g1_i1	897	A	T	AT	11	AA	14
TR90790|c0_g1_i1	46	C	T	CT	11	CC	14
TR35144|c0_g1_i1	466	C	T	CT	11	CC	14
TR12171|c0_g1_i1	214	A	G	AG	11	AA	14
TR21555|c0_g1_i1	1468	C	T	CT	11	CC	14	sp|Q8N960|CE120_HUMAN
TR90252|c0_g1_i2	839	A	C	AC	11	AA	14	sp|Q96KR7|PHAR3_HUMAN
TR64018|c0_g1_i1	564	A	G	AG	11	AA	14	sp|Q06438|PEX2_CRIGR
TR43303|c0_g23_i1	2131	G	C	GC	11	GG	15	sp|A0JMW6|T214A_XENLA
TR49199|c0_g1_i1	1323	T	C	TC	11	TT	15
TR8796|c0_g2_i1	94	C	T	CT	11	CC	15
TR41289|c4_g1_i1	218	A	T	AT	11	AA	15
TR35839|c0_g1_i1	37	T	C	TC	11	TT	15
TR35839|c0_g1_i1	35	A	T	AT	11	AA	15
TR8061|c11_g2_i2	2388	T	C	TC	11	TT	15	sp|Q99315|YG31B_YEAST
TR78760|c1_g1_i1	90	C	T	CT	11	CC	15
TR54633|c5_g3_i4	313	C	T	CT	11	CC	15
TR32675|c0_g1_i2	184	T	A	TA	11	TT	15
TR69471|c0_g2_i1	3427	C	T	CT	11	CC	15	sp|Q90XB6|SULF1_COTCO
TR87517|c1_g5_i1	271	T	C	TC	11	TT	15	sp|P17081|RHOQ_HUMAN
TR32675|c0_g1_i2	183	A	G	AG	11	AA	15
TR65865|c0_g1_i3	768	G	T	GT	11	GG	15	sp|Q5ZHN5|THAP5_CHICK
TR17835|c3_g2_i11	422	C	T	CT	11	CC	15
TR17441|c1_g2_i1	150	C	A	CA	11	CC	15
TR11566|c0_g1_i1	229	T	C	TC	11	TT	15
TR41257|c0_g1_i2	6	T	C	TC	11	TT	15
TR55700|c0_g1_i2	574	A	G	AG	11	AA	15
TR89499|c0_g1_i1	191	C	T	CT	11	CC	15
TR54653|c12_g3_i1	680	A	C	AC	11	AA	15
TR35624|c0_g3_i3	462	A	C	AC	11	AA	15	sp|Q28260|VCAM1_CANFA
TR8049|c0_g2_i1	2525	C	T	CT	11	CC	15	sp|Q00095|KR74_ICHVA
TR68978|c5_g5_i1	342	C	T	CT	11	CC	15
TR26530|c4_g1_i7	706	A	G	AG	11	AA	15	sp|Q4V9P6|ADAL_DANRE
TR15627|c1_g1_i2	2037	C	A	CA	11	CC	15	sp|P33567|SYUB_BOVIN
TR32727|c7_g1_i1	945	T	G	TG	11	TT	15
TR41218|c0_g2_i2	938	G	C	GC	11	GG	15	sp|Q06ZW3|SETB2_DANRE
TR40565|c0_g2_i1	162	T	C	TC	11	TT	15	sp|P15814|IGLL1_HUMAN
TR71532|c0_g1_i1	80	A	G	AG	11	AA	15
TR22498|c0_g1_i1	729	T	C	TC	11	TT	15	sp|Q9Y662|HS3SB_HUMAN
TR50300|c1_g36_i1	53	A	T	AT	11	AA	16
TR50300|c1_g36_i1	32	G	T	GT	11	GG	16
TR61847|c0_g1_i1	666	C	T	CT	11	CC	16
TR17836|c9_g2_i1	176	C	G	CG	11	CC	16
TR35590|c11_g2_i1	187	T	A	TA	11	TT	16
TR42604|c2_g7_i5	348	A	C	AC	11	AA	16	sp|Q9R0C8|VAV3_MOUSE
TR35590|c11_g2_i1	184	C	T	CT	11	CC	16
TR78556|c0_g1_i1	13	C	T	CT	11	CC	16
TR50300|c1_g36_i1	34	T	G	TG	11	TT	16
TR55685|c0_g1_i2	367	A	C	AC	11	AA	16	sp|Q864U1|BRCA1_BOVIN
TR10158|c0_g1_i1	135	T	C	TC	11	TT	16
TR60650|c1_g2_i1	1884	G	A	GA	11	GG	16	sp|O75688|PPM1B_HUMAN
TR3321|c0_g1_i1	821	A	G	AG	11	AA	16
TR69907|c0_g4_i1	248	T	A	TA	11	TT	16
TR26308|c0_g1_i1	211	T	C	TC	11	TT	16	sp|Q6P5M2|WDR61_DANRE
TR14618|c0_g1_i1	2374	T	A	TA	11	TT	16
TR52365|c0_g1_i1	1262	C	A	CA	11	CC	16	sp|Q9R0Q9|MPU1_MOUSE
TR79516|c0_g1_i1	133	G	T	GT	11	GG	16
TR23795|c0_g1_i2	34	C	T	CT	11	CC	17
TR38623|c0_g1_i2	110	A	G	AG	11	AA	17
TR50300|c1_g36_i1	48	C	G	CG	11	CC	17
TR35664|c3_g2_i4	988	C	A	CA	11	CC	17	sp|Q95SX7|RTBS_DROME
TR49210|c0_g1_i1	225	C	A	CA	11	CC	17
TR17836|c9_g2_i1	166	C	G	CG	11	CC	17
TR32685|c4_g1_i2	2107	G	T	GT	11	GG	17	sp|Q9NZ09|UBAP1_HUMAN
TR8060|c1_g1_i1	99	G	A	GA	11	GG	17
TR56526|c0_g1_i1	1393	T	A	TA	11	TT	17
TR19650|c0_g1_i1	676	G	A	GA	11	GG	17
TR81518|c0_g1_i2	820	G	A	GA	11	GG	17	sp|Q9UQB3|CTND2_HUMAN
TR23238|c1_g1_i1	133	G	C	GC	11	GG	17
TR35617|c4_g9_i1	376	A	G	AG	11	AA	18
TR7997|c0_g2_i2	2807	G	T	GT	11	GG	18	sp|A2AX52|CO6A4_MOUSE
TR40653|c1_g1_i1	77	C	T	CT	11	CC	18
TR58103|c0_g1_i1	210	A	T	AT	11	AA	18
TR14629|c3_g2_i3	2278	G	A	GA	11	GG	18	sp|O60563|CCNT1_HUMAN
TR45278|c1_g10_i2	509	T	A	TA	11	TT	18
TR74394|c0_g1_i1	765	C	T	CT	11	CC	18
TR55724|c0_g1_i1	89	A	G	AG	11	AA	18
TR26793|c5_g1_i1	165	A	G	AG	11	AA	18
TR15916|c0_g1_i2	399	G	A	GA	11	GG	18
TR16913|c0_g1_i1	602	A	T	AT	11	AA	19
TR59660|c0_g1_i1	58	G	A	GA	11	GG	19
TR19282|c0_g1_i1	91	A	G	AG	11	AA	19
TR58129|c0_g1_i1	181	C	A	CA	11	CC	19
TR61010|c0_g1_i1	108	C	T	CT	11	CC	19	sp|Q9Y240|CLC11_HUMAN
TR49268|c0_g1_i1	1310	G	A	GA	11	GG	19	sp|Q7TSF4|LR75A_MOUSE
TR41289|c4_g1_i1	1071	T	C	TC	11	TT	19
TR45212|c5_g8_i1	421	T	A	TA	11	TT	19
TR46904|c1_g5_i2	85	G	T	GT	11	GG	19
TR45610|c0_g1_i1	711	C	T	CT	11	CC	19	sp|Q6DFQ7|TM198_XENTR
TR42611|c2_g3_i2	626	T	C	TC	11	TT	20
TR60992|c0_g1_i1	185	C	A	CA	11	CC	20
TR51683|c0_g1_i1	729	G	A	GA	11	GG	20
TR68952|c8_g1_i3	3779	A	G	AG	11	AA	20	sp|Q5I0D1|GLOD4_RAT
TR68952|c8_g1_i3	3781	C	G	CG	11	CC	20	sp|Q5I0D1|GLOD4_RAT
TR51704|c1_g2_i5	298	A	G	AG	11	AA	20
TR51704|c1_g2_i5	300	G	T	GT	11	GG	20
TR45212|c5_g8_i1	420	A	G	AG	11	AA	20
TR17423|c3_g4_i1	437	A	G	AG	11	AA	20
TR38156|c0_g1_i1	163	A	G	AG	11	AA	20
TR16095|c0_g1_i2	1286	A	G	AG	11	AA	21	sp|Q8IWR1|TRI59_HUMAN
TR39277|c0_g1_i1	678	A	G	AG	11	AA	21
TR39296|c1_g1_i1	321	T	C	TC	11	TT	21
TR26292|c0_g1_i1	458	A	G	AG	11	AA	21
TR81875|c0_g1_i1	1802	T	C	TC	11	TT	21	sp|Q9ET61|C1QR1_RAT
TR51683|c0_g1_i1	640	T	G	TG	11	TT	21
TR15036|c0_g7_i2	1215	A	G	AG	11	AA	21	sp|Q9BYV9|BACH2_HUMAN
TR8035|c0_g1_i1	8476	T	C	TC	11	TT	22	sp|Q63424|S15A2_RAT
TR49837|c0_g1_i1	367	G	A	GA	11	GG	22
TR85333|c0_g1_i1	553	C	G	CG	11	CC	22
TR3426|c0_g1_i1	342	T	G	TG	11	TT	22	sp|O95755|RAB36_HUMAN
TR9128|c0_g1_i1	464	A	C	AC	11	AA	23
TR43123|c0_g17_i1	778	T	C	TC	11	TT	23
TR39296|c1_g1_i1	262	A	G	AG	11	AA	24
TR22521|c0_g1_i1	4177	A	C	AC	11	AA	24
TR30991|c0_g2_i1	104	A	G	AG	11	AA	24
TR82128|c0_g1_i1	1188	C	T	CT	11	CC	24
TR15242|c0_g1_i1	526	G	A	GA	11	GG	24
TR34906|c0_g1_i1	1066	C	T	CT	11	CC	24
TR30991|c0_g2_i1	106	C	T	CT	11	CC	25
TR19727|c4_g4_i1	500	T	C	TC	11	TT	25
TR14768|c4_g1_i1	112	C	T	CT	11	CC	25
TR45214|c0_g1_i1	158	G	T	GT	11	GG	25
TR54682|c0_g1_i1	1306	G	C	GC	11	GG	25	sp|Q27971|CAN2_BOVIN
TR82044|c0_g1_i1	33	T	C	TC	11	TT	26
TR8035|c0_g1_i1	8413	C	T	CT	11	CC	27	sp|Q63424|S15A2_RAT
TR2527|c0_g1_i1	350	G	A	GA	11	GG	28
TR23238|c0_g2_i1	340	C	T	CT	11	CC	28
TR45214|c0_g1_i1	166	A	G	AG	11	AA	28
TR70824|c0_g1_i1	102	A	G	AG	11	AA	29	sp|Q8CE33|KLH11_MOUSE
TR18849|c0_g1_i1	439	A	C	AC	11	AA	29
TR19727|c4_g1_i1	619	C	T	CT	11	CC	31
TR66967|c0_g1_i1	1038	T	A	TA	11	TT	31
TR15983|c0_g1_i1	197	G	A	GA	11	GG	32
TR13093|c0_g1_i1	290	C	A	CA	11	CC	32
TR13093|c0_g1_i1	301	A	C	AC	11	AA	32
TR51045|c1_g3_i1	1113	T	C	TC	11	TT	32
TR17978|c0_g1_i3	117	T	C	TC	11	TT	32
TR17410|c3_g1_i1	818	A	C	AC	11	AA	33	sp|P81018|LADD_ONCMY
TR17410|c3_g1_i1	820	G	T	GT	11	GG	33	sp|P81018|LADD_ONCMY
TR26793|c7_g5_i1	984	A	G	AG	11	AA	34
TR50130|c0_g1_i1	577	C	T	CT	11	CC	35
TR60595|c4_g3_i1	2406	G	T	GT	11	GG	35	sp|Q90673|PRLD1_CHICK
TR70807|c0_g1_i1	173	T	C	TC	11	TT	36
TR7993|c0_g4_i1	1334	A	C	AC	11	AA	36	sp|Q8NB16|MLKL_HUMAN
TR24407|c0_g1_i1	173	A	C	AC	11	AA	37
TR54692|c0_g2_i1	830	C	T	CT	11	CC	39
TR50111|c0_g2_i1	292	A	T	AT	11	AA	39
TR35181|c0_g1_i1	413	C	T	CT	11	CC	46
TR87630|c0_g1_i1	431	C	A	CA	11	CC	46
TR42613|c0_g2_i1	385	C	T	CT	11	CC	48	sp|P14381|YTX2_XENLA
TR26563|c0_g2_i1	2150	T	G	TG	11	TT	50
TR39663|c0_g1_i1	153	C	G	CG	11	CC	54	sp|P81401|VIP_BOVIN
TR7523|c0_g1_i1	881	G	A	GA	11	GG	56
TR78253|c0_g1_i1	16	C	G	CG	11	CC	60	sp|Q96JI7|SPTCS_HUMAN
TR68392|c0_g1_i1	518	G	C	GC	11	GG	71
TR65899|c0_g1_i1	151	T	C	TC	11	TT	83
TR20417|c0_g1_i1	75	C	A	CA	11	CC	140
TR20417|c0_g1_i1	81	C	T	CT	11	CC	140
TR20417|c0_g1_i1	70	A	T	AT	11	AA	140
TR20417|c0_g1_i1	67	A	T	AT	11	AA	147
TR20417|c0_g1_i1	56	T	C	TC	11	TT	185
TR20417|c0_g1_i1	53	G	T	GT	11	GG	197
TR45218|c4_g9_i1	271	G	T	GT	11	GG	217
TR35671|c0_g6_i1	265	C	T	TT	11	CT	10
TR32032|c0_g1_i1	421	T	C	CC	11	TC	10
TR40658|c5_g6_i1	767	T	C	CC	11	TC	11
TR73969|c0_g1_i1	27	G	A	AA	11	GA	11
TR34947|c0_g1_i1	124	T	A	AA	11	TA	12
TR54637|c1_g2_i2	113	G	A	AA	11	GA	13
TR42229|c0_g3_i1	154	C	A	AA	11	CA	14	sp|P20273|CD22_HUMAN
TR4517|c0_g1_i1	1255	A	G	GG	11	AG	14
TR52607|c1_g6_i3	643	C	G	GG	11	CG	15
TR42688|c16_g4_i1	216	G	A	AA	11	GA	15
TR35395|c1_g1_i1	4639	T	C	CC	11	TC	15	sp|Q8N3K9|CMYA5_HUMAN
TR45764|c0_g2_i1	679	C	T	TT	11	CT	15	sp|Q96SZ5|AEDO_HUMAN
TR35602|c0_g1_i5	141	C	G	GG	11	CG	15	sp|P26151|FCGR1_MOUSE
TR42592|c4_g3_i2	24	G	T	TT	11	GT	17
TR52598|c9_g4_i1	106	G	T	TT	11	GT	18
TR79397|c1_g2_i2	227	T	C	CC	11	TC	19
TR81482|c3_g1_i1	684	A	C	CC	11	AC	21
TR47003|c0_g1_i1	332	T	C	CC	11	TC	21
TR10598|c0_g1_i1	407	G	C	CC	11	GC	22
TR78229|c0_g1_i4	1671	G	T	TT	11	GT	24
TR42249|c4_g4_i2	384	G	C	CC	11	GC	25
TR69999|c5_g5_i1	1640	G	A	AA	11	GA	31
TR26800|c0_g1_i25	487	T	C	CC	11	TC	37	sp|Q9D687|S6A19_MOUSE
TR51255|c0_g2_i2	894	G	A	AA	11	GA	48	sp|P48960|CD97_HUMAN
TR20689|c0_g1_i1	552	C	T	TT	11	CT	53	sp|Q4JL91|IPPK_DANRE
TR42302|c1_g5_i1	181	C	G	GG	11	CG	66	sp|O75339|CILP1_HUMAN
TR54706|c0_g1_i1	917	T	C	CC	11	TC	70
TR4579|c0_g1_i1	391	G	A	GG	11	GA	10
TR54698|c1_g1_i1	3368	T	A	TT	11	TA	10	sp|P28749|RBL1_HUMAN
TR68582|c0_g2_i2	1299	A	G	AA	11	AG	10
TR71730|c2_g1_i3	1597	G	A	GG	11	GA	10	sp|Q5DTI6|KAL1L_MOUSE
TR40049|c0_g1_i1	297	C	A	CC	11	CA	10
TR65315|c0_g1_i1	60	G	T	GG	11	GT	10
TR23748|c0_g3_i1	206	A	G	AA	11	AG	10	sp|Q9D2J7|ANKE1_MOUSE
TR39324|c0_g1_i1	516	G	C	GG	11	GC	10	sp|O94806|KPCD3_HUMAN
TR66943|c0_g1_i2	164	G	C	GG	11	GC	10	sp|Q8K4M5|COMD1_MOUSE
TR15697|c0_g1_i1	150	G	A	GG	11	GA	10
TR8081|c1_g14_i1	112	A	G	AA	11	AG	10
TR32748|c1_g9_i1	90	C	T	CC	11	CT	10	sp|Q9Y5F6|PCDGM_HUMAN
TR46896|c0_g1_i1	1349	A	G	AA	11	AG	10
TR55969|c0_g1_i1	86	A	G	AA	11	AG	10
TR75906|c0_g1_i1	423	T	C	TT	11	TC	10
TR11144|c0_g1_i1	372	A	T	AA	11	AT	10
TR28543|c0_g1_i1	1599	T	C	TT	11	TC	10	sp|Q8NI35|INADL_HUMAN
TR65395|c0_g1_i1	694	C	G	CC	11	CG	10
TR42873|c0_g2_i1	47	G	A	GG	11	GA	10
TR12372|c2_g3_i2	366	T	G	TT	11	TG	10	sp|O94903|PROSC_HUMAN
TR51218|c0_g1_i4	1149	A	G	AA	11	AG	10
TR44502|c0_g1_i1	373	A	G	AA	11	AG	10
TR31020|c0_g1_i1	146	C	T	CC	11	CT	10
TR17840|c0_g8_i2	2246	G	T	GG	11	GT	10	sp|P08631|HCK_HUMAN
TR52606|c2_g2_i4	438	T	C	TT	11	TC	10	sp|F1R4Y7|CEP83_DANRE
TR56545|c0_g1_i1	50	A	G	AA	11	AG	10
TR8068|c1_g5_i4	649	A	G	AA	11	AG	10
TR39291|c0_g1_i1	354	G	T	GG	11	GT	10
TR45236|c4_g5_i1	24	T	A	TT	11	TA	10
TR82479|c1_g1_i1	1129	T	G	TT	11	TG	10	sp|O93512|GFRA4_CHICK
TR63087|c0_g1_i1	249	G	A	GG	11	GA	10
TR35416|c0_g1_i1	34	A	G	AA	11	AG	10
TR73060|c1_g2_i1	18	T	G	TT	11	TG	10
TR40654|c0_g3_i1	507	G	T	GG	11	GT	10
TR73060|c1_g2_i1	28	C	T	CC	11	CT	10
TR29509|c0_g1_i1	8	C	A	CC	11	CA	10
TR52634|c0_g1_i1	388	T	G	TT	11	TG	10
TR18594|c0_g1_i1	414	A	G	AA	11	AG	10
TR59671|c1_g3_i2	508	T	C	TT	11	TC	11	sp|Q95SX7|RTBS_DROME
TR54658|c0_g1_i6	1170	G	T	GG	11	GT	11	sp|B5XGE7|TPC2L_SALSA
TR76759|c5_g3_i1	365	A	G	AA	11	AG	11
TR71749|c1_g1_i2	758	A	G	AA	11	AG	11
TR2991|c0_g2_i1	72	T	G	TT	11	TG	11	sp|Q8N3H0|F19A2_HUMAN
TR18693|c0_g1_i1	73	G	C	GG	11	GC	11
TR2991|c0_g2_i1	65	G	A	GG	11	GA	11	sp|Q8N3H0|F19A2_HUMAN
TR2991|c0_g2_i1	48	T	C	TT	11	TC	11	sp|Q8N3H0|F19A2_HUMAN
TR52597|c2_g1_i1	405	C	A	CC	11	CA	11
TR76699|c6_g7_i1	802	C	T	CC	11	CT	11
TR28151|c0_g1_i3	1036	A	G	AA	11	AG	11
TR73018|c0_g1_i1	407	G	A	GG	11	GA	11
TR73113|c2_g3_i1	165	G	A	GG	11	GA	11
TR3392|c0_g1_i1	75	T	A	TT	11	TA	11
TR32764|c0_g7_i1	8	T	C	TT	11	TC	11
TR32764|c0_g7_i1	9	G	A	GG	11	GA	11
TR61591|c0_g1_i4	987	C	T	CC	11	CT	11	sp|Q6DHQ1|HVCN1_DANRE
TR58512|c0_g2_i1	415	A	G	AA	11	AG	11	sp|Q9QZS6|HS3SB_MOUSE
TR59599|c5_g37_i1	24	G	A	GG	11	GA	11
TR17061|c0_g1_i1	270	T	C	TT	11	TC	11
TR25173|c0_g1_i1	609	T	G	TT	11	TG	11
TR52123|c0_g1_i2	292	G	A	GG	11	GA	11	sp|Q9NUE0|ZDH18_HUMAN
TR35538|c0_g2_i1	176	C	T	CC	11	CT	11	sp|Q4KLT3|TRM44_XENLA
TR63977|c0_g1_i1	591	T	A	TT	11	TA	11	sp|Q05481|ZNF91_HUMAN
TR42688|c15_g4_i1	1217	C	G	CC	11	CG	11	sp|Q2T9X3|SPRY7_BOVIN
TR14218|c0_g1_i1	488	G	T	GG	11	GT	11	sp|Q5I0G4|SYG_RAT
TR70867|c0_g1_i6	92	G	T	GG	11	GT	11	sp|Q9Y2Z4|SYYM_HUMAN
TR8042|c1_g4_i9	487	C	G	CC	11	CG	11	sp|Q7Z7G0|TARSH_HUMAN
TR49300|c0_g1_i1	1252	T	C	TT	11	TC	11	sp|P63253|KCNJ2_MACMU
TR73338|c8_g5_i1	1020	G	T	GG	11	GT	11
TR9298|c0_g1_i1	1262	C	T	CC	11	CT	11	sp|Q6P950|PR3CB_DANRE
TR83099|c0_g1_i1	149	G	T	GG	11	GT	11
TR10178|c0_g1_i1	2988	G	A	GG	11	GA	11	sp|P26362|CFTR_SQUAC
TR76278|c0_g2_i1	523	G	A	GG	11	GA	11
TR24383|c0_g2_i1	206	A	G	AA	11	AG	11	sp|Q9Y3A2|UTP11_HUMAN
TR26612|c1_g1_i3	79	A	T	AA	11	AT	12
TR73355|c2_g4_i4	831	A	G	AA	11	AG	12	sp|P35072|TCB1_CAEBR
TR32765|c4_g3_i1	733	C	T	CC	11	CT	12
TR8033|c0_g4_i1	216	C	T	CC	11	CT	12
TR35374|c3_g1_i1	2120	A	T	AA	11	AT	12
TR72347|c0_g2_i1	306	G	A	GG	11	GA	12	sp|P45842|RL34_AEDAL
TR40647|c4_g1_i2	596	T	C	TT	11	TC	12
TR42299|c1_g3_i5	275	A	T	AA	11	AT	12
TR4841|c0_g1_i1	252	A	G	AA	11	AG	12	sp|Q6PDS3|SARM1_MOUSE
TR39190|c0_g2_i2	419	C	G	CC	11	CG	12
TR23781|c0_g1_i1	2489	T	G	TT	11	TG	12	sp|P79826|MYPR_ONCMY
TR48361|c0_g1_i1	194	G	A	GG	11	GA	12
TR91013|c0_g1_i1	186	T	C	TT	11	TC	12
TR30765|c0_g1_i1	447	A	T	AA	11	AT	12
TR57951|c0_g2_i1	708	G	A	GG	11	GA	12
TR29888|c0_g1_i1	555	G	C	GG	11	GC	12
TR76683|c0_g3_i1	118	T	A	TT	11	TA	12	sp|Q7TPM3|TRI17_MOUSE
TR17002|c0_g1_i1	135	G	T	GG	11	GT	12
TR31211|c0_g1_i1	686	A	T	AA	11	AT	12
TR43590|c0_g1_i1	577	A	T	AA	11	AT	12
TR32689|c0_g2_i1	192	C	T	CC	11	CT	12
TR10186|c0_g1_i1	89	T	C	TT	11	TC	12
TR90578|c0_g1_i1	88	G	C	GG	11	GC	12
TR78776|c2_g1_i1	307	C	T	CC	11	CT	12
TR39538|c0_g1_i1	461	G	C	GG	11	GC	12
TR46823|c0_g1_i1	63	G	T	GG	11	GT	12
TR68981|c2_g2_i1	237	T	G	TT	11	TG	13
TR35644|c1_g9_i1	892	A	G	AA	11	AG	13	sp|P03934|TC1A_CAEEL
TR15134|c2_g10_i1	14	A	G	AA	11	AG	13
TR53679|c0_g1_i1	607	C	T	CC	11	CT	13
TR45244|c1_g1_i1	3003	A	C	AA	11	AC	13	sp|Q80SU7|GVIN1_MOUSE
TR73409|c0_g6_i1	55	T	C	TT	11	TC	13
TR58130|c0_g4_i1	95	C	T	CC	11	CT	13
TR42278|c0_g16_i1	222	A	T	AA	11	AT	13
TR26736|c3_g1_i1	323	C	T	CC	11	CT	13
TR32928|c0_g1_i1	472	T	C	TT	11	TC	13
TR54781|c0_g1_i1	66	G	A	GG	11	GA	13
TR62717|c0_g1_i1	153	A	G	AA	11	AG	13
TR43127|c0_g1_i1	2510	T	C	TT	11	TC	13	sp|Q58EM4|ARMT1_DANRE
TR17002|c0_g1_i1	110	G	A	GG	11	GA	13
TR73112|c4_g1_i1	19	A	C	AA	11	AC	13
TR29566|c0_g1_i1	470	A	G	AA	11	AG	13
TR32764|c0_g12_i1	312	A	G	AA	11	AG	13
TR29161|c0_g1_i1	335	G	T	GG	11	GT	13	sp|Q95221|IP6K2_RABIT
TR23737|c0_g1_i2	401	G	A	GG	11	GA	13
TR24856|c0_g1_i1	356	C	T	CC	11	CT	13	sp|P62975|UBIQ_RABIT
TR29123|c0_g1_i1	1374	T	C	TT	11	TC	13	sp|P79101|CPSF3_BOVIN
TR17128|c1_g3_i1	102	T	A	TT	11	TA	13
TR21579|c0_g4_i1	226	T	C	TT	11	TC	13
TR52150|c0_g1_i1	706	T	C	TT	11	TC	13	sp|Q5R7U1|MK06_PONAB
TR16106|c0_g1_i1	266	C	G	CC	11	CG	13
TR42956|c0_g1_i1	945	A	C	AA	11	AC	14	sp|Q5BKW8|SIM12_DANRE
TR42232|c0_g2_i2	104	A	C	AA	11	AC	14
TR20566|c0_g1_i1	367	A	G	AA	11	AG	14
TR73375|c5_g1_i5	44	G	C	GG	11	GC	14
TR74773|c0_g12_i1	24	G	A	GG	11	GA	14
TR32757|c15_g7_i1	30	A	G	AA	11	AG	14
TR1908|c0_g1_i1	834	A	G	AA	11	AG	14
TR81774|c0_g2_i1	247	C	T	CC	11	CT	14
TR49794|c0_g5_i1	140	G	A	GG	11	GA	14
TR56525|c0_g1_i1	38	C	T	CC	11	CT	14
TR56525|c0_g1_i1	40	A	C	AA	11	AC	14
TR11960|c0_g1_i1	40	T	G	TT	11	TG	14
TR24525|c0_g1_i1	898	A	G	AA	11	AG	14	sp|Q9WUM5|SUCA_MOUSE
TR42246|c2_g2_i1	150	C	A	CC	11	CA	14
TR90750|c0_g1_i1	1462	A	T	AA	11	AT	14	sp|Q5TZE2|SYN1L_DANRE
TR56525|c0_g1_i1	19	C	T	CC	11	CT	14
TR17135|c0_g1_i1	1324	T	A	TT	11	TA	14
TR73375|c5_g11_i1	138	G	A	GG	11	GA	14
TR71141|c1_g2_i1	159	A	G	AA	11	AG	15	sp|Q8N8R7|AL14E_HUMAN
TR62644|c0_g1_i1	477	A	T	AA	11	AT	15
TR83944|c0_g1_i1	94	G	A	GG	11	GA	15
TR20858|c0_g3_i1	82	T	C	TT	11	TC	15
TR42308|c0_g1_i6	1773	G	A	GG	11	GA	15	sp|Q08BN9|NXPE3_DANRE
TR59660|c4_g5_i1	95	T	G	TT	11	TG	15
TR59660|c4_g5_i1	99	C	T	CC	11	CT	15
TR14714|c4_g3_i6	135	G	T	GG	11	GT	15	sp|Q2M389|WASH7_HUMAN
TR20364|c0_g1_i1	187	C	G	CC	11	CG	15
TR78760|c1_g1_i1	83	T	C	TT	11	TC	15
TR36856|c1_g1_i1	87	T	C	TT	11	TC	15
TR41257|c0_g1_i2	28	C	A	CC	11	CA	15
TR69912|c1_g1_i1	242	C	T	CC	11	CT	15
TR8034|c2_g6_i2	1142	A	G	AA	11	AG	16
TR8034|c2_g6_i2	1147	A	G	AA	11	AG	16
TR59660|c4_g5_i1	90	G	A	GG	11	GA	16
TR77290|c1_g1_i1	212	G	C	GG	11	GC	16
TR14661|c6_g2_i1	843	A	C	AA	11	AC	16
TR55088|c0_g1_i1	72	C	A	CC	11	CA	16
TR26726|c0_g1_i3	561	G	T	GG	11	GT	16
TR18012|c1_g1_i1	217	C	T	CC	11	CT	16
TR35650|c1_g2_i2	122	A	G	AA	11	AG	16
TR51659|c0_g1_i1	1474	A	G	AA	11	AG	17
TR74223|c0_g1_i1	335	A	C	AA	11	AC	17
TR20741|c1_g1_i1	340	T	C	TT	11	TC	17
TR18594|c0_g1_i1	228	T	C	TT	11	TC	17
TR36856|c1_g1_i1	74	A	G	AA	11	AG	17
TR17128|c1_g3_i1	65	T	C	TT	11	TC	17
TR69974|c1_g1_i5	571	A	G	AA	11	AG	17	sp|P70399|TP53B_MOUSE
TR19594|c0_g2_i1	428	C	T	CC	11	CT	17
TR17690|c0_g1_i1	442	C	A	CC	11	CA	17
TR17520|c0_g1_i1	45	G	C	GG	11	GC	17
TR26764|c4_g8_i1	742	T	C	TT	11	TC	18
TR87615|c0_g1_i1	344	T	C	TT	11	TC	18
TR32723|c1_g6_i1	235	C	T	CC	11	CT	18	sp|Q8BJR6|PRS27_MOUSE
TR22971|c5_g1_i1	17	G	T	GG	11	GT	18
TR17835|c2_g2_i3	1951	C	T	CC	11	CT	18	sp|Q64700|RBL2_MOUSE
TR77165|c1_g1_i1	1858	T	C	TT	11	TC	18
TR58368|c0_g4_i1	122	T	C	TT	11	TC	18
TR20856|c1_g2_i1	787	C	T	CC	11	CT	18	sp|Q91ZW7|C209E_MOUSE
TR44961|c0_g1_i1	161	G	T	GG	11	GT	18
TR11391|c0_g1_i1	189	A	C	AA	11	AC	18	sp|Q1LUV9|M1I1B_DANRE
TR52237|c0_g2_i1	825	G	A	GG	11	GA	18
TR34711|c0_g1_i1	295	C	A	CC	11	CA	18
TR45285|c6_g3_i4	16	C	A	CC	11	CA	19	sp|Q5ZLE9|N4BP1_CHICK
TR68915|c6_g10_i1	290	A	G	AA	11	AG	19
TR78172|c0_g1_i1	544	T	A	TT	11	TA	19	sp|Q60636|PRDM1_MOUSE
TR26290|c0_g2_i1	1294	T	C	TT	11	TC	19
TR65859|c0_g2_i1	340	A	T	AA	11	AT	19	sp|P18841|ADA1B_MESAU
TR40508|c0_g1_i1	107	A	T	AA	11	AT	19	sp|Q9ESN5|CENPK_MOUSE
TR15929|c0_g1_i1	513	T	A	TT	11	TA	19
TR85282|c0_g4_i1	148	C	T	CC	11	CT	20
TR35617|c4_g9_i1	397	A	G	AA	11	AG	20
TR73367|c1_g7_i3	657	A	T	AA	11	AT	20
TR31943|c0_g2_i1	945	T	C	TT	11	TC	20	sp|A3RK74|FX1AA_DANRE
TR58476|c6_g2_i2	213	G	T	GG	11	GT	20
TR40371|c0_g1_i1	432	A	C	AA	11	AC	20
TR55355|c0_g1_i1	786	G	A	GG	11	GA	20
TR42302|c1_g2_i4	328	G	T	GG	11	GT	21	sp|Q8IUL8|CILP2_HUMAN
TR32727|c9_g13_i1	92	A	G	AA	11	AG	21
TR59604|c6_g3_i1	366	A	C	AA	11	AC	21
TR27308|c0_g2_i2	456	G	A	GG	11	GA	21	sp|O00257|CBX4_HUMAN
TR90213|c0_g1_i1	293	A	G	AA	11	AG	21
TR12340|c0_g4_i1	832	A	G	AA	11	AG	21	sp|Q6UXX5|ITIH6_HUMAN
TR39881|c0_g1_i1	480	T	C	TT	11	TC	22
TR15973|c0_g1_i1	113	A	G	AA	11	AG	22
TR9447|c0_g1_i1	2284	T	C	TT	11	TC	22	sp|Q7ZXV5|SMY2A_XENLA
TR53318|c0_g1_i1	144	A	G	AA	11	AG	22
TR81441|c4_g4_i2	850	A	C	AA	11	AC	22
TR41054|c0_g2_i1	410	G	T	GG	11	GT	22
TR28240|c1_g2_i1	741	G	A	GG	11	GA	23	sp|Q78E65|JDP2_RAT
TR52212|c2_g1_i4	3555	C	A	CC	11	CA	23	sp|P16924|P4HA1_CHICK
TR41054|c0_g2_i1	404	G	T	GG	11	GT	23
TR35617|c4_g12_i1	373	G	A	GG	11	GA	24
TR46834|c5_g6_i1	35	C	T	CC	11	CT	24
TR75470|c0_g1_i1	193	G	C	GG	11	GC	24
TR32739|c0_g4_i1	242	A	T	AA	11	AT	24
TR15100|c0_g1_i1	369	C	A	CC	11	CA	24
TR27266|c0_g2_i1	193	T	C	TT	11	TC	24	sp|P06353|H33_HORVU
TR4896|c0_g1_i1	760	C	T	CC	11	CT	25	sp|Q9N0F3|SYSM_BOVIN
TR28214|c3_g5_i2	86	G	T	GG	11	GT	25
TR3885|c0_g1_i1	113	A	G	AA	11	AG	25
TR13947|c0_g1_i1	887	A	T	AA	11	AT	25
TR23720|c1_g1_i1	169	C	A	CC	11	CA	25
TR68230|c0_g1_i1	148	A	G	AA	11	AG	25
TR58139|c0_g1_i1	123	A	T	AA	11	AT	25
TR17514|c0_g1_i1	875	A	G	AA	11	AG	26
TR17126|c0_g1_i1	1486	C	A	CC	11	CA	26
TR84266|c0_g1_i1	1257	C	T	CC	11	CT	26	sp|Q9YH91|CLDY_DANRE
TR20611|c0_g1_i1	207	G	T	GG	11	GT	26
TR58139|c0_g1_i1	125	G	A	GG	11	GA	26
TR68215|c0_g1_i1	1482	A	G	AA	11	AG	26
TR26791|c0_g1_i1	1257	A	T	AA	11	AT	27	sp|A1L272|S29A4_DANRE
TR57171|c0_g1_i1	123	T	C	TT	11	TC	27
TR55734|c0_g1_i1	253	C	T	CC	11	CT	28
TR28214|c3_g5_i2	23	T	G	TT	11	TG	28
TR26793|c7_g5_i1	926	A	G	AA	11	AG	28
TR3370|c0_g1_i1	106	C	T	CC	11	CT	30
TR40646|c3_g2_i2	174	T	C	TT	11	TC	31	sp|P84751|HVM63_MOUSE
TR73599|c0_g1_i1	905	G	A	GG	11	GA	31	sp|Q7Z465|BNIPL_HUMAN
TR40646|c3_g2_i2	163	T	A	TT	11	TA	32	sp|P84751|HVM63_MOUSE
TR26598|c1_g1_i6	1813	T	A	TT	11	TA	35	sp|Q6A4L1|S12A8_XENLA
TR42616|c0_g10_i1	156	C	T	CC	11	CT	36	sp|P27473|IFI44_PANTR
TR18940|c0_g1_i1	735	A	G	AA	11	AG	40
TR2938|c0_g1_i1	1833	A	T	AA	11	AT	40	sp|Q01721|GAS1_MOUSE
TR55368|c0_g1_i1	464	A	C	AA	11	AC	40
TR73004|c0_g1_i1	120	T	C	TT	11	TC	42
TR73004|c0_g1_i1	119	T	C	TT	11	TC	42
TR39802|c0_g1_i1	571	A	C	AA	11	AC	42
TR46880|c3_g3_i7	157	T	C	TT	11	TC	45
TR35666|c9_g1_i1	1983	G	A	GG	11	GA	47
TR29140|c2_g3_i1	1457	A	T	AA	11	AT	47
TR46880|c3_g4_i1	146	G	T	GG	11	GT	56
TR32294|c0_g1_i2	598	T	A	TT	11	TA	58
TR44490|c0_g1_i1	128	T	C	TT	11	TC	85
TR46874|c6_g6_i1	855	C	A	AA	12	CC	10	sp|P61589|RHOA_RAT
TR46879|c3_g4_i10	86	A	G	GG	12	AA	10
TR46879|c3_g4_i10	71	A	G	GG	12	AA	10
TR46879|c3_g4_i10	72	A	G	GG	12	AA	10
TR72408|c0_g1_i1	238	T	A	AA	12	TT	10	sp|Q7TSV9|ENKD1_MOUSE
TR86302|c0_g1_i1	28	C	T	TT	12	CC	11	sp|Q63054|ICA69_RAT
TR87633|c0_g1_i2	340	G	A	AA	12	GG	11
TR26579|c2_g1_i3	4705	G	C	CC	12	GG	11	sp|P07942|LAMB1_HUMAN
TR89751|c0_g2_i1	18	A	G	GG	12	AA	12
TR89751|c0_g2_i1	16	A	T	TT	12	AA	12
TR89751|c0_g2_i1	17	C	G	GG	12	CC	12
TR89751|c0_g2_i1	21	G	A	AA	12	GG	12
TR52607|c1_g1_i1	232	G	C	CC	12	GG	12
TR90261|c0_g1_i1	392	C	T	TT	12	CC	12
TR62442|c0_g2_i1	270	C	T	TT	12	CC	13
TR1920|c0_g1_i2	113	T	C	CC	12	TT	13
TR26607|c0_g5_i1	673	C	A	AA	12	CC	13	sp|P21932|ADCY3_RAT
TR72524|c0_g3_i1	119	C	T	TT	12	CC	13
TR39317|c1_g1_i1	311	T	G	GG	12	TT	14
TR46906|c0_g1_i1	297	C	T	TT	12	CC	14
TR8058|c0_g2_i1	1127	G	C	CC	12	GG	14
TR48452|c0_g1_i1	2022	A	T	TT	12	AA	15	sp|Q4G072|LPAR6_RAT
TR73080|c0_g1_i2	1860	T	C	CC	12	TT	15	sp|P35054|TGBR3_PIG
TR73345|c3_g2_i2	80	G	A	AA	12	GG	16
TR35657|c1_g3_i1	180	T	A	AA	12	TT	16
TR22605|c3_g3_i2	572	C	G	GG	12	CC	17
TR1927|c0_g1_i3	2514	G	T	TT	12	GG	18	sp|O95502|NPTXR_HUMAN
TR74494|c0_g1_i1	86	A	T	TT	12	AA	19
TR35647|c5_g2_i3	326	C	A	AA	12	CC	20
TR56604|c0_g2_i1	256	C	T	TT	12	CC	20
TR25512|c0_g1_i1	543	T	A	AA	12	TT	21
TR64477|c0_g1_i1	804	T	G	GG	12	TT	23
TR76752|c0_g5_i2	2094	C	T	TT	12	CC	24
TR86244|c2_g1_i1	1017	T	C	CC	12	TT	24
TR55355|c0_g1_i1	745	A	G	GG	12	AA	24
TR4808|c0_g1_i1	741	C	T	TT	12	CC	26
TR26598|c1_g1_i6	963	C	T	TT	12	CC	26	sp|Q6A4L1|S12A8_XENLA
TR79620|c0_g1_i1	63	C	T	TT	12	CC	27
TR60167|c0_g1_i2	1486	C	T	TT	12	CC	29	sp|Q503V0|CHMP6_DANRE
TR67729|c0_g1_i1	209	G	A	AA	12	GG	29	sp|Q90ZY4|SBK1_DANRE
TR46932|c0_g1_i1	83	T	A	AA	12	TT	29
TR82081|c0_g1_i1	1784	T	C	CC	12	TT	30	sp|Q99PP9|TRI16_MOUSE
TR16913|c0_g1_i1	609	T	A	AA	12	TT	33
TR56527|c0_g1_i1	703	G	A	AA	12	GG	34
TR51671|c0_g1_i1	2019	G	A	AA	12	GG	36
TR49198|c0_g1_i2	180	A	C	CC	12	AA	38
TR26800|c0_g1_i25	1018	A	G	GG	12	AA	42	sp|Q9D687|S6A19_MOUSE
TR42124|c0_g1_i1	656	C	A	AA	12	CC	42	sp|F1QGH9|PS11B_DANRE
TR38661|c0_g1_i1	194	G	A	AA	12	GG	44
TR10758|c0_g1_i1	701	C	T	TT	12	CC	46
TR42613|c0_g1_i1	901	A	G	GG	12	AA	47	sp|P14381|YTX2_XENLA
TR78253|c0_g1_i1	24	A	G	GG	12	AA	63	sp|Q96JI7|SPTCS_HUMAN
TR35496|c0_g1_i1	2344	T	C	CC	12	TT	74
TR35439|c0_g1_i1	178	T	A	AA	12	TT	94
TR66942|c0_g1_i1	160	G	C	CC	12	GG	103	sp|A4IGL7|PXDN_XENTR
TR8086|c1_g3_i5	322	G	C	CC	12	GG	434	sp|P01903|DRA_HUMAN
TR8086|c1_g3_i5	323	A	G	GG	12	AA	436	sp|P01903|DRA_HUMAN
TR86251|c1_g1_i2	672	T	A	TT	12	AA	10	sp|P79779|TBX6L_CHICK
TR81893|c0_g1_i2	662	G	A	GG	12	AA	10
TR65395|c0_g1_i1	692	C	G	CC	12	GG	10
TR32284|c1_g1_i3	1482	T	G	TT	12	GG	10	sp|Q9Y5B9|SP16H_HUMAN
TR14580|c1_g3_i1	478	A	G	AA	12	GG	10
TR17479|c0_g1_i1	1848	G	A	GG	12	AA	10	sp|Q5SNZ0|GRDN_MOUSE
TR50300|c1_g55_i2	2288	C	T	CC	12	TT	11	sp|Q8BSM7|LAT3_MOUSE
TR5646|c0_g1_i1	130	G	C	GG	12	CC	11
TR81518|c0_g1_i2	1585	C	T	CC	12	TT	11	sp|Q9UQB3|CTND2_HUMAN
TR29853|c15_g1_i1	202	C	T	CC	12	TT	12
TR69846|c0_g1_i1	69	C	A	CC	12	AA	12
TR17622|c0_g1_i1	1846	C	G	CC	12	GG	12
TR16585|c0_g2_i1	16	G	C	GG	12	CC	13
TR26207|c0_g1_i5	172	G	C	GG	12	CC	15	sp|F1QIC4|PHR4A_DANRE
TR58427|c0_g1_i1	794	C	A	CC	12	AA	16
TR67163|c0_g1_i1	197	G	A	GG	12	AA	16
TR58427|c0_g1_i1	792	T	C	TT	12	CC	16
TR35885|c0_g2_i1	540	C	T	CC	12	TT	17
TR8594|c0_g1_i1	137	A	G	AA	12	GG	17
TR67163|c0_g1_i1	204	T	C	TT	12	CC	18
TR29816|c2_g1_i1	223	A	C	AA	12	CC	19
TR29816|c2_g1_i1	217	G	T	GG	12	TT	19
TR40299|c0_g1_i1	932	G	C	GG	12	CC	21
TR54717|c0_g1_i2	1373	A	G	AA	12	GG	21	sp|Q9UJZ1|STML2_HUMAN
TR3017|c1_g1_i1	268	T	G	TT	12	GG	22
TR42262|c2_g2_i3	86	G	T	GG	12	TT	24
TR42262|c2_g2_i3	90	C	T	CC	12	TT	24
TR59637|c0_g2_i1	125	G	T	GG	12	TT	29
TR71546|c0_g1_i2	206	T	G	TT	12	GG	29
TR66036|c1_g1_i1	24	A	T	AA	12	TT	33
TR2552|c0_g2_i1	160	A	G	AA	12	GG	34
TR11364|c0_g2_i1	914	C	T	CC	12	TT	40	sp|Q9N2D1|TRYT_PIG
TR45974|c0_g2_i1	518	G	A	GG	12	AA	40
TR45245|c7_g1_i2	554	T	C	TT	12	CC	46
TR40578|c2_g6_i1	58	T	C	TT	12	CC	60
TR4820|c0_g1_i1	110	C	G	CC	12	GG	60
TR26743|c1_g1_i1	478	A	C	AA	12	CC	73
TR22465|c0_g1_i1	60	C	A	CA	12	AA	10
TR54649|c1_g4_i1	123	G	A	GA	12	AA	10
TR26537|c0_g2_i3	128	A	T	AT	12	TT	10
TR42085|c1_g1_i1	151	T	G	TG	12	GG	11
TR73062|c2_g4_i2	193	T	A	TA	12	AA	12
TR59359|c0_g14_i1	153	G	A	GA	12	AA	12
TR14725|c1_g2_i1	294	G	T	GT	12	TT	13
TR26571|c2_g2_i1	303	C	G	CG	12	GG	14
TR42239|c2_g2_i1	213	T	G	TG	12	GG	15
TR18332|c0_g1_i1	52	C	T	CT	12	TT	16
TR67163|c0_g1_i1	198	C	G	CG	12	GG	16
TR18332|c0_g1_i1	51	C	A	CA	12	AA	16
TR18332|c0_g1_i1	53	G	A	GA	12	AA	16
TR18332|c0_g1_i1	55	T	C	TC	12	CC	16
TR69449|c0_g1_i2	299	G	A	GA	12	AA	17
TR71798|c4_g2_i1	65	T	G	TG	12	GG	21
TR14766|c0_g3_i1	100	T	C	TC	12	CC	22	sp|Q5HYK7|SH319_HUMAN
TR2513|c0_g7_i1	1096	A	C	AC	12	CC	23
TR59684|c3_g16_i2	363	G	C	GC	12	CC	26	sp|Q4ZJM9|C1QL4_MOUSE
TR45263|c11_g6_i1	282	A	G	AG	12	GG	29
TR73426|c1_g5_i1	73	T	A	TA	12	AA	32
TR58460|c2_g1_i1	689	G	T	GT	12	TT	33
TR58460|c2_g1_i1	690	A	T	AT	12	TT	33
TR73426|c1_g5_i1	74	T	C	TC	12	CC	33
TR46953|c0_g1_i1	538	A	G	AG	12	AA	10
TR59599|c5_g30_i1	64	G	A	GA	12	GG	10
TR11403|c1_g1_i1	245	C	A	CA	12	CC	10
TR11108|c2_g1_i1	41	C	T	CT	12	CC	10
TR60170|c0_g1_i2	742	G	A	GA	12	GG	10	sp|Q86XH1|IQCA1_HUMAN
TR41264|c4_g4_i4	5	C	T	CT	12	CC	10	sp|P18729|ZG57_XENLA
TR46830|c2_g2_i1	458	G	A	GA	12	GG	10
TR74338|c0_g1_i1	288	T	G	TG	12	TT	10
TR85282|c0_g3_i1	37	T	C	TC	12	TT	10
TR42621|c4_g8_i1	128	A	G	AG	12	AA	10
TR42285|c0_g1_i11	3354	T	C	TC	12	TT	10
TR28207|c8_g2_i1	39	C	T	CT	12	CC	10
TR11403|c1_g1_i1	251	T	C	TC	12	TT	10
TR46875|c1_g6_i1	137	T	G	TG	12	TT	10
TR45284|c1_g2_i1	645	A	C	AC	12	AA	10	sp|Q95SX7|RTBS_DROME
TR70417|c0_g1_i1	854	C	T	CT	12	CC	10	sp|Q9VBW3|CAD96_DROME
TR2591|c0_g2_i1	41	T	C	TC	12	TT	10
TR49490|c0_g1_i1	42	G	C	GC	12	GG	10
TR55092|c0_g1_i1	149	T	C	TC	12	TT	10
TR70878|c0_g1_i1	188	A	G	AG	12	AA	10	sp|Q7TMB0|LPPR3_RAT
TR59638|c4_g2_i6	5393	C	T	CT	12	CC	10	sp|Q5ZJA4|ARP5_CHICK
TR29547|c0_g1_i1	213	G	A	GA	12	GG	10
TR32722|c2_g3_i1	204	A	T	AT	12	AA	10
TR69970|c4_g1_i1	131	T	G	TG	12	TT	10
TR47467|c0_g1_i1	610	C	T	CT	12	CC	10
TR86328|c0_g1_i1	586	G	A	GA	12	GG	10	sp|Q8N5C6|SRBD1_HUMAN
TR15635|c0_g13_i2	2002	G	A	GA	12	GG	10	sp|Q8CI51|PDLI5_MOUSE
TR53750|c0_g1_i1	318	T	G	TG	12	TT	10	sp|P08429|RL4A_XENLA
TR29825|c0_g6_i1	1182	A	T	AT	12	AA	10
TR73367|c1_g5_i1	245	A	G	AG	12	AA	11
TR15753|c1_g1_i1	110	G	A	GA	12	GG	11	sp|Q3B725|ZBT24_RAT
TR28155|c2_g3_i2	176	A	G	AG	12	AA	11
TR35640|c5_g8_i1	1110	C	T	CT	12	CC	11
TR71588|c1_g1_i1	1175	T	C	TC	12	TT	11	sp|Q96Q05|TPPC9_HUMAN
TR35644|c1_g4_i1	222	A	G	AG	12	AA	11
TR46917|c2_g2_i1	167	T	C	TC	12	TT	11
TR71588|c1_g1_i1	1180	T	C	TC	12	TT	11	sp|Q96Q05|TPPC9_HUMAN
TR15681|c1_g1_i1	121	G	A	GA	12	GG	11
TR71798|c8_g1_i1	135	G	A	GA	12	GG	11
TR60966|c0_g1_i1	486	G	T	GT	12	GG	11
TR73426|c1_g3_i1	97	A	G	AG	12	AA	11
TR52261|c2_g12_i1	577	T	C	TC	12	TT	11
TR69913|c2_g3_i1	60	A	T	AT	12	AA	11
TR14984|c0_g2_i4	199	C	T	CT	12	CC	11	sp|O35601|FYB_MOUSE
TR91471|c0_g4_i1	133	A	G	AG	12	AA	11
TR14718|c4_g1_i7	212	T	A	TA	12	TT	11
TR85282|c0_g1_i1	258	C	T	CT	12	CC	11
TR47877|c0_g1_i1	172	G	A	GA	12	GG	11
TR42620|c0_g2_i7	320	A	G	AG	12	AA	11
TR42240|c1_g6_i5	176	G	A	GA	12	GG	11	sp|Q02745|SIA4A_PIG
TR52178|c11_g8_i1	51	A	T	AT	12	AA	11
TR19736|c0_g5_i1	801	C	A	CA	12	CC	11
TR86018|c0_g2_i1	250	T	C	TC	12	TT	11
TR17816|c0_g1_i1	1333	G	A	GA	12	GG	11
TR45285|c6_g3_i3	521	C	T	CT	12	CC	11	sp|Q5ZLE9|N4BP1_CHICK
TR51885|c0_g1_i1	2588	C	T	CT	12	CC	11
TR4230|c0_g1_i1	398	C	A	CA	12	CC	11	sp|O88632|SEM3F_MOUSE
TR45565|c0_g1_i1	653	C	G	CG	12	CC	12
TR45201|c3_g1_i3	82	T	G	TG	12	TT	12
TR64802|c0_g1_i1	908	T	C	TC	12	TT	12
TR26751|c0_g2_i1	79	A	G	AG	12	AA	12
TR28178|c1_g1_i1	127	A	C	AC	12	AA	12
TR64055|c1_g2_i1	330	C	G	CG	12	CC	12
TR52250|c1_g8_i1	137	G	T	GT	12	GG	12
TR14476|c0_g2_i1	55	T	A	TA	12	TT	12
TR58111|c1_g1_i1	1199	C	T	CT	12	CC	12	sp|D3ZQJ0|CLD15_RAT
TR80801|c0_g1_i1	783	T	G	TG	12	TT	12
TR26751|c0_g2_i1	91	T	G	TG	12	TT	12
TR7447|c0_g2_i1	234	G	A	GA	12	GG	12	sp|Q9BYJ1|LOXE3_HUMAN
TR43075|c0_g1_i1	4965	A	C	AC	12	AA	12	sp|Q86XX4|FRAS1_HUMAN
TR14694|c0_g6_i4	278	C	T	CT	12	CC	12
TR5497|c0_g1_i1	131	A	C	AC	12	AA	12
TR8061|c11_g2_i2	2409	A	T	AT	12	AA	12	sp|Q99315|YG31B_YEAST
TR63121|c0_g1_i1	288	A	G	AG	12	AA	12
TR45565|c0_g1_i1	654	G	A	GA	12	GG	12
TR57128|c0_g1_i2	2015	A	T	AT	12	AA	12	sp|Q9Y5R5|DMRT2_HUMAN
TR32690|c5_g1_i1	398	T	C	TC	12	TT	12
TR4731|c0_g1_i1	520	T	C	TC	12	TT	12
TR4731|c0_g1_i1	519	T	C	TC	12	TT	12
TR73367|c1_g5_i1	23	C	T	CT	12	CC	12
TR73367|c1_g5_i1	55	G	T	GT	12	GG	12
TR49035|c0_g1_i1	1308	G	A	GA	12	GG	12
TR59406|c0_g1_i1	920	T	C	TC	12	TT	12	sp|Q5W0B1|RN219_HUMAN
TR19773|c2_g1_i1	151	A	G	AG	12	AA	12	sp|A8WHR0|DCA17_DANRE
TR45806|c0_g1_i1	222	A	T	AT	12	AA	12
TR5333|c0_g2_i2	2597	T	A	TA	12	TT	12	sp|Q9CWJ3|KTBL1_MOUSE
TR40594|c0_g1_i1	2502	T	C	TC	12	TT	12	sp|P98198|AT8B2_HUMAN
TR55113|c0_g1_i1	355	T	C	TC	12	TT	12
TR57073|c0_g1_i1	1553	C	T	CT	12	CC	12	sp|Q49LS8|XKR6_TETNG
TR60601|c0_g1_i1	511	C	A	CA	12	CC	13
TR43038|c0_g2_i1	930	C	T	CT	12	CC	13	sp|Q9H6D8|FNDC4_HUMAN
TR39539|c0_g2_i1	1925	C	T	CT	12	CC	13	sp|Q3UZZ4|OLFM4_MOUSE
TR33392|c0_g1_i1	4	A	C	AC	12	AA	13	sp|P23004|QCR2_BOVIN
TR31338|c0_g1_i1	178	T	G	TG	12	TT	13
TR36815|c0_g1_i1	312	G	T	GT	12	GG	13	sp|P62752|RL23A_RAT
TR68978|c5_g3_i1	14	G	C	GC	12	GG	13
TR8061|c11_g2_i2	2410	C	T	CT	12	CC	13	sp|Q99315|YG31B_YEAST
TR1955|c0_g1_i1	1942	G	A	GA	12	GG	13	sp|Q8ND71|GIMA8_HUMAN
TR90843|c9_g1_i1	2828	T	A	TA	12	TT	13	sp|Q8BLR2|CPNE4_MOUSE
TR81456|c0_g1_i1	207	G	A	GA	12	GG	13
TR73385|c4_g13_i1	345	A	G	AG	12	AA	13
TR35389|c1_g1_i1	362	T	C	TC	12	TT	13
TR26796|c2_g1_i1	77	T	A	TA	12	TT	14
TR14985|c1073_g3_i8	321	T	C	TC	12	TT	14
TR60601|c0_g1_i1	512	A	T	AT	12	AA	14
TR50974|c0_g6_i1	152	A	G	AG	12	AA	14
TR52627|c16_g10_i1	580	C	T	CT	12	CC	14
TR7447|c0_g2_i1	206	T	G	TG	12	TT	14	sp|Q9BYJ1|LOXE3_HUMAN
TR65865|c0_g1_i3	1328	C	T	CT	12	CC	14	sp|Q5ZHN5|THAP5_CHICK
TR73021|c2_g6_i1	115	G	A	GA	12	GG	14
TR76258|c0_g1_i1	117	T	C	TC	12	TT	14
TR68973|c3_g2_i2	234	G	C	GC	12	GG	14	sp|Q8BGR2|LRC8D_MOUSE
TR29494|c0_g2_i1	326	C	G	CG	12	CC	14
TR32672|c1_g1_i2	540	C	T	CT	12	CC	14
TR26919|c0_g1_i1	650	A	G	AG	12	AA	14	sp|O08876|KLF10_RAT
TR35671|c0_g6_i1	339	C	T	CT	12	CC	14
TR36815|c0_g1_i1	285	T	A	TA	12	TT	14	sp|P62752|RL23A_RAT
TR69008|c7_g1_i1	626	C	T	CT	12	CC	14	sp|P50219|MNX1_HUMAN
TR51270|c0_g1_i1	389	A	T	AT	12	AA	14
TR16105|c0_g1_i1	1180	T	G	TG	12	TT	14
TR90284|c1_g2_i1	57	C	G	CG	12	CC	15
TR8082|c3_g8_i3	462	C	T	CT	12	CC	15
TR38637|c2_g1_i1	106	A	G	AG	12	AA	15	sp|Q9BRS8|LARP6_HUMAN
TR32688|c1_g1_i4	148	A	T	AT	12	AA	15	sp|Q9P0V8|SLAF8_HUMAN
TR58368|c0_g4_i1	87	A	C	AC	12	AA	15
TR21590|c0_g1_i1	24	A	C	AC	12	AA	15	sp|Q9JJG9|NOA1_MOUSE
TR54726|c4_g6_i4	131	G	C	GC	12	GG	15	sp|P13676|ACPH_RAT
TR17441|c1_g2_i1	199	T	C	TC	12	TT	15
TR51641|c0_g2_i1	394	A	T	AT	12	AA	15
TR89559|c0_g1_i1	11	C	G	CG	12	CC	15
TR27145|c0_g1_i2	623	A	T	AT	12	AA	15
TR42648|c6_g4_i3	587	A	T	AT	12	AA	15
TR51021|c0_g1_i1	3321	T	G	TG	12	TT	15	sp|Q8VDL4|ADPGK_MOUSE
TR26195|c0_g3_i1	272	C	T	CT	12	CC	15	sp|Q1LWV7|TLDC1_DANRE
TR54647|c1_g1_i1	331	T	C	TC	12	TT	15
TR55677|c1_g1_i1	144	C	T	CT	12	CC	15
TR16120|c0_g1_i2	139	A	C	AC	12	AA	15	sp|Q2LK54|COL12_CHICK
TR34869|c0_g1_i1	175	A	G	AG	12	AA	15
TR13428|c0_g1_i1	39	A	T	AT	12	AA	16	sp|Q6DC02|KCD15_DANRE
TR56330|c0_g1_i1	87	T	C	TC	12	TT	16
TR52333|c0_g2_i1	766	G	A	GA	12	GG	16	sp|Q641X1|ANR61_RAT
TR73080|c0_g1_i2	539	A	G	AG	12	AA	16	sp|P35054|TGBR3_PIG
TR24130|c0_g1_i1	965	A	T	AT	12	AA	16
TR42309|c0_g2_i2	6031	G	A	GA	12	GG	16
TR54465|c0_g2_i1	1123	G	T	GT	12	GG	16	sp|P48766|NAC1_CAVPO
TR42282|c8_g4_i2	236	A	G	AG	12	AA	16
TR14444|c0_g1_i1	95	A	G	AG	12	AA	16
TR4255|c0_g1_i1	118	G	T	GT	12	GG	16
TR14730|c3_g1_i1	9	G	T	GT	12	GG	16
TR41257|c0_g1_i2	25	C	A	CA	12	CC	16
TR58482|c0_g1_i1	3066	G	A	GA	12	GG	16	sp|Q63ZM9|ZN830_XENLA
TR29118|c0_g2_i1	962	C	G	CG	12	CC	16
TR58459|c0_g3_i1	1987	C	A	CA	12	CC	16	sp|Q499E0|BRNP3_MOUSE
TR14370|c0_g1_i1	1650	T	G	TG	12	TT	16	sp|Q2YDM1|ARL1_BOVIN
TR38412|c0_g1_i1	223	C	A	CA	12	CC	16
TR52296|c1_g1_i5	480	C	T	CT	12	CC	16	sp|A5D6V4|TM17B_DANRE
TR65791|c0_g2_i1	209	T	C	TC	12	TT	16	sp|Q16828|DUS6_HUMAN
TR46854|c2_g1_i5	1028	A	G	AG	12	AA	17
TR58495|c0_g1_i3	785	A	C	AC	12	AA	17	sp|Q99PP2|ZN318_MOUSE
TR16272|c0_g1_i1	707	C	T	CT	12	CC	17
TR43303|c0_g15_i1	46	C	A	CA	12	CC	17	sp|A0JMW6|T214A_XENLA
TR20837|c0_g1_i1	33	T	C	TC	12	TT	17
TR42651|c7_g5_i1	175	G	A	GA	12	GG	17
TR85261|c0_g1_i1	702	G	A	GA	12	GG	17	sp|Q498Z6|RT07_DANRE
TR36856|c1_g1_i1	79	C	T	CT	12	CC	17
TR51173|c1_g1_i1	752	C	A	CA	12	CC	17
TR55331|c0_g1_i1	214	G	A	GA	12	GG	17	sp|O62738|RS4X_MONDO
TR60975|c0_g1_i1	326	A	G	AG	12	AA	17	sp|P47875|CSRP1_RAT
TR90900|c6_g4_i1	2753	C	T	CT	12	CC	17	sp|P51589|CP2J2_HUMAN
TR40640|c2_g1_i1	217	T	C	TC	12	TT	18
TR42607|c3_g2_i1	207	A	G	AG	12	AA	18
TR64861|c0_g1_i1	187	C	T	CT	12	CC	18
TR18668|c0_g1_i1	692	C	T	CT	12	CC	18	sp|A3FEM2|FEV_DANRE
TR68633|c1_g2_i1	547	C	A	CA	12	CC	18
TR35376|c0_g1_i2	1452	C	T	CT	12	CC	18
TR17467|c1_g1_i1	601	A	C	AC	12	AA	18
TR29494|c0_g2_i1	499	T	C	TC	12	TT	18
TR82134|c0_g1_i1	141	T	G	TG	12	TT	18
TR17094|c1_g1_i2	749	A	G	AG	12	AA	18
TR4840|c0_g1_i2	331	C	T	CT	12	CC	19
TR82127|c0_g2_i1	681	G	A	GA	12	GG	19
TR70828|c0_g2_i1	620	C	A	CA	12	CC	19	sp|Q9UQB3|CTND2_HUMAN
TR22983|c0_g3_i1	119	C	T	CT	12	CC	19
TR55316|c0_g1_i1	228	T	C	TC	12	TT	19
TR54690|c9_g1_i1	179	C	G	CG	12	CC	19
TR66398|c0_g1_i1	178	C	T	CT	12	CC	19
TR81961|c0_g1_i1	425	C	T	CT	12	CC	19	sp|Q98SP7|BBS2_DANRE
TR15916|c0_g1_i2	405	C	T	CT	12	CC	19
TR60662|c0_g1_i1	356	C	A	CA	12	CC	19
TR70878|c0_g1_i1	581	C	G	CG	12	CC	20	sp|Q7TMB0|LPPR3_RAT
TR51684|c0_g1_i2	96	T	C	TC	12	TT	20	sp|Q5F4B8|S46A3_CHICK
TR81316|c0_g1_i4	1202	C	T	CT	12	CC	20	sp|Q15438|CYH1_HUMAN
TR15946|c0_g1_i2	384	G	A	GA	12	GG	20
TR4797|c0_g1_i1	812	T	A	TA	12	TT	20
TR73345|c2_g1_i8	478	G	A	GA	12	GG	21
TR29823|c0_g2_i2	1350	C	T	CT	12	CC	21
TR16525|c0_g1_i1	21	G	A	GA	12	GG	21	sp|Q803V3|P2R3C_DANRE
TR23446|c0_g2_i1	304	G	T	GT	12	GG	21	sp|Q13129|RLF_HUMAN
TR36617|c0_g9_i1	50	A	G	AG	12	AA	22
TR61120|c0_g1_i1	82	T	A	TA	12	TT	22
TR8793|c2_g1_i1	33	C	T	CT	12	CC	22
TR82098|c1_g1_i1	323	C	T	CT	12	CC	22
TR51704|c1_g2_i5	265	A	G	AG	12	AA	22
TR88715|c0_g1_i2	326	G	A	GA	12	GG	22	sp|Q8NB59|SYT14_HUMAN
TR19650|c0_g1_i1	180	C	G	CG	12	CC	22
TR64884|c0_g1_i2	556	C	T	CT	12	CC	22
TR73433|c0_g1_i1	351	C	G	CG	12	CC	22
TR45216|c1_g9_i1	82	T	A	TA	12	TT	22
TR19270|c0_g2_i1	40	A	G	AG	12	AA	23
TR51704|c1_g2_i5	267	G	A	GA	12	GG	23
TR61869|c0_g1_i1	299	T	C	TC	12	TT	23
TR54658|c0_g1_i5	1883	A	T	AT	12	AA	23	sp|Q28165|PABP2_BOVIN
TR30991|c0_g2_i1	93	A	G	AG	12	AA	24
TR74444|c0_g1_i1	517	T	A	TA	12	TT	24
TR19727|c4_g4_i1	271	A	T	AT	12	AA	25
TR65953|c0_g3_i1	651	A	G	AG	12	AA	25
TR16913|c0_g1_i1	594	A	T	AT	12	AA	26
TR24493|c0_g1_i1	3640	T	A	TA	12	TT	26	sp|Q6NVP8|FUT8_XENTR
TR17514|c0_g1_i1	876	G	A	GA	12	GG	26
TR90819|c0_g1_i1	586	T	G	TG	12	TT	26
TR8023|c2_g1_i4	297	C	A	CA	12	CC	27
TR80533|c0_g1_i1	99	T	G	TG	12	TT	27
TR45221|c2_g5_i3	164	C	T	CT	12	CC	28
TR74440|c0_g2_i1	2320	A	G	AG	12	AA	28	sp|Q01954|BNC1_HUMAN
TR45284|c1_g2_i1	311	T	G	TG	12	TT	28	sp|Q95SX7|RTBS_DROME
TR19727|c4_g4_i1	483	G	T	GT	12	GG	29
TR82044|c0_g1_i1	121	C	A	CA	12	CC	29
TR45216|c1_g9_i1	95	G	C	GC	12	GG	29
TR71734|c0_g7_i2	75	A	C	AC	12	AA	30
TR76245|c0_g2_i1	464	A	C	AC	12	AA	30
TR42288|c0_g6_i3	709	T	G	TG	12	TT	30
TR87215|c0_g3_i1	479	C	T	CT	12	CC	30	sp|P43091|HEM1_OPSTA
TR6166|c0_g1_i1	72	G	A	GA	12	GG	30	sp|P0C7U4|C3AR_DANRE
TR14749|c1_g4_i1	94	G	A	GA	12	GG	31
TR76245|c0_g2_i1	473	T	C	TC	12	TT	31
TR5276|c0_g2_i2	1609	A	G	AG	12	AA	31	sp|Q8C828|KBTBD_MOUSE
TR39105|c0_g1_i1	71	T	C	TC	12	TT	32
TR73426|c1_g5_i1	77	G	A	GA	12	GG	33
TR45806|c0_g1_i1	442	T	G	TG	12	TT	34
TR72267|c0_g2_i1	351	C	T	CT	12	CC	36	sp|P62246|RS15A_RAT
TR75319|c0_g1_i2	87	T	A	TA	12	TT	37
TR87630|c0_g1_i1	332	T	C	TC	12	TT	37
TR18562|c0_g1_i1	194	T	C	TC	12	TT	39
TR2513|c0_g5_i1	1028	T	C	TC	12	TT	39
TR42255|c6_g14_i1	132	C	A	CA	12	CC	40
TR42297|c0_g1_i1	917	C	T	CT	12	CC	41	sp|P22373|DPOM_CLAPU
TR2704|c0_g1_i1	408	A	C	AC	12	AA	44
TR11085|c0_g2_i1	267	A	G	AG	12	AA	45
TR8778|c0_g1_i1	184	A	G	AG	12	AA	47	sp|Q9Y253|POLH_HUMAN
TR14721|c9_g9_i1	169	G	A	GA	12	GG	47	sp|P84089|ERH_MOUSE
TR59659|c2_g1_i2	90	G	A	GA	12	GG	49
TR90240|c0_g1_i1	584	G	A	GA	12	GG	50	sp|Q6PC64|ELOV6_DANRE
TR14684|c3_g2_i1	213	T	A	TA	12	TT	50
TR37018|c0_g1_i1	211	C	A	CA	12	CC	51	sp|Q01721|GAS1_MOUSE
TR40578|c2_g6_i1	55	T	G	TG	12	TT	57
TR2704|c0_g1_i1	252	C	T	CT	12	CC	59
TR78253|c0_g1_i1	20	G	T	GT	12	GG	64	sp|Q96JI7|SPTCS_HUMAN
TR40632|c0_g4_i1	69	G	A	GA	12	GG	69
TR59637|c0_g2_i1	20	T	A	TA	12	TT	86
TR39150|c0_g2_i1	178	T	G	TG	12	TT	90
TR75453|c0_g5_i2	59	A	C	AC	12	AA	92
TR45212|c5_g9_i3	37	T	G	TG	12	TT	95	sp|P55918|MFAP4_BOVIN
TR79640|c0_g1_i1	28	C	A	CA	12	CC	124
TR46915|c0_g2_i1	742	C	T	CT	12	CC	175	sp|P12111|CO6A3_HUMAN
TR25921|c0_g1_i1	3	T	C	CC	12	TC	10	sp|Q4R6M5|DDX5_MACFA
TR41264|c4_g4_i4	21	G	A	AA	12	GA	10	sp|P18729|ZG57_XENLA
TR45216|c1_g16_i2	444	A	C	CC	12	AC	11
TR63615|c0_g1_i1	12	T	A	AA	12	TA	11
TR8796|c0_g3_i2	123	T	C	CC	12	TC	12
TR78547|c0_g1_i1	178	T	C	CC	12	TC	12
TR14985|c1109_g1_i1	100	C	T	TT	12	CT	13
TR32757|c15_g13_i1	20	A	G	GG	12	AG	13
TR42600|c0_g2_i1	106	C	G	GG	12	CG	13
TR64861|c0_g1_i1	209	G	A	AA	12	GA	13
TR32032|c0_g1_i1	413	G	A	AA	12	GA	14
TR42307|c2_g1_i4	258	A	G	GG	12	AG	15
TR13090|c0_g1_i1	331	T	C	CC	12	TC	15	sp|Q1XHU0|TRI39_PANTR
TR73361|c2_g9_i2	95	G	A	AA	12	GA	16
TR73361|c2_g9_i2	90	A	T	TT	12	AT	17
TR14590|c2_g1_i1	132	C	A	AA	12	CA	17
TR8765|c0_g1_i3	757	G	A	AA	12	GA	18	sp|B9VR26|CML1_BOVIN
TR45198|c2_g1_i2	44	G	T	TT	12	GT	19
TR85142|c0_g1_i1	52	G	A	AA	12	GA	19
TR32728|c5_g6_i1	216	T	G	GG	12	TG	20
TR92249|c0_g1_i2	123	T	A	AA	12	TA	20
TR65586|c0_g7_i1	434	A	G	GG	12	AG	21
TR73381|c8_g7_i6	182	T	C	CC	12	TC	22
TR73426|c1_g1_i5	143	T	G	GG	12	TG	22
TR22547|c0_g1_i1	677	T	G	GG	12	TG	23	sp|Q0VC91|SOCS4_BOVIN
TR42263|c4_g11_i2	74	T	C	CC	12	TC	23
TR39436|c0_g1_i1	168	G	A	AA	12	GA	24	sp|C3KJE6|FEN1_ANOFI
TR90867|c0_g1_i6	221	C	A	AA	12	CA	26	sp|Q505K2|F16A1_MOUSE
TR15699|c0_g1_i1	176	T	A	AA	12	TA	26
TR32668|c1_g3_i6	385	A	G	GG	12	AG	26	sp|P55865|CAS1A_XENLA
TR7740|c0_g1_i1	528	T	A	AA	12	TA	27
TR32758|c0_g6_i1	1566	T	A	AA	12	TA	29
TR46880|c3_g3_i1	549	G	T	TT	12	GT	29
TR68990|c7_g2_i1	438	G	A	AA	12	GA	32
TR71140|c5_g3_i1	179	T	C	CC	12	TC	33
TR22976|c0_g1_i3	73	A	G	GG	12	AG	33
TR83051|c0_g1_i1	428	G	A	AA	12	GA	33
TR51695|c1_g1_i1	1936	A	C	CC	12	AC	36	sp|P23352|KALM_HUMAN
TR68985|c4_g1_i1	409	T	C	CC	12	TC	41
TR14768|c4_g11_i2	66	A	G	GG	12	AG	43
TR26928|c0_g1_i3	56	A	C	CC	12	AC	526	sp|Q5I0B9|ATG16_XENTR
TR24383|c0_g2_i2	76	T	C	TT	12	TC	10	sp|Q8R5K5|UTP11_RAT
TR3026|c0_g1_i1	919	C	T	CC	12	CT	10
TR24991|c0_g1_i1	164	A	T	AA	12	AT	10
TR52266|c1_g1_i1	33	T	C	TT	12	TC	10	sp|Q9UKN1|MUC12_HUMAN
TR65543|c0_g1_i1	649	A	G	AA	12	AG	10
TR69403|c0_g1_i1	27	A	C	AA	12	AC	10
TR71776|c2_g3_i3	130	A	G	AA	12	AG	10
TR79419|c1_g1_i4	239	C	T	CC	12	CT	10	sp|Q9NSD5|S6A13_HUMAN
TR32915|c0_g1_i1	1341	G	A	GG	12	GA	10	sp|P12261|EF1G_ARTSA
TR15131|c1_g1_i2	1421	A	G	AA	12	AG	10	sp|Q8BIA4|FBXW8_MOUSE
TR52597|c2_g1_i1	409	T	G	TT	12	TG	10
TR32757|c15_g18_i1	98	A	G	AA	12	AG	10
TR57951|c0_g2_i1	669	C	A	CC	12	CA	10
TR51532|c0_g1_i1	311	C	A	CC	12	CA	10	sp|O13082|COX6A_CYPCA
TR28151|c0_g1_i3	1981	T	G	TT	12	TG	10
TR52202|c8_g21_i1	78	C	T	CC	12	CT	10
TR57951|c0_g2_i1	675	C	A	CC	12	CA	10
TR45217|c1_g2_i17	146	G	A	GG	12	GA	10	sp|P85521|C163A_BOVIN
TR42673|c0_g4_i10	93	A	C	AA	12	AC	10	sp|P08548|LIN1_NYCCO
TR73493|c0_g1_i1	563	C	A	CC	12	CA	10
TR72560|c0_g1_i1	299	G	T	GG	12	GT	10
TR26188|c0_g1_i3	642	A	G	AA	12	AG	10	sp|Q9Z2A7|DGAT1_MOUSE
TR52202|c8_g21_i1	77	C	G	CC	12	CG	10
TR38184|c0_g1_i1	87	A	G	AA	12	AG	10
TR86350|c0_g2_i2	111	A	G	AA	12	AG	10
TR42873|c0_g2_i1	45	A	G	AA	12	AG	10
TR54649|c1_g4_i1	129	A	G	AA	12	AG	10
TR62662|c0_g2_i1	1006	G	A	GG	12	GA	10	sp|Q0VC71|TTLL1_BOVIN
TR53318|c0_g1_i1	67	A	T	AA	12	AT	10
TR20395|c0_g1_i1	699	T	C	TT	12	TC	10	sp|A2CEH0|POC1B_DANRE
TR38216|c0_g1_i1	359	C	A	CC	12	CA	10
TR59365|c0_g1_i1	1244	A	G	AA	12	AG	10	sp|Q9BXW9|FACD2_HUMAN
TR20692|c4_g2_i1	232	A	G	AA	12	AG	10
TR19716|c2_g1_i1	37	C	T	CC	12	CT	10
TR48468|c0_g1_i1	189	C	T	CC	12	CT	10
TR51643|c0_g1_i1	948	A	G	AA	12	AG	10
TR66407|c0_g1_i1	246	G	A	GG	12	GA	10	sp|O95935|TBX18_HUMAN
TR76692|c0_g1_i3	229	A	G	AA	12	AG	10	sp|Q6XPS3|TPTE2_HUMAN
TR68258|c0_g1_i1	1326	G	T	GG	12	GT	10	sp|E9Q349|WDR25_MOUSE
TR73387|c1_g2_i1	275	G	A	GG	12	GA	11
TR73360|c0_g3_i1	528	G	A	GG	12	GA	11	sp|Q6RG02|VIT_FENME
TR8083|c3_g2_i1	149	G	T	GG	12	GT	11
TR11749|c0_g1_i1	610	T	C	TT	12	TC	11	sp|Q90Z08|U119B_DANRE
TR73362|c2_g5_i1	68	G	C	GG	12	GC	11
TR73346|c11_g4_i1	110	C	T	CC	12	CT	11	sp|Q91453|STXB_SYNHO
TR80290|c0_g1_i1	84	G	C	GG	12	GC	11	sp|Q9DGI3|THIO_ICTPU
TR12378|c0_g1_i1	910	A	C	AA	12	AC	11
TR68323|c0_g1_i1	145	G	T	GG	12	GT	11
TR15715|c0_g2_i3	348	C	T	CC	12	CT	11	sp|Q9H2C0|GAN_HUMAN
TR73113|c2_g3_i1	145	G	A	GG	12	GA	11
TR69985|c1_g3_i3	723	C	A	CC	12	CA	11	sp|Q9H8M5|CNNM2_HUMAN
TR15117|c0_g7_i1	163	C	T	CC	12	CT	11
TR69945|c1_g7_i1	1189	G	A	GG	12	GA	11	sp|Q5ZKJ5|TM180_CHICK
TR38737|c0_g1_i1	2256	A	G	AA	12	AG	11
TR65965|c0_g1_i1	1516	A	G	AA	12	AG	11
TR45897|c1_g1_i1	158	A	G	AA	12	AG	11
TR19304|c0_g3_i1	145	G	A	GG	12	GA	11
TR45216|c1_g13_i1	481	G	C	GG	12	GC	11
TR13179|c0_g1_i1	64	G	A	GG	12	GA	11
TR16914|c0_g1_i1	1254	A	G	AA	12	AG	11	sp|Q8N264|RHG24_HUMAN
TR51202|c0_g1_i2	442	A	G	AA	12	AG	11	sp|Q6P6B7|ANR16_HUMAN
TR41259|c0_g5_i1	228	A	G	AA	12	AG	11
TR83128|c0_g1_i1	274	T	C	TT	12	TC	11	sp|Q66T72|PSIP1_FELCA
TR22517|c0_g5_i1	1841	C	T	CC	12	CT	11
TR45203|c4_g3_i1	91	T	C	TT	12	TC	11
TR32675|c0_g2_i2	431	G	T	GG	12	GT	11
TR58790|c0_g1_i1	1840	G	A	GG	12	GA	11
TR13015|c0_g1_i1	769	C	T	CC	12	CT	11	sp|Q28CQ4|UBC9_XENTR
TR45265|c5_g5_i2	538	T	C	TT	12	TC	12
TR52261|c2_g11_i1	137	T	C	TT	12	TC	12
TR78534|c0_g1_i3	86	T	C	TT	12	TC	12
TR8721|c6_g6_i1	141	G	A	GG	12	GA	12
TR39744|c0_g3_i1	241	A	G	AA	12	AG	12
TR26780|c0_g1_i1	295	T	C	TT	12	TC	12
TR64055|c1_g2_i1	395	G	T	GG	12	GT	12
TR1920|c0_g1_i2	107	T	G	TT	12	TG	12
TR86236|c0_g1_i2	361	T	C	TT	12	TC	12	sp|A2VDH3|LRC38_MOUSE
TR49847|c0_g1_i1	379	T	C	TT	12	TC	12
TR54692|c0_g2_i2	657	A	C	AA	12	AC	12
TR42218|c2_g4_i1	105	A	G	AA	12	AG	12
TR35013|c0_g1_i1	347	T	C	TT	12	TC	12
TR55389|c0_g2_i1	187	G	T	GG	12	GT	12	sp|P20740|OVOS_CHICK
TR54693|c6_g3_i1	287	T	A	TT	12	TA	12
TR45295|c2_g5_i1	50	T	C	TT	12	TC	12
TR18575|c0_g2_i1	474	A	T	AA	12	AT	12
TR78238|c1_g3_i1	285	G	A	GG	12	GA	12
TR28214|c3_g5_i3	134	A	C	AA	12	AC	12
TR13179|c0_g1_i1	71	G	A	GG	12	GA	12
TR11612|c0_g1_i1	33	G	A	GG	12	GA	12
TR21605|c0_g1_i1	514	G	A	GG	12	GA	12	sp|Q99572|P2RX7_HUMAN
TR2634|c2_g1_i1	688	T	A	TT	12	TA	12	sp|Q91398|CSK2B_DANRE
TR71597|c0_g1_i1	1421	C	T	CC	12	CT	12	sp|Q9NSI8|SAMN1_HUMAN
TR32737|c3_g1_i2	25	T	A	TT	12	TA	13
TR18068|c0_g1_i1	1315	A	G	AA	12	AG	13
TR60182|c0_g1_i1	1148	A	T	AA	12	AT	13	sp|O88797|DAB2_RAT
TR17128|c1_g3_i1	99	G	C	GG	12	GC	13
TR52817|c0_g1_i1	12	C	T	CC	12	CT	13
TR43245|c0_g1_i1	601	T	C	TT	12	TC	13
TR42290|c17_g67_i1	675	T	C	TT	12	TC	13
TR43245|c0_g1_i1	532	C	G	CC	12	CG	13
TR45201|c3_g1_i3	87	A	C	AA	12	AC	13
TR8029|c3_g2_i5	459	A	G	AA	12	AG	13
[truncated: 33,624 more rows]
