# Supplementary material for: Domestication drive the changes of immune and digestive system of Eurasian perch (Perca fluviatilis)
Source: PLoS One. 2017 Mar 3;12(3):e0172903. doi: 10.1371/journal.pone.0172903 (PMC5336236; doi:10.1371/journal.pone.0172903)
Supplement: S7 Table — (XLSX) [file pone.0172903.s010.xlsx]

## Sheet: Table S7
Table S7. Putative SNP markers identified to distinguish domesticated and wild perch, related to growth (GO:0040007), immune system process (GO:0002376), and response to stimulus (GO:0050896) from the reference transcriptome*
Transcripts_ID	Position	Reference	Variant	Domesticated/wild GT	Domesticated/wild DP	Associate gene name	GO function
Growth (GO:0040007)
TR12134|c0_g3_i1	300	G	A	GA/GG	40/26	cdc42 homolog	P:positive regulation of neuron apoptotic process; P:establishment or maintenance of apical/basal cell polarity; P:epithelial-mesenchymal cell signaling; P:negative regulation of epidermal growth factor receptor signaling pathway; P:negative regulation of protein complex assembly; P:positive regulation of JNK cascade; P:multicellular organism growth; P:obsolete GTP catabolic process; P:positive r…
TR19596|c0_g2_i1	460	T	G	TT/GG	763/1151	dual specificity protein phosphatase 6	P:regulation of endodermal cell fate specification; F:protein tyrosine phosphatase activity; P:negative regulation of ERK1 and ERK2 cascade; C:cytosol; P:peptidyl-tyrosine dephosphorylation; F:MAP kinase tyrosine/serine/threonine phosphatase activity; P:positive regulation of apoptotic process; P:inactivation of MAPK activity; P:regulation of fibroblast growth factor receptor signaling pathway; P…
TR19596|c0_g2_i1	472	A	G	AA/GG	738/1115	dual specificity protein phosphatase 6	P:regulation of endodermal cell fate specification; F:protein tyrosine phosphatase activity; P:negative regulation of ERK1 and ERK2 cascade; C:cytosol; P:peptidyl-tyrosine dephosphorylation; F:MAP kinase tyrosine/serine/threonine phosphatase activity; P:positive regulation of apoptotic process; P:inactivation of MAPK activity; P:regulation of fibroblast growth factor receptor signaling pathway; P…
TR19596|c0_g2_i1	1378	T	A	TT/AA	590/372	dual specificity protein phosphatase 6	P:regulation of endodermal cell fate specification; F:protein tyrosine phosphatase activity; P:negative regulation of ERK1 and ERK2 cascade; C:cytosol; P:peptidyl-tyrosine dephosphorylation; F:MAP kinase tyrosine/serine/threonine phosphatase activity; P:positive regulation of apoptotic process; P:inactivation of MAPK activity; P:regulation of fibroblast growth factor receptor signaling pathway; P…
TR19596|c0_g2_i1	2550	G	A	GG/AA	277/127	dual specificity protein phosphatase 6	P:regulation of endodermal cell fate specification; F:protein tyrosine phosphatase activity; P:negative regulation of ERK1 and ERK2 cascade; C:cytosol; P:peptidyl-tyrosine dephosphorylation; F:MAP kinase tyrosine/serine/threonine phosphatase activity; P:positive regulation of apoptotic process; P:inactivation of MAPK activity; P:regulation of fibroblast growth factor receptor signaling pathway; P…
TR19596|c0_g2_i1	838	G	A	AA/GG	143/210	dual specificity protein phosphatase 6	P:regulation of endodermal cell fate specification; F:protein tyrosine phosphatase activity; P:negative regulation of ERK1 and ERK2 cascade; C:cytosol; P:peptidyl-tyrosine dephosphorylation; F:MAP kinase tyrosine/serine/threonine phosphatase activity; P:positive regulation of apoptotic process; P:inactivation of MAPK activity; P:regulation of fibroblast growth factor receptor signaling pathway; P…
TR20791|c0_g1_i2	2544	A	G	AG/AA	37/21	cell division control protein 42 homolog isoform x2	P:positive regulation of neuron apoptotic process; P:establishment or maintenance of apical/basal cell polarity; F:GTP-dependent protein binding; C:neuronal cell body; P:epithelial-mesenchymal cell signaling; P:negative regulation of epidermal growth factor receptor signaling pathway; P:negative regulation of protein complex assembly; C:spindle midzone; P:positive regulation of JNK cascade; C:mit…
TR23201|c0_g9_i1	1225	T	C	TC/TT	23/17	beta-galactoside alpha- -sialyltransferase 2	F:beta-galactoside alpha-2,6-sialyltransferase activity; C:Golgi apparatus; P:sialylation; P:multicellular organismal development; C:integral component of membrane; P:growth; P:oligosaccharide metabolic process
TR26783|c2_g1_i1	1175	C	T	CT/CC	184/305	bone morphogenetic protein 6	C:extracellular region; F:growth factor activity; P:growth
TR26783|c2_g1_i1	1157	G	C	GC/GG	176/305	bone morphogenetic protein 6	C:extracellular region; F:growth factor activity; P:growth
TR26783|c2_g1_i1	912	T	G	TG/TT	109/186	bone morphogenetic protein 6	C:extracellular region; F:growth factor activity; P:growth
TR26783|c2_g1_i1	795	G	A	GA/GG	92/174	bone morphogenetic protein 6	C:extracellular region; F:growth factor activity; P:growth
TR26783|c2_g1_i1	971	A	C	CC/AA	66/140	bone morphogenetic protein 6	C:extracellular region; F:growth factor activity; P:growth
TR26783|c2_g1_i1	982	T	C	CC/TT	58/136	bone morphogenetic protein 6	C:extracellular region; F:growth factor activity; P:growth
TR26783|c2_g1_i1	2463	A	G	AA/GG	55/41	bone morphogenetic protein 6	C:extracellular region; F:growth factor activity; P:growth
TR26783|c2_g1_i1	3955	C	G	CG/CC	43/20	bone morphogenetic protein 6	C:extracellular region; F:growth factor activity; P:growth
TR2947|c0_g1_i1	1055	A	T	AA/TT	112/139	endothelial cell-specific molecule 1	C:extracellular region; F:insulin-like growth factor binding; P:regulation of cell growth
TR2947|c0_g1_i1	1057	T	A	TT/AA	110/136	endothelial cell-specific molecule 1	C:extracellular region; F:insulin-like growth factor binding; P:regulation of cell growth
TR2947|c0_g1_i1	1140	C	T	CT/CC	46/78	endothelial cell-specific molecule 1	C:extracellular region; F:insulin-like growth factor binding; P:regulation of cell growth
TR30705|c0_g1_i1	558	C	T	CC/TT	151/120	serine protease htra1	F:serine-type endopeptidase activity; P:regulation of cell growth; C:extracellular region; P:proteolysis; F:insulin-like growth factor binding
TR30705|c0_g1_i1	248	G	A	GG/AA	126/113	serine protease htra1	F:serine-type endopeptidase activity; P:regulation of cell growth; C:extracellular region; P:proteolysis; F:insulin-like growth factor binding
TR31403|c0_g1_i1	238	G	A	GG/AA	23/18	peripherin	C:type III intermediate filament; P:tissue regeneration; F:structural molecule activity
TR31942|c0_g1_i1	2998	G	A	GG/GA	13/17	inhibin beta b chain-like	P:positive regulation of follicle-stimulating hormone secretion; F:growth factor activity; P:cellular response to insulin stimulus; P:positive regulation of ovulation; P:growth; P:response to mechanical stimulus; P:negative regulation of insulin secretion; C:extracellular region; P:fat cell differentiation; P:negative regulation of follicle-stimulating hormone secretion; F:hormone activity; P:neg…
TR36802|c0_g1_i1	1047	T	G	TG/TT	324/242	protein fam53b isoform x1	P:fin regeneration
TR39170|c0_g1_i1	959	G	A	GG/GA	271/146	retinal dehydrogenase 2	P:camera-type eye morphogenesis; F:oxidoreductase activity, acting on the aldehyde or oxo group of donors, NAD or NADP as acceptor; P:retinoic acid receptor signaling pathway; P:myelination in peripheral nervous system; P:face morphogenesis; P:axial mesoderm development; P:retinol metabolic process; P:fin regeneration; P:paraxial mesoderm development; P:pectoral fin development; P:embryonic visce…
TR39170|c0_g1_i1	464	G	A	GA/GG	198/128	retinal dehydrogenase 2	P:camera-type eye morphogenesis; F:oxidoreductase activity, acting on the aldehyde or oxo group of donors, NAD or NADP as acceptor; P:retinoic acid receptor signaling pathway; P:myelination in peripheral nervous system; P:face morphogenesis; P:axial mesoderm development; P:retinol metabolic process; P:fin regeneration; P:paraxial mesoderm development; P:pectoral fin development; P:embryonic visce…
TR45860|c0_g1_i1	575	T	C	TT/TC	58/12	insulin-like growth factor-binding protein 3	C:extracellular region; F:insulin-like growth factor binding; P:regulation of cell growth
TR51228|c0_g1_i1	2135	G	A	GA/GG	481/503	stress-70 mitochondrial	P:hemopoiesis; P:fin regeneration; P:protein folding; F:ATP binding; F:unfolded protein binding
TR51228|c0_g1_i1	2138	G	A	GA/GG	479/504	stress-70 mitochondrial	P:hemopoiesis; P:fin regeneration; P:protein folding; F:ATP binding; F:unfolded protein binding
TR51228|c0_g1_i1	1859	C	A	CA/CC	468/492	stress-70 mitochondrial	P:hemopoiesis; P:fin regeneration; P:protein folding; F:ATP binding; F:unfolded protein binding
TR51228|c0_g1_i1	2162	T	C	TC/TT	399/463	stress-70 mitochondrial	P:hemopoiesis; P:fin regeneration; P:protein folding; F:ATP binding; F:unfolded protein binding
TR51228|c0_g1_i1	1487	T	C	TC/TT	376/302	stress-70 mitochondrial	P:hemopoiesis; P:fin regeneration; P:protein folding; F:ATP binding; F:unfolded protein binding
TR51228|c0_g1_i1	389	T	A	TT/AA	282/91	stress-70 mitochondrial	P:hemopoiesis; P:fin regeneration; P:protein folding; F:ATP binding; F:unfolded protein binding
TR51228|c0_g1_i1	384	T	C	TT/CC	276/92	stress-70 mitochondrial	P:hemopoiesis; P:fin regeneration; P:protein folding; F:ATP binding; F:unfolded protein binding
TR51228|c0_g1_i1	358	A	C	AA/CC	255/73	stress-70 mitochondrial	P:hemopoiesis; P:fin regeneration; P:protein folding; F:ATP binding; F:unfolded protein binding
TR51228|c0_g1_i1	352	C	T	CC/TT	254/77	stress-70 mitochondrial	P:hemopoiesis; P:fin regeneration; P:protein folding; F:ATP binding; F:unfolded protein binding
TR51228|c0_g1_i1	309	A	G	AA/GG	171/28	stress-70 mitochondrial	P:hemopoiesis; P:fin regeneration; P:protein folding; F:ATP binding; F:unfolded protein binding
TR51228|c0_g1_i1	295	A	T	AA/TT	156/26	stress-70 mitochondrial	P:hemopoiesis; P:fin regeneration; P:protein folding; F:ATP binding; F:unfolded protein binding
TR51228|c0_g1_i1	2776	C	A	CA/CC	103/226	stress-70 mitochondrial	P:hemopoiesis; P:fin regeneration; P:protein folding; F:ATP binding; F:unfolded protein binding
TR51228|c0_g1_i1	3055	G	A	GA/GG	21/44	stress-70 mitochondrial	P:hemopoiesis; P:fin regeneration; P:protein folding; F:ATP binding; F:unfolded protein binding
TR51228|c0_g1_i1	248	A	C	AC/AA	16/25	stress-70 mitochondrial	P:hemopoiesis; P:fin regeneration; P:protein folding; F:ATP binding; F:unfolded protein binding
TR52221|c0_g2_i2	1203	C	T	CT/CC	14/10	serine protease htra3	P:negative regulation of BMP signaling pathway; P:negative regulation of transforming growth factor beta receptor signaling pathway; P:regulation of cell growth; P:proteolysis; F:insulin-like growth factor binding; F:serine-type endopeptidase activity; C:extracellular region
TR52627|c13_g1_i1	178	A	G	AG/AA	38/20	mothers against decapentaplegic homolog 3	F:transcription factor activity, sequence-specific DNA binding; P:transforming growth factor beta receptor signaling pathway; C:SMAD protein complex; P:negative regulation of inflammatory response; F:ubiquitin binding; F:protein homodimerization activity; P:positive regulation of canonical Wnt signaling pathway; P:regulation of transforming growth factor beta2 production; P:regulation of immune r…
TR53649|c0_g1_i1	1393	A	T	AA/AT	287/253	c-x-c chemokine receptor type 4	P:neuron migration; P:G-protein coupled receptor signaling pathway; P:response to lipopolysaccharide; P:germ cell migration; P:tissue regeneration; P:ameboidal-type cell migration; P:negative regulation of neutrophil chemotaxis; P:neutrophil activation; P:posterior lateral line neuromast primordium migration; F:C-X-C chemokine receptor activity; P:forebrain development; P:induction of positive ch…
TR60556|c0_g1_i1	980	C	T	CC/CT	1268/201	insulin-like growth factor-binding protein 1	C:extracellular region; F:insulin-like growth factor I binding; F:insulin-like growth factor II binding; P:regulation of cell growth
TR60976|c0_g1_i1	751	A	G	AA/AG	57/87	bmp4	P:BMP signaling pathway involved in mesodermal cell fate specification; P:determination of pancreatic left/right asymmetry; F:growth factor activity; P:pronephros development; P:growth; P:negative regulation of endodermal cell fate specification; P:cloaca development; P:determination of ventral identity; P:embryonic hemopoiesis; C:extracellular region; P:heart looping; P:positive regulation of ce…
TR60976|c0_g1_i1	1198	G	A	AA/GG	52/66	bmp4	P:BMP signaling pathway involved in mesodermal cell fate specification; P:determination of pancreatic left/right asymmetry; F:growth factor activity; P:pronephros development; P:growth; P:negative regulation of endodermal cell fate specification; P:cloaca development; P:determination of ventral identity; P:embryonic hemopoiesis; C:extracellular region; P:heart looping; P:positive regulation of ce…
TR63070|c0_g1_i1	409	G	T	GT/GG	666/866	stress-associated endoplasmic reticulum protein 1	P:skeletal system development; P:post-embryonic development; C:endoplasmic reticulum membrane; P:multicellular organismal aging; C:cytoplasmic microtubule; P:positive regulation of translation; P:muscle organ morphogenesis; P:positive regulation of organ growth; P:glucose metabolic process; C:integral component of membrane; P:positive regulation of growth hormone secretion; P:endoplasmic reticulu…
TR67154|c0_g1_i1	475	A	C	AA/AC	12/25	bone morphogenetic protein 8a	C:extracellular region; F:growth factor activity; P:growth
TR68611|c3_g1_i1	584	C	G	CC/CG	1490/1474	peroxiredoxin- mitochondrial	F:oxidoreductase activity; P:fin regeneration; P:oxidation-reduction process
TR68611|c3_g1_i1	1018	C	T	CC/CT	312/388	peroxiredoxin- mitochondrial	F:oxidoreductase activity; P:fin regeneration; P:oxidation-reduction process
TR69993|c1_g1_i1	577	A	C	AC/AA	28/19	insulin-like growth factor 1 receptor	P:heart morphogenesis; P:insulin-like growth factor receptor signaling pathway; F:cysteine-type endopeptidase inhibitor activity involved in apoptotic process; F:iron-sulfur cluster binding; P:fin regeneration; P:protein autophosphorylation; F:phosphatidylinositol 3-kinase binding; F:insulin-like growth factor binding; P:negative regulation of cysteine-type endopeptidase activity involved in apop…
TR71111|c1_g1_i1	2412	C	G	CG/CC	156/144	guanine nucleotide-binding protein subunit alpha-12	F:signal transducer activity; P:G-protein coupled receptor signaling pathway; P:Rho protein signal transduction; P:negative regulation of cell-cell adhesion mediated by cadherin; P:cell migration involved in gastrulation; F:GTP binding; P:obsolete GTP catabolic process; P:unidimensional cell growth; F:G-protein beta/gamma-subunit complex binding; P:regulation of actin cytoskeleton organization; C…
TR71111|c1_g1_i1	1441	T	C	TC/TT	151/93	guanine nucleotide-binding protein subunit alpha-12	F:signal transducer activity; P:G-protein coupled receptor signaling pathway; P:Rho protein signal transduction; P:negative regulation of cell-cell adhesion mediated by cadherin; P:cell migration involved in gastrulation; F:GTP binding; P:obsolete GTP catabolic process; P:unidimensional cell growth; F:G-protein beta/gamma-subunit complex binding; P:regulation of actin cytoskeleton organization; C…
TR71111|c1_g1_i1	3195	G	A	GA/GG	98/109	guanine nucleotide-binding protein subunit alpha-12	F:signal transducer activity; P:G-protein coupled receptor signaling pathway; P:Rho protein signal transduction; P:negative regulation of cell-cell adhesion mediated by cadherin; P:cell migration involved in gastrulation; F:GTP binding; P:obsolete GTP catabolic process; P:unidimensional cell growth; F:G-protein beta/gamma-subunit complex binding; P:regulation of actin cytoskeleton organization; C…
TR73058|c2_g8_i1	188	C	A	CA/CC	91/269	superkiller viralicidic activity 2-like 2	F:nucleic acid binding; P:fin regeneration; F:ATP-dependent helicase activity; P:obsolete ATP catabolic process; F:ATP binding; P:positive regulation of cell division
TR74028|c0_g1_i1	1303	G	A	GG/GA	132/57	insulin-like growth factor-binding protein 5	C:extracellular region; F:insulin-like growth factor binding; P:regulation of cell growth
TR74028|c0_g1_i1	38	A	G	AA/AG	42/11	insulin-like growth factor-binding protein 5	C:extracellular region; F:insulin-like growth factor binding; P:regulation of cell growth
TR74028|c0_g1_i1	167	C	T	CC/CT	19/12	insulin-like growth factor-binding protein 5	C:extracellular region; F:insulin-like growth factor binding; P:regulation of cell growth
TR7535|c0_g1_i1	425	A	G	AA/AG	158/89	neuromodulin isoform x1	P:regulation of growth; P:tissue regeneration
TR7535|c0_g1_i1	615	G	A	GG/GA	136/82	neuromodulin isoform x1	P:regulation of growth; P:tissue regeneration
TR7535|c0_g1_i1	1346	C	T	CC/CT	123/54	neuromodulin isoform x1	P:regulation of growth; P:tissue regeneration
TR7535|c0_g1_i1	1330	C	G	CG/CC	117/56	neuromodulin isoform x1	P:regulation of growth; P:tissue regeneration
TR7535|c0_g1_i1	1251	T	C	TT/TC	116/60	neuromodulin isoform x1	P:regulation of growth; P:tissue regeneration
TR7535|c0_g1_i1	1265	T	C	TT/TC	84/43	neuromodulin isoform x1	P:regulation of growth; P:tissue regeneration
TR7535|c0_g1_i1	1813	A	T	AA/AT	75/65	neuromodulin isoform x1	P:regulation of growth; P:tissue regeneration
TR78012|c4_g1_i1	490	T	G	TT/TG	624/1538	wnt1-inducible-signaling pathway protein 1	C:extracellular region; F:insulin-like growth factor binding; P:regulation of cell growth
TR79282|c0_g13_i1	917	C	T	TT/CC	286/257	sec1 family domain-containing protein 1	P:fin regeneration; P:vesicle docking involved in exocytosis
TR79282|c0_g17_i1	77	G	C	CC/GG	43/41	sec1 family domain-containing protein 1	P:fin regeneration; P:vesicle docking involved in exocytosis
TR79282|c0_g17_i1	61	G	C	CC/GG	39/40	sec1 family domain-containing protein 1	P:fin regeneration; P:vesicle docking involved in exocytosis
TR83124|c0_g1_i1	563	C	T	CC/CT	17/11	insulin-like growth factor-binding protein 6	C:extracellular region; F:insulin-like growth factor binding; P:regulation of cell growth
TR83510|c0_g1_i1	821	C	T	CC/CT	417/135	connective tissue growth factor	C:extracellular region; P:notochord development; F:insulin-like growth factor binding; P:regulation of cell growth
TR83510|c0_g1_i1	398	C	T	CC/CT	404/118	connective tissue growth factor	C:extracellular region; P:notochord development; F:insulin-like growth factor binding; P:regulation of cell growth
TR83510|c0_g2_i1	622	C	T	CC/CT	573/215	connective tissue growth factor	C:extracellular region; P:notochord development; F:insulin-like growth factor binding; P:regulation of cell growth
TR83510|c0_g2_i1	442	G	C	GG/GC	264/112	connective tissue growth factor	C:extracellular region; P:notochord development; F:insulin-like growth factor binding; P:regulation of cell growth
TR83510|c0_g2_i1	124	C	T	CC/CT	226/112	connective tissue growth factor	C:extracellular region; P:notochord development; F:insulin-like growth factor binding; P:regulation of cell growth
TR85315|c0_g1_i1	530	T	A	TT/TA	241/270	transforming growth factor beta-1-like	C:extracellular space; F:growth factor activity; P:cell growth; F:transforming growth factor beta receptor binding
TR85315|c0_g1_i1	617	C	A	CC/CA	219/170	transforming growth factor beta-1-like	C:extracellular space; F:growth factor activity; P:cell growth; F:transforming growth factor beta receptor binding
TR85315|c0_g1_i1	2389	G	A	GA/GG	176/131	transforming growth factor beta-1-like	C:extracellular space; F:growth factor activity; P:cell growth; F:transforming growth factor beta receptor binding
TR85315|c0_g1_i1	3249	C	T	CC/CT	119/55	transforming growth factor beta-1-like	C:extracellular space; F:growth factor activity; P:cell growth; F:transforming growth factor beta receptor binding
TR87493|c0_g1_i1	1621	C	A	CA/CC	787/788	60 kda heat shock mitochondrial	P:fin regeneration; C:mitochondrial matrix; F:ATP binding; P:protein refolding
TR87493|c0_g1_i1	442	T	A	TA/AA	363/414	60 kda heat shock mitochondrial	P:fin regeneration; C:mitochondrial matrix; F:ATP binding; P:protein refolding
TR87493|c0_g1_i1	441	T	A	TA/AA	363/413	60 kda heat shock mitochondrial	P:fin regeneration; C:mitochondrial matrix; F:ATP binding; P:protein refolding
TR87493|c0_g1_i1	443	T	A	TA/AA	361/410	60 kda heat shock mitochondrial	P:fin regeneration; C:mitochondrial matrix; F:ATP binding; P:protein refolding
TR87632|c0_g1_i1	517	C	A	CA/CC	32/29	bone morphogenetic protein 7-like	P:post-anal tail morphogenesis; F:growth factor activity; P:growth; P:negative regulation of endodermal cell fate specification; P:protein complex assembly; P:determination of ventral identity; C:extracellular region; P:heart looping; F:protein heterodimerization activity; F:protein homodimerization activity; P:BMP signaling pathway involved in heart jogging
TR8861|c0_g1_i1	2454	G	A	GA/GG	83/38	bone morphogenetic protein 10-like	C:extracellular region; F:growth factor activity; P:growth
TR8861|c0_g1_i1	1079	A	G	AG/AA	47/18	bone morphogenetic protein 10-like	C:extracellular region; F:growth factor activity; P:growth
TR91731|c0_g1_i1	310	G	C	GG/GC	1260/2169	annexin a1	P:fin regeneration; P:negative regulation of coagulation; F:phospholipase inhibitor activity; F:calcium ion binding; P:negative regulation of catalytic activity; F:calcium-dependent phospholipid binding
TR91731|c0_g1_i1	625	C	A	CC/CA	1013/2110	annexin a1	P:fin regeneration; P:negative regulation of coagulation; F:phospholipase inhibitor activity; F:calcium ion binding; P:negative regulation of catalytic activity; F:calcium-dependent phospholipid binding
TR9314|c0_g1_i1	2073	G	A	GG/GA	2792/2325	cathepsin b	P:fin regeneration; P:proteolysis; P:regulation of catalytic activity; F:cysteine-type endopeptidase activity
TR9314|c0_g1_i1	1017	C	T	CT/CC	1902/2603	cathepsin b	P:fin regeneration; P:proteolysis; P:regulation of catalytic activity; F:cysteine-type endopeptidase activity
Immune system process (GO:0002376)
TR10178|c0_g1_i1	2988	G	A	GG/GA	11/11	cystic fibrosis transmembrane conductance regulator	F:chloride channel activity; P:regulation of neutrophil chemotaxis; P:respiratory burst involved in defense response; P:chloride transmembrane transport; P:defense response to bacterium; C:integral component of membrane; F:ATPase activity, coupled to transmembrane movement of substances; P:obsolete ATP catabolic process; F:ATP binding
TR12134|c0_g3_i1	300	G	A	GA/GG	40/26	cdc42 homolog	P:positive regulation of neuron apoptotic process; P:establishment or maintenance of apical/basal cell polarity; F:GTP-dependent protein binding; C:neuronal cell body; P:epithelial-mesenchymal cell signaling; P:negative regulation of epidermal growth factor receptor signaling pathway; P:negative regulation of protein complex assembly; C:spindle midzone; P:positive regulation of JNK cascade; C:mit…
TR12177|c0_g1_i1	642	C	G	CG/CC	432/285	cd59 glyco	P:negative regulation of activation of membrane attack complex
TR12177|c0_g1_i1	612	A	G	AA/GG	854/381	cd59 glyco	P:negative regulation of activation of membrane attack complex
TR12177|c0_g1_i1	213	G	A	GG/GA	2541/1281	cd59 glyco	P:negative regulation of activation of membrane attack complex
TR12177|c0_g1_i1	309	G	T	GT/GG	3550/1779	cd59 glyco	P:negative regulation of activation of membrane attack complex
TR13075|c0_g1_i1	425	G	T	TT/GT	40/42	ap-2 complex subunit mu isoform x1	P:axon guidance; C:clathrin-coated endocytic vesicle membrane; P:negative regulation of epidermal growth factor receptor signaling pathway; F:protein binding; C:clathrin adaptor complex; P:neurotrophin TRK receptor signaling pathway; C:lysosomal membrane; P:intracellular protein transport; C:cytosol; C:coated pit; P:antigen processing and presentation of exogenous peptide antigen via MHC class II…
TR14727|c0_g1_i3	1253	G	T	GG/GT	23/29	granulocyte colony-stimulating factor receptor	P:myeloid leukocyte differentiation
TR14985|c1041_g1_i1	330	C	T	CT/CC	1536/1221	calmodulin	P:positive regulation of ryanodine-sensitive calcium-release channel activity; P:detection of calcium ion; P:regulation of heart rate; P:neurotrophin TRK receptor signaling pathway; P:glucose metabolic process; F:phosphatidylinositol 3-kinase binding; F:nitric-oxide synthase binding; P:regulation of cell communication by electrical coupling involved in cardiac conduction; C:growth cone; P:positiv…
TR15597|c0_g2_i1	83	G	A	GG/GA	67/22	mhc class i partial	P:positive regulation of T cell mediated cytotoxicity; P:antigen processing and presentation of peptide antigen via MHC class I; F:peptide antigen binding; C:MHC class I protein complex
TR15597|c0_g2_i1	96	C	G	CC/CG	72/18	mhc class i partial	P:positive regulation of T cell mediated cytotoxicity; P:antigen processing and presentation of peptide antigen via MHC class I; F:peptide antigen binding; C:MHC class I protein complex
TR15597|c0_g2_i1	107	A	C	AA/AC	73/13	mhc class i partial	P:positive regulation of T cell mediated cytotoxicity; P:antigen processing and presentation of peptide antigen via MHC class I; F:peptide antigen binding; C:MHC class I protein complex
TR15597|c0_g2_i1	99	A	G	AA/AG	73/15	mhc class i partial	P:positive regulation of T cell mediated cytotoxicity; P:antigen processing and presentation of peptide antigen via MHC class I; F:peptide antigen binding; C:MHC class I protein complex
TR15597|c0_g2_i1	137	C	G	CC/CG	88/13	mhc class i partial	P:positive regulation of T cell mediated cytotoxicity; P:antigen processing and presentation of peptide antigen via MHC class I; F:peptide antigen binding; C:MHC class I protein complex
TR15597|c0_g2_i1	130	T	A	TT/TA	90/13	mhc class i partial	P:positive regulation of T cell mediated cytotoxicity; P:antigen processing and presentation of peptide antigen via MHC class I; F:peptide antigen binding; C:MHC class I protein complex
TR15597|c0_g2_i1	125	C	T	CC/CT	90/14	mhc class i partial	P:positive regulation of T cell mediated cytotoxicity; P:antigen processing and presentation of peptide antigen via MHC class I; F:peptide antigen binding; C:MHC class I protein complex
TR15627|c1_g1_i2	2037	C	A	CA/CC	11/15	alpha-synuclein-like	C:axon; P:regulation of long-term neuronal synaptic plasticity; F:tau protein binding; P:cellular response to copper ion; F:oxidoreductase activity; C:fibril; P:positive regulation of release of sequestered calcium ion into cytosol; P:regulation of glutamate secretion; P:activation of cysteine-type endopeptidase activity involved in apoptotic process; F:arachidonic acid binding; P:response to int…
TR15627|c1_g1_i2	1108	A	T	AT/AA	13/16	alpha-synuclein-like	C:axon; P:regulation of long-term neuronal synaptic plasticity; F:tau protein binding; P:cellular response to copper ion; F:oxidoreductase activity; C:fibril; P:positive regulation of release of sequestered calcium ion into cytosol; P:regulation of glutamate secretion; P:activation of cysteine-type endopeptidase activity involved in apoptotic process; F:arachidonic acid binding; P:response to int…
TR15627|c1_g1_i2	1632	T	C	TC/TT	14/11	alpha-synuclein-like	C:axon; P:regulation of long-term neuronal synaptic plasticity; F:tau protein binding; P:cellular response to copper ion; F:oxidoreductase activity; C:fibril; P:positive regulation of release of sequestered calcium ion into cytosol; P:regulation of glutamate secretion; P:activation of cysteine-type endopeptidase activity involved in apoptotic process; F:arachidonic acid binding; P:response to int…
TR15627|c1_g1_i2	478	C	G	CG/CC	23/18	alpha-synuclein-like	C:axon; P:regulation of long-term neuronal synaptic plasticity; F:tau protein binding; P:cellular response to copper ion; F:oxidoreductase activity; C:fibril; P:positive regulation of release of sequestered calcium ion into cytosol; P:regulation of glutamate secretion; P:activation of cysteine-type endopeptidase activity involved in apoptotic process; F:arachidonic acid binding; P:response to int…
TR15627|c1_g1_i2	1771	T	A	TA/TT	24/15	alpha-synuclein-like	C:axon; P:regulation of long-term neuronal synaptic plasticity; F:tau protein binding; P:cellular response to copper ion; F:oxidoreductase activity; C:fibril; P:positive regulation of release of sequestered calcium ion into cytosol; P:regulation of glutamate secretion; P:activation of cysteine-type endopeptidase activity involved in apoptotic process; F:arachidonic acid binding; P:response to int…
TR15627|c1_g1_i2	1319	G	A	GA/GG	28/16	alpha-synuclein-like	C:axon; P:regulation of long-term neuronal synaptic plasticity; F:tau protein binding; P:cellular response to copper ion; F:oxidoreductase activity; C:fibril; P:positive regulation of release of sequestered calcium ion into cytosol; P:regulation of glutamate secretion; P:activation of cysteine-type endopeptidase activity involved in apoptotic process; F:arachidonic acid binding; P:response to int…
TR17793|c6_g1_i1	3613	A	T	AA/AT	14/15	c-x-c motif chemokine 14	P:immune response; C:extracellular region; P:cell chemotaxis; F:chemokine activity
TR17793|c6_g1_i1	3164	G	A	GG/GA	15/12	c-x-c motif chemokine 14	P:immune response; C:extracellular region; P:cell chemotaxis; F:chemokine activity
TR17793|c6_g1_i1	2197	T	A	TT/TA	238/207	c-x-c motif chemokine 14	P:immune response; C:extracellular region; P:cell chemotaxis; F:chemokine activity
TR17793|c6_g1_i1	1939	T	A	TT/TA	339/349	c-x-c motif chemokine 14	P:immune response; C:extracellular region; P:cell chemotaxis; F:chemokine activity
TR17793|c6_g1_i1	1994	C	T	CT/CC	341/299	c-x-c motif chemokine 14	P:immune response; C:extracellular region; P:cell chemotaxis; F:chemokine activity
TR17793|c6_g1_i1	2368	T	C	TT/TC	358/317	c-x-c motif chemokine 14	P:immune response; C:extracellular region; P:cell chemotaxis; F:chemokine activity
TR17793|c6_g1_i1	422	T	C	TT/TC	611/271	c-x-c motif chemokine 14	P:immune response; C:extracellular region; P:cell chemotaxis; F:chemokine activity
TR17823|c5_g2_i1	47	G	A	AA/GG	27/29	proteasome subunit beta type-9	C:cytoplasm; C:proteasome core complex; P:immune system process; C:nucleus; F:threonine-type endopeptidase activity; P:proteolysis involved in cellular protein catabolic process
TR17823|c5_g2_i1	273	T	G	TG/GG	36/22	proteasome subunit beta type-9	C:cytoplasm; C:proteasome core complex; P:immune system process; C:nucleus; F:threonine-type endopeptidase activity; P:proteolysis involved in cellular protein catabolic process
TR17823|c5_g2_i1	86	T	C	CC/TT	41/42	proteasome subunit beta type-9	C:cytoplasm; C:proteasome core complex; P:immune system process; C:nucleus; F:threonine-type endopeptidase activity; P:proteolysis involved in cellular protein catabolic process
TR17823|c5_g2_i1	239	C	A	CC/AA	41/16	proteasome subunit beta type-9	C:cytoplasm; C:proteasome core complex; P:immune system process; C:nucleus; F:threonine-type endopeptidase activity; P:proteolysis involved in cellular protein catabolic process
TR17823|c5_g2_i1	1026	T	G	TG/TT	62/48	proteasome subunit beta type-9	C:cytoplasm; C:proteasome core complex; P:immune system process; C:nucleus; F:threonine-type endopeptidase activity; P:proteolysis involved in cellular protein catabolic process
TR17823|c5_g2_i1	147	A	G	AA/GG	67/44	proteasome subunit beta type-9	C:cytoplasm; C:proteasome core complex; P:immune system process; C:nucleus; F:threonine-type endopeptidase activity; P:proteolysis involved in cellular protein catabolic process
TR17823|c5_g2_i1	142	T	C	TC/CC	67/47	proteasome subunit beta type-9	C:cytoplasm; C:proteasome core complex; P:immune system process; C:nucleus; F:threonine-type endopeptidase activity; P:proteolysis involved in cellular protein catabolic process
TR17823|c5_g2_i1	1118	C	A	AA/CC	68/39	proteasome subunit beta type-9	C:cytoplasm; C:proteasome core complex; P:immune system process; C:nucleus; F:threonine-type endopeptidase activity; P:proteolysis involved in cellular protein catabolic process
TR17823|c5_g2_i1	917	C	A	CC/AA	77/68	proteasome subunit beta type-9	C:cytoplasm; C:proteasome core complex; P:immune system process; C:nucleus; F:threonine-type endopeptidase activity; P:proteolysis involved in cellular protein catabolic process
TR17823|c5_g2_i1	446	G	A	GG/AA	116/96	proteasome subunit beta type-9	C:cytoplasm; C:proteasome core complex; P:immune system process; C:nucleus; F:threonine-type endopeptidase activity; P:proteolysis involved in cellular protein catabolic process
TR17823|c5_g2_i1	782	G	C	GG/CC	130/54	proteasome subunit beta type-9	C:cytoplasm; C:proteasome core complex; P:immune system process; C:nucleus; F:threonine-type endopeptidase activity; P:proteolysis involved in cellular protein catabolic process
TR1899|c0_g1_i1	455	C	A	CA/CC	20/15	activity-dependent neuroprotector homeobox protein	P:erythrocyte maturation; F:metal ion binding; P:regulation of transcription, DNA-templated; F:sequence-specific DNA binding; F:transcription factor activity, sequence-specific DNA binding
TR1899|c0_g1_i1	628	G	A	GA/GG	25/13	activity-dependent neuroprotector homeobox protein	P:erythrocyte maturation; F:metal ion binding; P:regulation of transcription, DNA-templated; F:sequence-specific DNA binding; F:transcription factor activity, sequence-specific DNA binding
TR1899|c0_g1_i1	3001	T	C	TC/TT	31/11	activity-dependent neuroprotector homeobox protein	P:erythrocyte maturation; F:metal ion binding; P:regulation of transcription, DNA-templated; F:sequence-specific DNA binding; F:transcription factor activity, sequence-specific DNA binding
TR1899|c0_g1_i1	1961	A	G	AG/AA	36/22	activity-dependent neuroprotector homeobox protein	P:erythrocyte maturation; F:metal ion binding; P:regulation of transcription, DNA-templated; F:sequence-specific DNA binding; F:transcription factor activity, sequence-specific DNA binding
TR1899|c0_g1_i1	1982	C	T	CT/CC	41/19	activity-dependent neuroprotector homeobox protein	P:erythrocyte maturation; F:metal ion binding; P:regulation of transcription, DNA-templated; F:sequence-specific DNA binding; F:transcription factor activity, sequence-specific DNA binding
TR1899|c0_g1_i1	3230	T	C	TC/TT	42/13	activity-dependent neuroprotector homeobox protein	P:erythrocyte maturation; F:metal ion binding; P:regulation of transcription, DNA-templated; F:sequence-specific DNA binding; F:transcription factor activity, sequence-specific DNA binding
TR20791|c0_g1_i2	2544	A	G	AG/AA	37/21	cell division control protein 42 homolog isoform x2	P:positive regulation of neuron apoptotic process; P:establishment or maintenance of apical/basal cell polarity; F:GTP-dependent protein binding; C:neuronal cell body; P:epithelial-mesenchymal cell signaling; P:negative regulation of epidermal growth factor receptor signaling pathway; P:negative regulation of protein complex assembly; C:spindle midzone; P:positive regulation of JNK cascade; C:mit…
TR21295|c0_g1_i1	259	C	T	CT/CC	467/247	ubiquitin-conjugating enzyme e2 d2	C:nucleoplasm; F:protein binding; P:protein K48-linked ubiquitination; P:toll-like receptor 4 signaling pathway; P:regulation of transcription from RNA polymerase II promoter in response to hypoxia; P:TRIF-dependent toll-like receptor signaling pathway; C:cytosol; P:ubiquitin-dependent protein catabolic process; C:ubiquitin ligase complex; F:ubiquitin-protein transferase activity; P:toll-like rec…
TR23220|c0_g2_i1	694	G	A	GA/GG	11/12	c-x-c chemokine receptor type 5	P:leukocyte activation; P:cytokine-mediated signaling pathway; F:chemokine receptor activity; C:membrane
TR23479|c0_g2_i1	278	G	A	GA/GG	14/10	l-amino-acid oxidase-like	C:extracellular region; P:innate immune response; P:defense response to bacterium; P:oxidation-reduction process; F:L-amino-acid oxidase activity
TR23479|c0_g2_i1	285	T	C	TC/TT	14/12	l-amino-acid oxidase-like	C:extracellular region; P:innate immune response; P:defense response to bacterium; P:oxidation-reduction process; F:L-amino-acid oxidase activity
TR24469|c0_g1_i1	94	G	A	GG/GA	117/87	dynein light chain cytoplasmic-like	P:microtubule-based process; P:positive regulation of protein insertion into mitochondrial membrane involved in apoptotic signaling pathway; C:cytosol; P:intrinsic apoptotic signaling pathway; C:microtubule; F:cytoskeletal protein binding; P:antigen processing and presentation of exogenous peptide antigen via MHC class II; C:dynein complex; C:centrosome; F:motor activity; P:synaptic target recogn…
TR26231|c2_g3_i1	579	A	G	AG/AA	51/33	beta- partial	P:axon guidance; P:adherens junction organization; C:filamentous actin; P:sarcomere organization; C:cytosol; C:myofibril; P:cell junction assembly; F:identical protein binding; C:extracellular exosome; P:Fc-gamma receptor signaling pathway involved in phagocytosis; P:innate immune response; F:ATP binding; F:structural constituent of cytoskeleton
TR26575|c0_g1_i3	53	C	G	CC/CG	23/14	zinc finger protein 148	F:metal ion binding; F:nucleic acid binding; P:hemopoiesis
TR26711|c1_g2_i1	321	T	G	TG/TT	82/152	major histocompatibility complex class i-related protein	P:positive regulation of T cell mediated cytotoxicity; P:antigen processing and presentation of peptide antigen via MHC class I; F:peptide antigen binding; C:MHC class I protein complex
TR26711|c1_g4_i1	112	A	T	TT/AA	15/36	major histocompatibility class i receptor	P:positive regulation of T cell mediated cytotoxicity; P:antigen processing and presentation of peptide antigen via MHC class I; F:peptide antigen binding; C:MHC class I protein complex
TR26711|c1_g4_i1	127	C	G	GG/CC	16/37	major histocompatibility class i receptor	P:positive regulation of T cell mediated cytotoxicity; P:antigen processing and presentation of peptide antigen via MHC class I; F:peptide antigen binding; C:MHC class I protein complex
TR26711|c1_g4_i1	434	A	C	AA/AC	59/115	major histocompatibility class i receptor	P:positive regulation of T cell mediated cytotoxicity; P:antigen processing and presentation of peptide antigen via MHC class I; F:peptide antigen binding; C:MHC class I protein complex
TR26711|c1_g4_i1	422	T	C	TT/CC	73/142	major histocompatibility class i receptor	P:positive regulation of T cell mediated cytotoxicity; P:antigen processing and presentation of peptide antigen via MHC class I; F:peptide antigen binding; C:MHC class I protein complex
TR26711|c1_g4_i3	721	T	G	TT/TG	13/36	major histocompatibility class i receptor	P:immune system process
TR26711|c1_g4_i3	744	C	T	CC/TT	14/19	major histocompatibility class i receptor	P:immune system process
TR26711|c1_g4_i3	741	C	T	CC/TT	14/24	major histocompatibility class i receptor	P:immune system process
TR26711|c1_g4_i3	698	A	G	AA/AG	14/47	major histocompatibility class i receptor	P:immune system process
TR26723|c4_g1_i1	1003	G	T	GT/TT	15/17	c-x-c chemokine receptor type 3-like	P:chemotaxis; P:regulation of leukocyte migration; P:inflammatory response; P:chemokine-mediated signaling pathway; F:C-X-C chemokine receptor activity; P:G-protein coupled receptor signaling pathway; C:integral component of membrane
TR27739|c0_g1_i1	784	T	C	TC/TT	36/34	tumor necrosis factor ligand superfamily member 10-like	P:immune response; C:membrane; C:extracellular space; F:cytokine activity; F:tumor necrosis factor receptor binding
TR28185|c5_g1_i1	4204	G	A	GA/GG	17/20	phosphatidylinositol -bisphosphate 3-kinase catalytic subunit gamma isoform	F:phosphotransferase activity, alcohol group as acceptor; P:phosphatidylinositol-mediated signaling; F:ATP binding; P:phosphatidylinositol phosphorylation; F:kinase activity; P:neutrophil chemotaxis
TR28185|c5_g1_i1	4212	A	G	AA/AG	17/18	phosphatidylinositol -bisphosphate 3-kinase catalytic subunit gamma isoform	F:phosphotransferase activity, alcohol group as acceptor; P:phosphatidylinositol-mediated signaling; F:ATP binding; P:phosphatidylinositol phosphorylation; F:kinase activity; P:neutrophil chemotaxis
TR28185|c5_g1_i1	4117	T	C	CC/TT	25/24	phosphatidylinositol -bisphosphate 3-kinase catalytic subunit gamma isoform	F:phosphotransferase activity, alcohol group as acceptor; P:phosphatidylinositol-mediated signaling; F:ATP binding; P:phosphatidylinositol phosphorylation; F:kinase activity; P:neutrophil chemotaxis
TR29398|c0_g1_i1	284	A	G	AG/AA	112/151	mhc class i partial	P:positive regulation of T cell mediated cytotoxicity; P:antigen processing and presentation of peptide antigen via MHC class I; F:peptide antigen binding; C:MHC class I protein complex
TR3046|c0_g1_i2	449	T	C	TC/TT	22/18	cc chemokine	P:immune response; C:extracellular region; P:cell chemotaxis; F:chemokine activity
TR31239|c0_g1_i1	228	T	C	TC/CC	28/10	map kinase-activated protein kinase 2	P:vascular endothelial growth factor receptor signaling pathway; P:response to lipopolysaccharide; P:3'-UTR-mediated mRNA stabilization; P:regulation of interleukin-6 production; P:cellular response to vascular endothelial growth factor stimulus; P:G2 DNA damage checkpoint; C:cytoplasm; P:toll-like receptor signaling pathway; P:peptidyl-serine phosphorylation; F:protein serine/threonine kinase ac…
TR32295|c0_g1_i1	1880	C	A	AA/CC	66/16	tapasin precursor	P:antigen processing and presentation of endogenous peptide antigen via MHC class I; C:membrane
TR32395|c0_g1_i1	238	A	C	CC/AA	17/44	cytoplasmic 2	P:axon guidance; C:cortical cytoskeleton; P:adherens junction organization; C:filamentous actin; F:nitric-oxide synthase binding; P:sarcomere organization; F:kinesin binding; C:cytosol; C:myofibril; F:Tat protein binding; P:cell junction assembly; F:identical protein binding; C:extracellular exosome; P:Fc-gamma receptor signaling pathway involved in phagocytosis; C:MLL5-L complex; C:NuA4 histone …
TR32457|c0_g2_i1	2644	A	T	AT/AA	176/183	tubulointerstitial nephritis antigen-like	F:scavenger receptor activity; F:peptidase inhibitor activity; P:negative regulation of peptidase activity; F:polysaccharide binding; P:receptor-mediated endocytosis; P:immune response; P:sprouting angiogenesis; F:cysteine-type peptidase activity
TR3367|c0_g1_i1	113	A	G	AG/AA	67/51	dna-directed rna polymerases and iii subunit rpabc5	P:transcription elongation from RNA polymerase III promoter; P:transcription initiation from RNA polymerase II promoter; P:7-methylguanosine mRNA capping; P:positive regulation of type I interferon production; F:zinc ion binding; F:RNA polymerase II activity; C:DNA-directed RNA polymerase III complex; F:RNA polymerase III activity; P:transcription-coupled nucleotide-excision repair; P:termination…
TR3458|c0_g2_i1	77	C	T	CC/CT	18/11	ap-1 complex subunit sigma-1a	C:cytosol; F:protein transporter activity; C:lysosomal membrane; P:post-Golgi vesicle-mediated transport; C:coated pit; P:regulation of defense response to virus by virus; P:receptor-mediated endocytosis; P:viral process; P:intracellular protein transport; P:antigen processing and presentation of exogenous peptide antigen via MHC class II; C:AP-1 adaptor complex; C:trans-Golgi network membrane
TR35535|c9_g2_i1	125	C	T	CC/CT	21/17	complement c2-like	F:serine-type endopeptidase activity; P:complement activation; C:extracellular region; P:proteolysis
TR35656|c1_g4_i1	2935	A	T	AA/TT	260/17	l-amino-acid oxidase-like	P:defense response; F:oxidoreductase activity; P:immune system process; P:oxidation-reduction process
TR35656|c1_g4_i1	2937	T	A	TT/AA	263/17	l-amino-acid oxidase-like	P:defense response; F:oxidoreductase activity; P:immune system process; P:oxidation-reduction process
TR35656|c1_g4_i2	259	T	G	TG/GG	26/20	l-amino-acid oxidase-like	C:extracellular region; P:innate immune response; P:defense response to bacterium; P:oxidation-reduction process; F:L-amino-acid oxidase activity
TR35656|c1_g4_i2	315	T	C	TC/TT	26/24	l-amino-acid oxidase-like	C:extracellular region; P:innate immune response; P:defense response to bacterium; P:oxidation-reduction process; F:L-amino-acid oxidase activity
TR35656|c1_g4_i2	222	T	G	TT/TG	26/12	l-amino-acid oxidase-like	C:extracellular region; P:innate immune response; P:defense response to bacterium; P:oxidation-reduction process; F:L-amino-acid oxidase activity
TR35656|c1_g4_i2	229	A	G	AA/AG	27/13	l-amino-acid oxidase-like	C:extracellular region; P:innate immune response; P:defense response to bacterium; P:oxidation-reduction process; F:L-amino-acid oxidase activity
TR35656|c1_g4_i3	155	A	C	AC/AA	21/19	l-amino-acid oxidase-like	C:extracellular region; P:innate immune response; P:defense response to bacterium; P:oxidation-reduction process; F:L-amino-acid oxidase activity
TR35656|c1_g4_i7	280	T	G	TT/GG	11/14	l-amino-acid oxidase-like	C:extracellular region; P:innate immune response; P:defense response to bacterium; P:oxidation-reduction process; F:L-amino-acid oxidase activity
TR35658|c1_g4_i1	305	G	A	GA/GG	70/47	major histocompatibility class i receptor	P:positive regulation of T cell mediated cytotoxicity; P:antigen processing and presentation of peptide antigen via MHC class I; F:peptide antigen binding; C:MHC class I protein complex
TR35658|c1_g4_i4	370	A	C	CC/AA	10/18	major histocompatibility class i receptor	P:positive regulation of T cell mediated cytotoxicity; P:antigen processing and presentation of peptide antigen via MHC class I; F:peptide antigen binding; C:MHC class I protein complex
TR35658|c1_g4_i4	359	C	G	GG/CC	10/19	major histocompatibility class i receptor	P:positive regulation of T cell mediated cytotoxicity; P:antigen processing and presentation of peptide antigen via MHC class I; F:peptide antigen binding; C:MHC class I protein complex
TR35658|c1_g4_i4	350	G	A	GG/GA	13/20	major histocompatibility class i receptor	P:positive regulation of T cell mediated cytotoxicity; P:antigen processing and presentation of peptide antigen via MHC class I; F:peptide antigen binding; C:MHC class I protein complex
TR3639|c0_g1_i1	581	T	C	TT/TC	106/91	protein transport protein sec23b	P:cartilage development; F:zinc ion binding; P:erythrocyte development; C:COPII vesicle coat; P:ER to Golgi vesicle-mediated transport; P:intracellular protein transport; P:embryonic neurocranium morphogenesis
TR40578|c2_g1_i1	255	A	G	AA/GG	27/159	mhc class ii antigen beta chain	P:immune response; C:integral component of membrane; P:antigen processing and presentation of peptide or polysaccharide antigen via MHC class II; C:MHC class II protein complex
TR40578|c2_g1_i1	256	A	C	AA/CC	28/164	mhc class ii antigen beta chain	P:immune response; C:integral component of membrane; P:antigen processing and presentation of peptide or polysaccharide antigen via MHC class II; C:MHC class II protein complex
TR40578|c2_g13_i1	244	T	A	TT/AA	11/153	mhc class ii antigen beta chain	P:immune response; C:integral component of membrane; P:antigen processing and presentation of peptide or polysaccharide antigen via MHC class II; C:MHC class II protein complex
TR40578|c2_g13_i1	255	A	G	AA/GG	26/135	mhc class ii antigen beta chain	P:immune response; C:integral component of membrane; P:antigen processing and presentation of peptide or polysaccharide antigen via MHC class II; C:MHC class II protein complex
TR40578|c2_g13_i1	256	A	C	AA/CC	27/138	mhc class ii antigen beta chain	P:immune response; C:integral component of membrane; P:antigen processing and presentation of peptide or polysaccharide antigen via MHC class II; C:MHC class II protein complex
TR40578|c2_g13_i1	259	T	C	TT/CC	29/140	mhc class ii antigen beta chain	P:immune response; C:integral component of membrane; P:antigen processing and presentation of peptide or polysaccharide antigen via MHC class II; C:MHC class II protein complex
TR40578|c2_g18_i1	134	C	T	CC/TT	123/634	mhc class ii antigen beta chain	P:immune response; C:integral component of membrane; P:antigen processing and presentation of peptide or polysaccharide antigen via MHC class II; C:MHC class II protein complex
TR40578|c2_g18_i1	120	G	T	GG/TT	125/627	mhc class ii antigen beta chain	P:immune response; C:integral component of membrane; P:antigen processing and presentation of peptide or polysaccharide antigen via MHC class II; C:MHC class II protein complex
TR40578|c2_g3_i1	389	G	T	GG/TT	456/47	mhc class ii antigen beta chain	P:immune response; C:integral component of membrane; P:antigen processing and presentation of peptide or polysaccharide antigen via MHC class II; C:MHC class II protein complex
TR40578|c2_g3_i1	388	C	G	CC/GG	458/48	mhc class ii antigen beta chain	P:immune response; C:integral component of membrane; P:antigen processing and presentation of peptide or polysaccharide antigen via MHC class II; C:MHC class II protein complex
TR40578|c2_g3_i1	379	A	G	AA/GG	504/49	mhc class ii antigen beta chain	P:immune response; C:integral component of membrane; P:antigen processing and presentation of peptide or polysaccharide antigen via MHC class II; C:MHC class II protein complex
TR40578|c2_g3_i1	380	T	A	TT/AA	508/49	mhc class ii antigen beta chain	P:immune response; C:integral component of membrane; P:antigen processing and presentation of peptide or polysaccharide antigen via MHC class II; C:MHC class II protein complex
TR40578|c2_g3_i2	256	A	C	CC/AA	68/339	mhc class ii antigen beta chain	P:immune response; C:integral component of membrane; P:antigen processing and presentation of peptide or polysaccharide antigen via MHC class II; C:MHC class II protein complex
TR40578|c2_g3_i2	255	A	G	GG/AA	68/339	mhc class ii antigen beta chain	P:immune response; C:integral component of membrane; P:antigen processing and presentation of peptide or polysaccharide antigen via MHC class II; C:MHC class II protein complex
TR40578|c2_g3_i2	259	T	C	CC/TT	70/339	mhc class ii antigen beta chain	P:immune response; C:integral component of membrane; P:antigen processing and presentation of peptide or polysaccharide antigen via MHC class II; C:MHC class II protein complex
TR40578|c2_g4_i1	681	A	G	AA/AG	568/565	mhc class ii antigen beta chain	P:immune response; C:integral component of membrane; P:antigen processing and presentation of peptide or polysaccharide antigen via MHC class II; C:MHC class II protein complex
TR40578|c2_g4_i2	689	A	G	AG/GG	53/69	mhc class ii antigen beta chain	P:immune response; C:integral component of membrane; P:antigen processing and presentation of peptide or polysaccharide antigen via MHC class II; C:MHC class II protein complex
TR40578|c2_g4_i2	638	T	C	TT/TC	175/224	mhc class ii antigen beta chain	P:immune response; C:integral component of membrane; P:antigen processing and presentation of peptide or polysaccharide antigen via MHC class II; C:MHC class II protein complex
TR40578|c2_g4_i2	612	G	A	GA/GG	238/280	mhc class ii antigen beta chain	P:immune response; C:integral component of membrane; P:antigen processing and presentation of peptide or polysaccharide antigen via MHC class II; C:MHC class II protein complex
TR41030|c0_g1_i1	776	A	C	AA/AC	28/26	ribosome maturation protein sbds	P:mitotic spindle stabilization; C:cytoplasm; C:nucleolus; F:microtubule binding; P:bone mineralization; P:bone marrow development; P:rRNA processing; P:leukocyte chemotaxis; C:spindle pole; F:rRNA binding
TR41030|c0_g1_i1	910	C	T	CC/CT	197/193	ribosome maturation protein sbds	P:mitotic spindle stabilization; C:cytoplasm; C:nucleolus; F:microtubule binding; P:bone mineralization; P:bone marrow development; P:rRNA processing; P:leukocyte chemotaxis; C:spindle pole; F:rRNA binding
TR41030|c0_g1_i1	2141	T	C	TT/TC	768/654	ribosome maturation protein sbds	P:mitotic spindle stabilization; C:cytoplasm; C:nucleolus; F:microtubule binding; P:bone mineralization; P:bone marrow development; P:rRNA processing; P:leukocyte chemotaxis; C:spindle pole; F:rRNA binding
TR41030|c0_g1_i1	1751	G	A	GG/GA	1087/951	ribosome maturation protein sbds	P:mitotic spindle stabilization; C:cytoplasm; C:nucleolus; F:microtubule binding; P:bone mineralization; P:bone marrow development; P:rRNA processing; P:leukocyte chemotaxis; C:spindle pole; F:rRNA binding
TR41215|c1_g1_i1	309	C	A	CA/AA	34/44	interleukin-8	P:neutrophil chemotaxis; F:chemokine activity; P:neutrophil activation; F:interleukin-8 receptor binding; C:extracellular region; P:immune response
TR41215|c1_g1_i1	307	G	A	GG/GA	34/45	interleukin-8	P:neutrophil chemotaxis; F:chemokine activity; P:neutrophil activation; F:interleukin-8 receptor binding; C:extracellular region; P:immune response
TR42606|c1_g1_i1	33	G	T	GT/GG	13/17	major histocompatibility complex class i-related protein	P:immune system process
TR42606|c1_g1_i1	97	A	T	AA/AT	28/29	major histocompatibility complex class i-related protein	P:immune system process
TR42606|c1_g1_i1	109	T	G	TT/TG	28/31	major histocompatibility complex class i-related protein	P:immune system process
TR42606|c1_g1_i1	105	G	A	GG/GA	30/32	major histocompatibility complex class i-related protein	P:immune system process
TR42606|c1_g1_i1	108	C	T	CC/CT	31/28	major histocompatibility complex class i-related protein	P:immune system process
TR42606|c1_g1_i1	287	A	G	AA/AG	38/20	major histocompatibility complex class i-related protein	P:immune system process
TR42606|c1_g1_i1	134	T	A	TT/TA	42/52	major histocompatibility complex class i-related protein	P:immune system process
TR42606|c1_g1_i1	261	A	G	AA/AG	48/32	major histocompatibility complex class i-related protein	P:immune system process
TR42606|c1_g1_i1	239	T	C	TT/TC	54/51	major histocompatibility complex class i-related protein	P:immune system process
TR42606|c1_g1_i1	242	A	T	AA/AT	55/51	major histocompatibility complex class i-related protein	P:immune system process
TR42687|c1_g12_i4	45	G	A	GG/AA	124/34	mhc class i partial	P:positive regulation of T cell mediated cytotoxicity; P:antigen processing and presentation of peptide antigen via MHC class I; F:peptide antigen binding; C:MHC class I protein complex
TR42687|c1_g12_i4	56	G	A	GG/AA	221/33	mhc class i partial	P:positive regulation of T cell mediated cytotoxicity; P:antigen processing and presentation of peptide antigen via MHC class I; F:peptide antigen binding; C:MHC class I protein complex
TR42687|c1_g12_i4	86	G	T	GG/TT	500/18	mhc class i partial	P:positive regulation of T cell mediated cytotoxicity; P:antigen processing and presentation of peptide antigen via MHC class I; F:peptide antigen binding; C:MHC class I protein complex
TR42687|c1_g12_i5	23	A	G	AA/AG	722/10	mhc class ia antigen	P:positive regulation of T cell mediated cytotoxicity; P:antigen processing and presentation of peptide antigen via MHC class I; F:peptide antigen binding; C:MHC class I protein complex
TR42687|c1_g12_i5	48	C	A	CC/CA	1177/14	mhc class ia antigen	P:positive regulation of T cell mediated cytotoxicity; P:antigen processing and presentation of peptide antigen via MHC class I; F:peptide antigen binding; C:MHC class I protein complex
TR42687|c1_g12_i5	47	C	G	CC/CG	1181/13	mhc class ia antigen	P:positive regulation of T cell mediated cytotoxicity; P:antigen processing and presentation of peptide antigen via MHC class I; F:peptide antigen binding; C:MHC class I protein complex
TR42687|c1_g12_i5	52	A	G	AA/AG	1218/14	mhc class ia antigen	P:positive regulation of T cell mediated cytotoxicity; P:antigen processing and presentation of peptide antigen via MHC class I; F:peptide antigen binding; C:MHC class I protein complex
TR42687|c1_g12_i5	53	G	T	GG/GT	1228/14	mhc class ia antigen	P:positive regulation of T cell mediated cytotoxicity; P:antigen processing and presentation of peptide antigen via MHC class I; F:peptide antigen binding; C:MHC class I protein complex
TR42687|c1_g12_i5	54	A	T	AA/AT	1241/13	mhc class ia antigen	P:positive regulation of T cell mediated cytotoxicity; P:antigen processing and presentation of peptide antigen via MHC class I; F:peptide antigen binding; C:MHC class I protein complex
TR42687|c1_g12_i5	56	C	T	CC/CT	1268/13	mhc class ia antigen	P:positive regulation of T cell mediated cytotoxicity; P:antigen processing and presentation of peptide antigen via MHC class I; F:peptide antigen binding; C:MHC class I protein complex
TR42687|c1_g12_i5	72	C	T	CC/CT	1522/14	mhc class ia antigen	P:positive regulation of T cell mediated cytotoxicity; P:antigen processing and presentation of peptide antigen via MHC class I; F:peptide antigen binding; C:MHC class I protein complex
TR42687|c1_g12_i5	75	A	G	AA/AG	1670/14	mhc class ia antigen	P:positive regulation of T cell mediated cytotoxicity; P:antigen processing and presentation of peptide antigen via MHC class I; F:peptide antigen binding; C:MHC class I protein complex
TR42687|c1_g12_i5	82	A	C	CC/AC	1721/14	mhc class ia antigen	P:positive regulation of T cell mediated cytotoxicity; P:antigen processing and presentation of peptide antigen via MHC class I; F:peptide antigen binding; C:MHC class I protein complex
TR42687|c1_g12_i5	110	G	C	GG/GC	2368/14	mhc class ia antigen	P:positive regulation of T cell mediated cytotoxicity; P:antigen processing and presentation of peptide antigen via MHC class I; F:peptide antigen binding; C:MHC class I protein complex
TR42687|c1_g12_i5	117	A	C	CC/AC	2433/12	mhc class ia antigen	P:positive regulation of T cell mediated cytotoxicity; P:antigen processing and presentation of peptide antigen via MHC class I; F:peptide antigen binding; C:MHC class I protein complex
TR42687|c1_g2_i1	157	C	G	CC/GG	885/12	major histocompatibility class i receptor	P:positive regulation of T cell mediated cytotoxicity; P:antigen processing and presentation of peptide antigen via MHC class I; F:peptide antigen binding; C:MHC class I protein complex
TR42687|c1_g2_i1	114	T	G	TT/TG	943/121	major histocompatibility class i receptor	P:positive regulation of T cell mediated cytotoxicity; P:antigen processing and presentation of peptide antigen via MHC class I; F:peptide antigen binding; C:MHC class I protein complex
TR42687|c1_g2_i2	221	T	C	TT/CC	722/575	major histocompatibility class i receptor	P:positive regulation of T cell mediated cytotoxicity; P:antigen processing and presentation of peptide antigen via MHC class I; F:peptide antigen binding; C:MHC class I protein complex
TR42687|c1_g2_i2	133	A	G	AA/AG	2513/2041	major histocompatibility class i receptor	P:positive regulation of T cell mediated cytotoxicity; P:antigen processing and presentation of peptide antigen via MHC class I; F:peptide antigen binding; C:MHC class I protein complex
TR42687|c1_g2_i2	130	C	T	CC/CT	2514/2041	major histocompatibility class i receptor	P:positive regulation of T cell mediated cytotoxicity; P:antigen processing and presentation of peptide antigen via MHC class I; F:peptide antigen binding; C:MHC class I protein complex
TR42687|c1_g9_i1	7	G	A	GG/GA	62/53	mhc class i partial	P:positive regulation of T cell mediated cytotoxicity; P:antigen processing and presentation of peptide antigen via MHC class I; F:peptide antigen binding; C:MHC class I protein complex
TR42687|c1_g9_i1	16	C	T	CT/CC	78/62	mhc class i partial	P:positive regulation of T cell mediated cytotoxicity; P:antigen processing and presentation of peptide antigen via MHC class I; F:peptide antigen binding; C:MHC class I protein complex
TR42687|c1_g9_i1	57	G	A	GG/GA	121/93	mhc class i partial	P:positive regulation of T cell mediated cytotoxicity; P:antigen processing and presentation of peptide antigen via MHC class I; F:peptide antigen binding; C:MHC class I protein complex
TR43126|c3_g2_i1	2159	G	A	GG/GA	34/24	stomatin-like protein mitochondrial	C:membrane raft; P:mitochondrial ATP synthesis coupled proton transport; P:T cell receptor signaling pathway; P:mitochondrial calcium ion transport; P:mitochondrion organization; C:mitochondrion
TR43133|c0_g1_i1	282	G	A	GA/GG	28/28	b chain crystallographic studies of nucleosome core particles containing histone sin mutants	C:nucleosome; P:negative regulation of megakaryocyte differentiation; P:CENP-A containing nucleosome assembly; C:nucleolus; P:telomere maintenance; P:phosphatidylinositol-mediated signaling; F:DNA binding; C:actin cytoskeleton; F:protein heterodimerization activity; C:extracellular region; C:nucleoplasm
TR43133|c0_g1_i1	108	G	C	GC/GG	63/71	b chain crystallographic studies of nucleosome core particles containing histone sin mutants	C:nucleosome; P:negative regulation of megakaryocyte differentiation; P:CENP-A containing nucleosome assembly; C:nucleolus; P:telomere maintenance; P:phosphatidylinositol-mediated signaling; F:DNA binding; C:actin cytoskeleton; F:protein heterodimerization activity; C:extracellular region; C:nucleoplasm
TR43133|c0_g2_i1	341	T	C	TT/TC	21/28	histone partial	C:nucleosome; P:negative regulation of megakaryocyte differentiation; P:CENP-A containing nucleosome assembly; C:nucleolus; P:telomere maintenance; P:phosphatidylinositol-mediated signaling; F:DNA binding; C:actin cytoskeleton; F:protein heterodimerization activity; C:extracellular region; C:nucleoplasm
TR43133|c0_g2_i1	293	T	C	TT/TC	29/51	histone partial	C:nucleosome; P:negative regulation of megakaryocyte differentiation; P:CENP-A containing nucleosome assembly; C:nucleolus; P:telomere maintenance; P:phosphatidylinositol-mediated signaling; F:DNA binding; C:actin cytoskeleton; F:protein heterodimerization activity; C:extracellular region; C:nucleoplasm
TR43133|c0_g2_i1	263	G	T	GT/GG	31/65	histone partial	C:nucleosome; P:negative regulation of megakaryocyte differentiation; P:CENP-A containing nucleosome assembly; C:nucleolus; P:telomere maintenance; P:phosphatidylinositol-mediated signaling; F:DNA binding; C:actin cytoskeleton; F:protein heterodimerization activity; C:extracellular region; C:nucleoplasm
TR4477|c0_g2_i1	1516	G	A	GA/GG	21/17	dynactin subunit 5	P:antigen processing and presentation of exogenous peptide antigen via MHC class II; C:centrosome; C:condensed chromosome kinetochore; C:cytosol
TR4477|c0_g2_i1	1051	A	C	AC/AA	36/42	dynactin subunit 5	P:antigen processing and presentation of exogenous peptide antigen via MHC class II; C:centrosome; C:condensed chromosome kinetochore; C:cytosol
TR4477|c0_g2_i1	1047	T	C	TC/TT	36/42	dynactin subunit 5	P:antigen processing and presentation of exogenous peptide antigen via MHC class II; C:centrosome; C:condensed chromosome kinetochore; C:cytosol
TR4477|c0_g2_i1	1049	T	C	TC/TT	36/43	dynactin subunit 5	P:antigen processing and presentation of exogenous peptide antigen via MHC class II; C:centrosome; C:condensed chromosome kinetochore; C:cytosol
TR4477|c0_g2_i1	1416	A	G	AG/AA	54/37	dynactin subunit 5	P:antigen processing and presentation of exogenous peptide antigen via MHC class II; C:centrosome; C:condensed chromosome kinetochore; C:cytosol
TR44956|c0_g1_i1	310	A	G	AG/AA	22/18	cytoplasmic 2	P:axon guidance; P:adherens junction organization; C:filamentous actin; P:sarcomere organization; C:cytosol; C:myofibril; P:cell junction assembly; F:identical protein binding; C:extracellular exosome; P:Fc-gamma receptor signaling pathway involved in phagocytosis; P:innate immune response; F:ATP binding; F:structural constituent of cytoskeleton
TR45583|c0_g1_i1	1392	C	T	CT/CC	64/82	ap-2 complex subunit sigma	P:axon guidance; P:regulation of endocytosis; C:AP-2 adaptor complex; P:negative regulation of epidermal growth factor receptor signaling pathway; P:clathrin coat assembly; F:protein transporter activity; P:neurotrophin TRK receptor signaling pathway; P:intracellular protein transport; C:cytosol; P:antigen processing and presentation of exogenous peptide antigen via MHC class II; P:regulation of …
TR45583|c0_g1_i1	1341	G	C	GC/GG	93/111	ap-2 complex subunit sigma	P:axon guidance; P:regulation of endocytosis; C:AP-2 adaptor complex; P:negative regulation of epidermal growth factor receptor signaling pathway; P:clathrin coat assembly; F:protein transporter activity; P:neurotrophin TRK receptor signaling pathway; P:intracellular protein transport; C:cytosol; P:antigen processing and presentation of exogenous peptide antigen via MHC class II; P:regulation of …
TR45583|c0_g1_i1	616	T	C	TC/TT	160/252	ap-2 complex subunit sigma	P:axon guidance; P:regulation of endocytosis; C:AP-2 adaptor complex; P:negative regulation of epidermal growth factor receptor signaling pathway; P:clathrin coat assembly; F:protein transporter activity; P:neurotrophin TRK receptor signaling pathway; P:intracellular protein transport; C:cytosol; P:antigen processing and presentation of exogenous peptide antigen via MHC class II; P:regulation of …
TR45583|c0_g1_i1	476	C	G	CG/CC	176/251	ap-2 complex subunit sigma	P:axon guidance; P:regulation of endocytosis; C:AP-2 adaptor complex; P:negative regulation of epidermal growth factor receptor signaling pathway; P:clathrin coat assembly; F:protein transporter activity; P:neurotrophin TRK receptor signaling pathway; P:intracellular protein transport; C:cytosol; P:antigen processing and presentation of exogenous peptide antigen via MHC class II; P:regulation of …
TR45583|c0_g1_i1	830	G	C	GC/GG	206/214	ap-2 complex subunit sigma	P:axon guidance; P:regulation of endocytosis; C:AP-2 adaptor complex; P:negative regulation of epidermal growth factor receptor signaling pathway; P:clathrin coat assembly; F:protein transporter activity; P:neurotrophin TRK receptor signaling pathway; P:intracellular protein transport; C:cytosol; P:antigen processing and presentation of exogenous peptide antigen via MHC class II; P:regulation of …
TR45583|c0_g1_i1	866	C	T	CT/CC	257/263	ap-2 complex subunit sigma	P:axon guidance; P:regulation of endocytosis; C:AP-2 adaptor complex; P:negative regulation of epidermal growth factor receptor signaling pathway; P:clathrin coat assembly; F:protein transporter activity; P:neurotrophin TRK receptor signaling pathway; P:intracellular protein transport; C:cytosol; P:antigen processing and presentation of exogenous peptide antigen via MHC class II; P:regulation of …
TR45583|c0_g1_i1	1108	A	G	AG/AA	437/428	ap-2 complex subunit sigma	P:axon guidance; P:regulation of endocytosis; C:AP-2 adaptor complex; P:negative regulation of epidermal growth factor receptor signaling pathway; P:clathrin coat assembly; F:protein transporter activity; P:neurotrophin TRK receptor signaling pathway; P:intracellular protein transport; C:cytosol; P:antigen processing and presentation of exogenous peptide antigen via MHC class II; P:regulation of …
TR45583|c0_g2_i1	160	T	C	TC/TT	27/24	ap-2 complex subunit sigma	P:axon guidance; P:regulation of endocytosis; C:AP-2 adaptor complex; P:negative regulation of epidermal growth factor receptor signaling pathway; P:clathrin coat assembly; F:protein transporter activity; P:neurotrophin TRK receptor signaling pathway; P:intracellular protein transport; C:cytosol; P:antigen processing and presentation of exogenous peptide antigen via MHC class II; P:regulation of …
TR45583|c0_g2_i1	92	C	T	CT/CC	35/21	ap-2 complex subunit sigma	P:axon guidance; P:regulation of endocytosis; C:AP-2 adaptor complex; P:negative regulation of epidermal growth factor receptor signaling pathway; P:clathrin coat assembly; F:protein transporter activity; P:neurotrophin TRK receptor signaling pathway; P:intracellular protein transport; C:cytosol; P:antigen processing and presentation of exogenous peptide antigen via MHC class II; P:regulation of …
TR47430|c0_g1_i2	344	T	G	TG/TT	16/29	g-protein coupled receptor 183-like	C:integral component of membrane; P:G-protein coupled receptor signaling pathway; P:immune system process; C:plasma membrane; F:G-protein coupled receptor activity
TR4764|c0_g1_i1	2016	T	A	TA/TT	93/205	stromal cell-derived factor 1	P:immune response; C:extracellular region; P:cell chemotaxis; F:chemokine activity
TR4764|c0_g1_i1	2129	A	C	AC/AA	142/289	stromal cell-derived factor 1	P:immune response; C:extracellular region; P:cell chemotaxis; F:chemokine activity
TR4764|c0_g1_i1	2284	G	C	GC/GG	208/432	stromal cell-derived factor 1	P:immune response; C:extracellular region; P:cell chemotaxis; F:chemokine activity
TR4764|c0_g1_i1	1412	A	G	AG/AA	400/1021	stromal cell-derived factor 1	P:immune response; C:extracellular region; P:cell chemotaxis; F:chemokine activity
TR4764|c0_g1_i1	1086	T	C	TC/TT	464/1033	stromal cell-derived factor 1	P:immune response; C:extracellular region; P:cell chemotaxis; F:chemokine activity
TR4764|c0_g1_i1	1364	G	A	GA/GG	520/1223	stromal cell-derived factor 1	P:immune response; C:extracellular region; P:cell chemotaxis; F:chemokine activity
TR4764|c0_g1_i1	1294	T	A	TA/TT	623/1475	stromal cell-derived factor 1	P:immune response; C:extracellular region; P:cell chemotaxis; F:chemokine activity
TR49151|c0_g1_i1	869	G	A	GA/GG	11/10	ectonucleotide pyrophosphatase phosphodiesterase family member 2 isoform x2	P:immune response; F:metal ion binding; F:nucleic acid binding; F:polysaccharide binding; P:metabolic process; F:hydrolase activity; F:scavenger receptor activity; P:receptor-mediated endocytosis
TR49193|c1_g1_i1	1021	A	T	AT/AA	27/17	notch-regulated ankyrin repeat-containing protein	P:patterning of blood vessels; P:positive regulation of endothelial cell proliferation; P:negative regulation of transcription from RNA polymerase II promoter; P:blood vessel endothelial cell proliferation involved in sprouting angiogenesis; P:negative regulation of T cell differentiation; P:neural crest cell migration; P:negative regulation of Notch signaling pathway involved in somitogenesis; P…
TR49203|c0_g1_i1	358	G	T	GT/GG	13/12	major histocompatibility class i receptor	P:positive regulation of T cell mediated cytotoxicity; P:antigen processing and presentation of peptide antigen via MHC class I; F:peptide antigen binding; C:MHC class I protein complex
TR49461|c0_g1_i1	728	C	T	CT/CC	185/242	sorting nexin-3	F:phosphatidylinositol binding; P:hemoglobin biosynthetic process; P:erythrocyte differentiation; P:cell communication
TR50003|c0_g1_i1	534	T	C	TC/CC	3745/3513	60s ribosomal protein l11	P:translation; C:ribosome; C:nucleolus; F:rRNA binding; F:structural constituent of ribosome; P:glucose homeostasis; P:protein localization to nucleus; P:erythrocyte differentiation; P:embryo development
TR51228|c0_g1_i1	248	A	C	AC/AA	16/25	stress-70 mitochondrial	P:hemopoiesis; P:fin regeneration; P:protein folding; F:ATP binding; F:unfolded protein binding
TR51228|c0_g1_i1	3055	G	A	GA/GG	21/44	stress-70 mitochondrial	P:hemopoiesis; P:fin regeneration; P:protein folding; F:ATP binding; F:unfolded protein binding
TR51228|c0_g1_i1	2776	C	A	CA/CC	103/226	stress-70 mitochondrial	P:hemopoiesis; P:fin regeneration; P:protein folding; F:ATP binding; F:unfolded protein binding
TR51228|c0_g1_i1	295	A	T	AA/TT	156/26	stress-70 mitochondrial	P:hemopoiesis; P:fin regeneration; P:protein folding; F:ATP binding; F:unfolded protein binding
TR51228|c0_g1_i1	309	A	G	AA/GG	171/28	stress-70 mitochondrial	P:hemopoiesis; P:fin regeneration; P:protein folding; F:ATP binding; F:unfolded protein binding
TR51228|c0_g1_i1	352	C	T	CC/TT	254/77	stress-70 mitochondrial	P:hemopoiesis; P:fin regeneration; P:protein folding; F:ATP binding; F:unfolded protein binding
TR51228|c0_g1_i1	358	A	C	AA/CC	255/73	stress-70 mitochondrial	P:hemopoiesis; P:fin regeneration; P:protein folding; F:ATP binding; F:unfolded protein binding
TR51228|c0_g1_i1	384	T	C	TT/CC	276/92	stress-70 mitochondrial	P:hemopoiesis; P:fin regeneration; P:protein folding; F:ATP binding; F:unfolded protein binding
TR51228|c0_g1_i1	389	T	A	TT/AA	282/91	stress-70 mitochondrial	P:hemopoiesis; P:fin regeneration; P:protein folding; F:ATP binding; F:unfolded protein binding
TR51228|c0_g1_i1	1487	T	C	TC/TT	376/302	stress-70 mitochondrial	P:hemopoiesis; P:fin regeneration; P:protein folding; F:ATP binding; F:unfolded protein binding
TR51228|c0_g1_i1	2162	T	C	TC/TT	399/463	stress-70 mitochondrial	P:hemopoiesis; P:fin regeneration; P:protein folding; F:ATP binding; F:unfolded protein binding
TR51228|c0_g1_i1	1859	C	A	CA/CC	468/492	stress-70 mitochondrial	P:hemopoiesis; P:fin regeneration; P:protein folding; F:ATP binding; F:unfolded protein binding
TR51228|c0_g1_i1	2138	G	A	GA/GG	479/504	stress-70 mitochondrial	P:hemopoiesis; P:fin regeneration; P:protein folding; F:ATP binding; F:unfolded protein binding
TR51228|c0_g1_i1	2135	G	A	GA/GG	481/503	stress-70 mitochondrial	P:hemopoiesis; P:fin regeneration; P:protein folding; F:ATP binding; F:unfolded protein binding
TR52186|c0_g1_i1	1203	C	T	CC/CT	331/1865	complement component c9	P:innate immune response; P:complement activation; C:plasma membrane; C:integral component of membrane
TR52186|c0_g1_i3	715	T	C	CC/TT	308/231	complement component c9	P:innate immune response; P:complement activation; C:plasma membrane; C:integral component of membrane
TR52186|c0_g1_i3	864	G	C	CC/GG	312/67	complement component c9	P:innate immune response; P:complement activation; C:plasma membrane; C:integral component of membrane
TR52186|c0_g1_i3	367	C	T	TT/CC	533/315	complement component c9	P:innate immune response; P:complement activation; C:plasma membrane; C:integral component of membrane
TR52318|c0_g1_i1	844	C	T	CT/CC	95/14	tumor necrosis factor ligand superfamily member 10-like	P:immune response; C:membrane; C:extracellular space; F:cytokine activity; F:tumor necrosis factor receptor binding
TR52613|c0_g1_i1	596	G	A	GG/GA	75/39	ras-related protein rab-4a	F:protein transporter activity; P:small GTPase mediated signal transduction; C:extracellular exosome; C:endosome; F:GDP binding; P:antigen processing and presentation; F:GTPase activity; C:perinuclear region of cytoplasm; P:regulation of endocytosis; P:protein transport; F:GTP binding
TR52627|c13_g1_i1	178	A	G	AG/AA	38/20	mothers against decapentaplegic homolog 3	F:transcription factor activity, sequence-specific DNA binding; P:transforming growth factor beta receptor signaling pathway; C:SMAD protein complex; P:negative regulation of inflammatory response; F:ubiquitin binding; F:protein homodimerization activity; P:positive regulation of canonical Wnt signaling pathway; P:regulation of transforming growth factor beta2 production; P:regulation of immune r…
TR53649|c0_g1_i1	1393	A	T	AA/AT	287/253	c-x-c chemokine receptor type 4	P:neuron migration; P:G-protein coupled receptor signaling pathway; P:response to lipopolysaccharide; P:germ cell migration; P:tissue regeneration; P:ameboidal-type cell migration; P:negative regulation of neutrophil chemotaxis; P:neutrophil activation; P:posterior lateral line neuromast primordium migration; F:C-X-C chemokine receptor activity; P:forebrain development; P:induction of positive ch…
TR54717|c0_g1_i2	1373	A	G	AA/GG	12/21	stomatin-like protein mitochondrial	C:membrane raft; P:mitochondrial ATP synthesis coupled proton transport; P:T cell receptor signaling pathway; P:mitochondrial calcium ion transport; P:mitochondrion organization; C:mitochondrion
TR54717|c0_g1_i2	1414	G	T	GG/GT	15/23	stomatin-like protein mitochondrial	C:membrane raft; P:mitochondrial ATP synthesis coupled proton transport; P:T cell receptor signaling pathway; P:mitochondrial calcium ion transport; P:mitochondrion organization; C:mitochondrion
TR58221|c0_g1_i1	1580	A	G	AG/AA	261/345	complement component c8 alpha chain	P:immune response; C:membrane attack complex
TR59635|c1_g1_i1	1049	G	A	GG/GA	48/13	activin receptor type-2a	F:activin binding; F:growth factor binding; F:receptor signaling protein serine/threonine kinase activity; P:positive regulation of pathway-restricted SMAD protein phosphorylation; F:PDZ domain binding; P:signal transduction by protein phosphorylation; F:coreceptor activity; C:inhibin-betaglycan-ActRII complex; F:inhibin binding; F:protein self-association; F:transforming growth factor beta-activ…
TR59635|c1_g1_i1	372	A	G	AA/AG	56/20	activin receptor type-2a	F:activin binding; F:growth factor binding; F:receptor signaling protein serine/threonine kinase activity; P:positive regulation of pathway-restricted SMAD protein phosphorylation; F:PDZ domain binding; P:signal transduction by protein phosphorylation; F:coreceptor activity; C:inhibin-betaglycan-ActRII complex; F:inhibin binding; F:protein self-association; F:transforming growth factor beta-activ…
TR59635|c1_g1_i1	1116	G	C	GG/GC	80/26	activin receptor type-2a	F:activin binding; F:growth factor binding; F:receptor signaling protein serine/threonine kinase activity; P:positive regulation of pathway-restricted SMAD protein phosphorylation; F:PDZ domain binding; P:signal transduction by protein phosphorylation; F:coreceptor activity; C:inhibin-betaglycan-ActRII complex; F:inhibin binding; F:protein self-association; F:transforming growth factor beta-activ…
TR60618|c0_g2_i1	3172	C	T	CC/CT	204/187	26s protease regulatory subunit 7	C:proteasome accessory complex; P:gene expression; P:negative regulation of ubiquitin-protein ligase activity involved in mitotic cell cycle; F:peptidase activity; P:antigen processing and presentation of exogenous peptide antigen via MHC class I, TAP-dependent; P:DNA damage response, signal transduction by p53 class mediator resulting in cell cycle arrest; C:cytosol; C:nucleoplasm; P:obsolete AT…
TR60618|c0_g2_i1	2941	G	A	GG/GA	288/351	26s protease regulatory subunit 7	C:proteasome accessory complex; P:gene expression; P:negative regulation of ubiquitin-protein ligase activity involved in mitotic cell cycle; F:peptidase activity; P:antigen processing and presentation of exogenous peptide antigen via MHC class I, TAP-dependent; P:DNA damage response, signal transduction by p53 class mediator resulting in cell cycle arrest; C:cytosol; C:nucleoplasm; P:obsolete AT…
TR60618|c0_g2_i1	1211	C	T	CC/CT	831/1071	26s protease regulatory subunit 7	C:proteasome accessory complex; P:gene expression; P:negative regulation of ubiquitin-protein ligase activity involved in mitotic cell cycle; F:peptidase activity; P:antigen processing and presentation of exogenous peptide antigen via MHC class I, TAP-dependent; P:DNA damage response, signal transduction by p53 class mediator resulting in cell cycle arrest; C:cytosol; C:nucleoplasm; P:obsolete AT…
TR60618|c0_g2_i1	470	A	G	AA/AG	997/1570	26s protease regulatory subunit 7	C:proteasome accessory complex; P:gene expression; P:negative regulation of ubiquitin-protein ligase activity involved in mitotic cell cycle; F:peptidase activity; P:antigen processing and presentation of exogenous peptide antigen via MHC class I, TAP-dependent; P:DNA damage response, signal transduction by p53 class mediator resulting in cell cycle arrest; C:cytosol; C:nucleoplasm; P:obsolete AT…
TR60976|c0_g1_i1	1198	G	A	AA/GG	52/66	bmp4	P:BMP signaling pathway involved in mesodermal cell fate specification; P:determination of pancreatic left/right asymmetry; F:growth factor activity; P:pronephros development; P:growth; P:negative regulation of endodermal cell fate specification; P:cloaca development; P:determination of ventral identity; P:embryonic hemopoiesis; C:extracellular region; P:heart looping; P:positive regulation of ce…
TR60976|c0_g1_i1	751	A	G	AA/AG	57/87	bmp4	P:BMP signaling pathway involved in mesodermal cell fate specification; P:determination of pancreatic left/right asymmetry; F:growth factor activity; P:pronephros development; P:growth; P:negative regulation of endodermal cell fate specification; P:cloaca development; P:determination of ventral identity; P:embryonic hemopoiesis; C:extracellular region; P:heart looping; P:positive regulation of ce…
TR6180|c0_g1_i1	255	A	G	AA/AG	534/463	40s ribosomal protein s29	P:angiogenesis; P:nuclear-transcribed mRNA catabolic process, nonsense-mediated decay; P:translational termination; P:translational initiation; F:zinc ion binding; P:intrinsic apoptotic signaling pathway by p53 class mediator; P:hematopoietic stem cell differentiation; P:erythrocyte development; P:translational elongation; F:hydrolase activity; P:regulation of cell cycle; P:embryo development; F:…
TR61821|c0_g1_i1	107	A	G	AG/AA	282/355	actin-related protein 2 3 complex subunit 4	C:Arp2/3 protein complex; C:cytosol; F:protein binding, bridging; F:actin filament binding; P:Arp2/3 complex-mediated actin nucleation; P:innate immune response; C:cell projection; P:Fc-gamma receptor signaling pathway involved in phagocytosis
TR61821|c0_g1_i1	339	A	T	AT/AA	427/684	actin-related protein 2 3 complex subunit 4	C:Arp2/3 protein complex; C:cytosol; F:protein binding, bridging; F:actin filament binding; P:Arp2/3 complex-mediated actin nucleation; P:innate immune response; C:cell projection; P:Fc-gamma receptor signaling pathway involved in phagocytosis
TR63386|c0_g2_i1	374	C	G	CG/CC	52/234	cc chemokine 1	P:immune response; C:extracellular region; P:cell chemotaxis; F:chemokine activity
TR63386|c0_g2_i1	162	T	G	TG/TT	103/342	cc chemokine 1	P:immune response; C:extracellular region; P:cell chemotaxis; F:chemokine activity
TR64502|c0_g1_i1	2149	T	G	TT/TG	118/251	ras-related c3 botulinum toxin substrate 1	P:positive regulation of apoptotic process; P:neurotrophin TRK receptor signaling pathway; F:Rho GDP-dissociation inhibitor binding; F:GTP binding; P:inflammatory response; P:regulation of cell migration; P:positive regulation of actin filament polymerization; P:semaphorin-plexin signaling pathway; P:dendrite morphogenesis; P:negative regulation of receptor-mediated endocytosis; P:apoptotic signa…
TR64885|c0_g1_i1	1115	A	C	AA/AC	70/163	protein transport protein sec23b	P:cartilage development; F:zinc ion binding; P:erythrocyte development; C:COPII vesicle coat; P:ER to Golgi vesicle-mediated transport; P:intracellular protein transport; P:embryonic neurocranium morphogenesis
TR64885|c0_g1_i1	480	G	T	GG/GT	309/373	protein transport protein sec23b	P:cartilage development; F:zinc ion binding; P:erythrocyte development; C:COPII vesicle coat; P:ER to Golgi vesicle-mediated transport; P:intracellular protein transport; P:embryonic neurocranium morphogenesis
TR64921|c2_g2_i2	323	A	C	AC/AA	48/18	monocyte chemotactic protein 1b-like	P:immune response; C:extracellular region; P:cell chemotaxis; F:chemokine activity
TR66044|c0_g1_i1	473	A	G	AA/AG	12/41	tubulin beta-4b chain-like	P:natural killer cell mediated cytotoxicity; F:GTPase activating protein binding; P:movement of cell or subcellular component; P:cytoskeleton-dependent intracellular transport; C:cell body; C:nuclear envelope lumen; F:GTP binding; P:cell division; F:MHC class I protein binding; P:obsolete GTP catabolic process; P:spindle assembly; C:cytosol; C:microtubule; F:protein domain specific binding; P:pro…
TR66044|c0_g1_i1	193	G	A	GG/GA	50/73	tubulin beta-4b chain-like	P:natural killer cell mediated cytotoxicity; F:GTPase activating protein binding; P:movement of cell or subcellular component; P:cytoskeleton-dependent intracellular transport; C:cell body; C:nuclear envelope lumen; F:GTP binding; P:cell division; F:MHC class I protein binding; P:obsolete GTP catabolic process; P:spindle assembly; C:cytosol; C:microtubule; F:protein domain specific binding; P:pro…
TR67017|c0_g1_i1	607	T	C	TT/TC	3825/3837	hla class ii histocompatibility antigen gamma chain	P:inner ear development; P:antigen processing and presentation; P:neuromast development; F:MHC class II protein binding; P:intracellular protein transport; C:membrane; P:immune response
TR67017|c0_g1_i1	1132	T	C	TT/TC	3842/3710	hla class ii histocompatibility antigen gamma chain	P:inner ear development; P:antigen processing and presentation; P:neuromast development; F:MHC class II protein binding; P:intracellular protein transport; C:membrane; P:immune response
TR67594|c0_g1_i1	215	T	A	TA/TT	210/87	calcineurin subunit b type 1	C:nucleoplasm; F:calcium-dependent protein serine/threonine phosphatase activity; P:Fc-epsilon receptor signaling pathway; P:positive regulation of protein insertion into mitochondrial membrane involved in apoptotic signaling pathway; C:calcineurin complex; F:calcium ion binding; C:cytosol; P:intrinsic apoptotic signaling pathway; F:protein domain specific binding; P:dephosphorylation; F:calmodul…
TR67594|c0_g1_i1	590	C	T	CC/CT	335/101	calcineurin subunit b type 1	C:nucleoplasm; F:calcium-dependent protein serine/threonine phosphatase activity; P:Fc-epsilon receptor signaling pathway; P:positive regulation of protein insertion into mitochondrial membrane involved in apoptotic signaling pathway; C:calcineurin complex; F:calcium ion binding; C:cytosol; P:intrinsic apoptotic signaling pathway; F:protein domain specific binding; P:dephosphorylation; F:calmodul…
TR68592|c0_g1_i1	1776	A	T	AT/AA	120/148	toll-interacting protein	C:cytoplasm; P:innate immune response; P:phosphorylation; P:inflammatory response
TR68887|c0_g1_i1	1033	A	G	AG/AA	192/100	actin-related protein 2 isoform x2	P:establishment or maintenance of cell polarity; C:actin cap; P:movement of cell or subcellular component; P:cytoplasmic transport; P:Arp2/3 complex-mediated actin nucleation; P:asymmetric cell division; C:cytosol; P:meiotic cytokinesis; F:actin binding; C:Arp2/3 protein complex; P:Fc-gamma receptor signaling pathway involved in phagocytosis; C:cell projection; P:spindle localization; P:innate im…
TR68959|c1_g2_i1	198	G	A	GG/GA	24/93	toll-like receptor 22	P:defense response to Gram-negative bacterium; P:lipopolysaccharide-mediated signaling pathway; F:transmembrane signaling receptor activity; P:MyD88-dependent toll-like receptor signaling pathway; P:regulation of cytokine secretion; P:toll-like receptor 4 signaling pathway; P:macrophage activation; F:lipopolysaccharide receptor activity; C:lipopolysaccharide receptor complex
TR68959|c1_g2_i1	205	G	A	GG/GA	25/91	toll-like receptor 22	P:defense response to Gram-negative bacterium; P:lipopolysaccharide-mediated signaling pathway; F:transmembrane signaling receptor activity; P:MyD88-dependent toll-like receptor signaling pathway; P:regulation of cytokine secretion; P:toll-like receptor 4 signaling pathway; P:macrophage activation; F:lipopolysaccharide receptor activity; C:lipopolysaccharide receptor complex
TR68962|c1_g1_i7	273	C	G	CG/CC	29/15	mhc class i partial	P:antigen processing and presentation; C:membrane; P:immune response
TR68962|c1_g6_i1	99	G	C	GC/CC	11/19	mhc class i partial	P:positive regulation of T cell mediated cytotoxicity; P:antigen processing and presentation of peptide antigen via MHC class I; F:peptide antigen binding; C:MHC class I protein complex
TR68962|c1_g6_i1	141	T	A	TA/AA	15/20	mhc class i partial	P:positive regulation of T cell mediated cytotoxicity; P:antigen processing and presentation of peptide antigen via MHC class I; F:peptide antigen binding; C:MHC class I protein complex
TR73117|c18_g1_i1	3823	T	C	TT/TC	90/114	complement component c6	P:immune response; C:membrane attack complex
TR73117|c18_g1_i1	782	T	A	AA/TA	164/566	complement component c6	P:immune response; C:membrane attack complex
TR73117|c18_g1_i1	787	T	C	CC/TC	169/537	complement component c6	P:immune response; C:membrane attack complex
TR73117|c18_g1_i1	281	A	G	AA/AG	321/1168	complement component c6	P:immune response; C:membrane attack complex
TR73117|c18_g1_i1	2605	G	T	GG/GT	382/614	complement component c6	P:immune response; C:membrane attack complex
TR73334|c1_g1_i11	221	A	G	AG/GG	113/36	h-2 class i histocompatibility q10 alpha chain-like	P:positive regulation of T cell mediated cytotoxicity; P:antigen processing and presentation of peptide antigen via MHC class I; F:peptide antigen binding; C:MHC class I protein complex
TR73334|c1_g1_i11	208	A	C	AC/CC	114/34	h-2 class i histocompatibility q10 alpha chain-like	P:positive regulation of T cell mediated cytotoxicity; P:antigen processing and presentation of peptide antigen via MHC class I; F:peptide antigen binding; C:MHC class I protein complex
TR73334|c1_g1_i11	209	A	C	AC/AA	120/37	h-2 class i histocompatibility q10 alpha chain-like	P:positive regulation of T cell mediated cytotoxicity; P:antigen processing and presentation of peptide antigen via MHC class I; F:peptide antigen binding; C:MHC class I protein complex
TR73334|c1_g1_i11	192	C	T	CC/TT	127/34	h-2 class i histocompatibility q10 alpha chain-like	P:positive regulation of T cell mediated cytotoxicity; P:antigen processing and presentation of peptide antigen via MHC class I; F:peptide antigen binding; C:MHC class I protein complex
TR73334|c1_g1_i2	1407	A	G	AA/AG	279/26	h-2 class i histocompatibility q10 alpha chain-like isoform x1	P:positive regulation of T cell mediated cytotoxicity; P:antigen processing and presentation of peptide antigen via MHC class I; F:peptide antigen binding; C:MHC class I protein complex
TR73334|c1_g1_i2	1506	C	T	CC/CT	369/60	h-2 class i histocompatibility q10 alpha chain-like isoform x1	P:positive regulation of T cell mediated cytotoxicity; P:antigen processing and presentation of peptide antigen via MHC class I; F:peptide antigen binding; C:MHC class I protein complex
TR73334|c1_g1_i2	1606	C	G	CC/CG	418/22	h-2 class i histocompatibility q10 alpha chain-like isoform x1	P:positive regulation of T cell mediated cytotoxicity; P:antigen processing and presentation of peptide antigen via MHC class I; F:peptide antigen binding; C:MHC class I protein complex
TR73334|c1_g1_i2	1925	A	T	AA/TT	437/829	h-2 class i histocompatibility q10 alpha chain-like isoform x1	P:positive regulation of T cell mediated cytotoxicity; P:antigen processing and presentation of peptide antigen via MHC class I; F:peptide antigen binding; C:MHC class I protein complex
TR73334|c1_g1_i2	1778	T	C	TT/CC	445/66	h-2 class i histocompatibility q10 alpha chain-like isoform x1	P:positive regulation of T cell mediated cytotoxicity; P:antigen processing and presentation of peptide antigen via MHC class I; F:peptide antigen binding; C:MHC class I protein complex
TR73334|c1_g1_i2	1781	A	T	AA/TT	446/67	h-2 class i histocompatibility q10 alpha chain-like isoform x1	P:positive regulation of T cell mediated cytotoxicity; P:antigen processing and presentation of peptide antigen via MHC class I; F:peptide antigen binding; C:MHC class I protein complex
TR73334|c1_g1_i2	1698	A	C	CC/AC	531/259	h-2 class i histocompatibility q10 alpha chain-like isoform x1	P:positive regulation of T cell mediated cytotoxicity; P:antigen processing and presentation of peptide antigen via MHC class I; F:peptide antigen binding; C:MHC class I protein complex
TR73334|c1_g1_i2	1865	T	A	TT/AA	536/909	h-2 class i histocompatibility q10 alpha chain-like isoform x1	P:positive regulation of T cell mediated cytotoxicity; P:antigen processing and presentation of peptide antigen via MHC class I; F:peptide antigen binding; C:MHC class I protein complex
TR73334|c1_g1_i2	1891	T	A	TT/TA	557/953	h-2 class i histocompatibility q10 alpha chain-like isoform x1	P:positive regulation of T cell mediated cytotoxicity; P:antigen processing and presentation of peptide antigen via MHC class I; F:peptide antigen binding; C:MHC class I protein complex
TR73334|c1_g1_i2	1749	C	T	CC/TT	584/559	h-2 class i histocompatibility q10 alpha chain-like isoform x1	P:positive regulation of T cell mediated cytotoxicity; P:antigen processing and presentation of peptide antigen via MHC class I; F:peptide antigen binding; C:MHC class I protein complex
TR73334|c1_g1_i2	1745	A	T	AA/TT	599/526	h-2 class i histocompatibility q10 alpha chain-like isoform x1	P:positive regulation of T cell mediated cytotoxicity; P:antigen processing and presentation of peptide antigen via MHC class I; F:peptide antigen binding; C:MHC class I protein complex
TR73334|c1_g1_i2	1817	G	T	GG/TT	617/952	h-2 class i histocompatibility q10 alpha chain-like isoform x1	P:positive regulation of T cell mediated cytotoxicity; P:antigen processing and presentation of peptide antigen via MHC class I; F:peptide antigen binding; C:MHC class I protein complex
TR73334|c1_g1_i4	1259	G	T	TT/GG	22/182	h-2 class i histocompatibility q10 alpha chain-like	P:positive regulation of T cell mediated cytotoxicity; P:antigen processing and presentation of peptide antigen via MHC class I; F:peptide antigen binding; C:MHC class I protein complex
TR73334|c1_g1_i4	1317	C	T	CT/TT	23/220	h-2 class i histocompatibility q10 alpha chain-like	P:positive regulation of T cell mediated cytotoxicity; P:antigen processing and presentation of peptide antigen via MHC class I; F:peptide antigen binding; C:MHC class I protein complex
TR73334|c1_g1_i9	562	G	T	GG/TT	28/34	h-2 class i histocompatibility q10 alpha chain-like	P:positive regulation of T cell mediated cytotoxicity; P:antigen processing and presentation of peptide antigen via MHC class I; F:peptide antigen binding; C:MHC class I protein complex
TR73334|c1_g1_i9	574	G	A	GG/AA	52/14	h-2 class i histocompatibility q10 alpha chain-like	P:positive regulation of T cell mediated cytotoxicity; P:antigen processing and presentation of peptide antigen via MHC class I; F:peptide antigen binding; C:MHC class I protein complex
TR73334|c1_g4_i1	98	G	T	GG/TT	48/28	class i histocompatibility f10 alpha chain-like isoform x2	P:positive regulation of T cell mediated cytotoxicity; P:antigen processing and presentation of peptide antigen via MHC class I; F:peptide antigen binding; C:MHC class I protein complex
TR73334|c1_g6_i1	143	A	G	AA/GG	118/294	class i histocompatibility f10 alpha chain-like isoform x2	P:positive regulation of T cell mediated cytotoxicity; P:antigen processing and presentation of peptide antigen via MHC class I; F:peptide antigen binding; C:MHC class I protein complex
TR73334|c1_g6_i1	156	G	A	GG/GA	160/258	class i histocompatibility f10 alpha chain-like isoform x2	P:positive regulation of T cell mediated cytotoxicity; P:antigen processing and presentation of peptide antigen via MHC class I; F:peptide antigen binding; C:MHC class I protein complex
TR73334|c1_g9_i1	191	T	G	GG/TG	888/227	h-2 class i histocompatibility q10 alpha chain-like	P:positive regulation of T cell mediated cytotoxicity; P:antigen processing and presentation of peptide antigen via MHC class I; F:peptide antigen binding; C:MHC class I protein complex
TR73334|c1_g9_i1	300	T	C	TC/CC	1000/87	h-2 class i histocompatibility q10 alpha chain-like	P:positive regulation of T cell mediated cytotoxicity; P:antigen processing and presentation of peptide antigen via MHC class I; F:peptide antigen binding; C:MHC class I protein complex
TR73334|c1_g9_i1	356	G	A	GG/GA	1143/66	h-2 class i histocompatibility q10 alpha chain-like	P:positive regulation of T cell mediated cytotoxicity; P:antigen processing and presentation of peptide antigen via MHC class I; F:peptide antigen binding; C:MHC class I protein complex
TR73334|c1_g9_i2	343	A	G	AA/GG	1100/16	h-2 class i histocompatibility q10 alpha chain-like	P:positive regulation of T cell mediated cytotoxicity; P:antigen processing and presentation of peptide antigen via MHC class I; F:peptide antigen binding; C:MHC class I protein complex
TR73334|c1_g9_i2	259	G	C	GG/CC	1561/26	h-2 class i histocompatibility q10 alpha chain-like	P:positive regulation of T cell mediated cytotoxicity; P:antigen processing and presentation of peptide antigen via MHC class I; F:peptide antigen binding; C:MHC class I protein complex
TR73334|c1_g9_i2	258	T	C	TT/CC	1575/26	h-2 class i histocompatibility q10 alpha chain-like	P:positive regulation of T cell mediated cytotoxicity; P:antigen processing and presentation of peptide antigen via MHC class I; F:peptide antigen binding; C:MHC class I protein complex
TR73334|c1_g9_i3	222	T	C	TT/CC	501/36	class i histocompatibility f10 alpha chain-like	P:positive regulation of T cell mediated cytotoxicity; P:antigen processing and presentation of peptide antigen via MHC class I; F:peptide antigen binding; C:MHC class I protein complex
TR73334|c1_g9_i3	201	G	T	GG/TT	554/50	class i histocompatibility f10 alpha chain-like	P:positive regulation of T cell mediated cytotoxicity; P:antigen processing and presentation of peptide antigen via MHC class I; F:peptide antigen binding; C:MHC class I protein complex
TR73334|c1_g9_i4	121	G	A	AA/GA	577/469	h-2 class i histocompatibility q10 alpha chain-like	P:positive regulation of T cell mediated cytotoxicity; P:antigen processing and presentation of peptide antigen via MHC class I; F:peptide antigen binding; C:MHC class I protein complex
TR73334|c1_g9_i4	132	T	G	TT/TG	604/471	h-2 class i histocompatibility q10 alpha chain-like	P:positive regulation of T cell mediated cytotoxicity; P:antigen processing and presentation of peptide antigen via MHC class I; F:peptide antigen binding; C:MHC class I protein complex
TR73334|c1_g9_i4	260	T	C	TT/CC	617/124	h-2 class i histocompatibility q10 alpha chain-like	P:positive regulation of T cell mediated cytotoxicity; P:antigen processing and presentation of peptide antigen via MHC class I; F:peptide antigen binding; C:MHC class I protein complex
TR73334|c1_g9_i4	266	A	G	AA/GG	629/136	h-2 class i histocompatibility q10 alpha chain-like	P:positive regulation of T cell mediated cytotoxicity; P:antigen processing and presentation of peptide antigen via MHC class I; F:peptide antigen binding; C:MHC class I protein complex
TR73334|c1_g9_i4	297	A	G	GG/AA	637/177	h-2 class i histocompatibility q10 alpha chain-like	P:positive regulation of T cell mediated cytotoxicity; P:antigen processing and presentation of peptide antigen via MHC class I; F:peptide antigen binding; C:MHC class I protein complex
TR73607|c0_g3_i2	1300	G	T	GT/GG	43/62	macrophage colony-stimulating factor 1 receptor 2-like isoform x1	P:defense response; P:protein phosphorylation; P:immune system process; F:protein tyrosine kinase activity; F:nucleotide binding; C:membrane
TR74931|c0_g1_i1	351	G	A	GG/GA	93/73	ap-2 complex subunit mu isoform x2	P:axon guidance; C:clathrin-coated endocytic vesicle membrane; P:negative regulation of epidermal growth factor receptor signaling pathway; F:protein binding; C:clathrin adaptor complex; P:neurotrophin TRK receptor signaling pathway; C:lysosomal membrane; P:intracellular protein transport; C:cytosol; C:coated pit; P:antigen processing and presentation of exogenous peptide antigen via MHC class II…
TR74961|c0_g1_i1	324	G	A	GG/AA	11/11	c-x-c chemokine receptor type 4-like	P:chemotaxis; P:neutrophil activation; P:chemokine-mediated signaling pathway; F:C-X-C chemokine receptor activity; P:G-protein coupled receptor signaling pathway; C:integral component of membrane
TR76288|c1_g1_i1	1328	C	T	CT/CC	499/395	calmodulin	P:positive regulation of ryanodine-sensitive calcium-release channel activity; P:detection of calcium ion; P:regulation of heart rate; P:neurotrophin TRK receptor signaling pathway; P:glucose metabolic process; F:phosphatidylinositol 3-kinase binding; F:nitric-oxide synthase binding; P:regulation of cell communication by electrical coupling involved in cardiac conduction; C:growth cone; P:positiv…
TR76288|c1_g1_i1	1249	C	T	CT/CC	748/637	calmodulin	P:positive regulation of ryanodine-sensitive calcium-release channel activity; P:detection of calcium ion; P:regulation of heart rate; P:neurotrophin TRK receptor signaling pathway; P:glucose metabolic process; F:phosphatidylinositol 3-kinase binding; F:nitric-oxide synthase binding; P:regulation of cell communication by electrical coupling involved in cardiac conduction; C:growth cone; P:positiv…
TR76288|c1_g1_i1	1980	G	A	GA/GG	1429/859	calmodulin	P:positive regulation of ryanodine-sensitive calcium-release channel activity; P:detection of calcium ion; P:regulation of heart rate; P:neurotrophin TRK receptor signaling pathway; P:glucose metabolic process; F:phosphatidylinositol 3-kinase binding; F:nitric-oxide synthase binding; P:regulation of cell communication by electrical coupling involved in cardiac conduction; C:growth cone; P:positiv…
TR7752|c0_g1_i1	335	C	T	CT/CC	172/233	h aca ribonucleoprotein complex subunit 1	C:viral nucleocapsid; P:definitive hemopoiesis; C:box H/ACA snoRNP complex; P:rRNA processing; P:pseudouridine synthesis
TR7752|c0_g1_i1	466	C	T	CT/CC	232/304	h aca ribonucleoprotein complex subunit 1	C:viral nucleocapsid; P:definitive hemopoiesis; C:box H/ACA snoRNP complex; P:rRNA processing; P:pseudouridine synthesis
TR79334|c0_g1_i1	1281	T	G	GG/TT	65/143	c-c motif chemokine 20-like	P:immune response; C:extracellular region; P:cell chemotaxis; F:chemokine activity
TR80856|c0_g1_i1	1283	T	G	TT/TG	84/13	c-c motif chemokine 3-like	P:immune response; C:extracellular space; P:cell chemotaxis; F:chemokine activity
TR8086|c1_g3_i1	751	G	T	TT/GT	42/24	mhc class ii antigen alpha chain	P:immune response; C:integral component of membrane; P:antigen processing and presentation of peptide or polysaccharide antigen via MHC class II; C:MHC class II protein complex
TR8086|c1_g3_i1	82	C	T	CT/CC	228/421	mhc class ii antigen alpha chain	P:immune response; C:integral component of membrane; P:antigen processing and presentation of peptide or polysaccharide antigen via MHC class II; C:MHC class II protein complex
TR8086|c1_g3_i1	669	A	T	AA/TT	391/79	mhc class ii antigen alpha chain	P:immune response; C:integral component of membrane; P:antigen processing and presentation of peptide or polysaccharide antigen via MHC class II; C:MHC class II protein complex
TR8086|c1_g3_i1	161	T	G	TG/TT	405/710	mhc class ii antigen alpha chain	P:immune response; C:integral component of membrane; P:antigen processing and presentation of peptide or polysaccharide antigen via MHC class II; C:MHC class II protein complex
TR8086|c1_g3_i1	668	A	C	AA/AC	415/78	mhc class ii antigen alpha chain	P:immune response; C:integral component of membrane; P:antigen processing and presentation of peptide or polysaccharide antigen via MHC class II; C:MHC class II protein complex
TR8086|c1_g3_i1	667	G	A	GG/GA	427/78	mhc class ii antigen alpha chain	P:immune response; C:integral component of membrane; P:antigen processing and presentation of peptide or polysaccharide antigen via MHC class II; C:MHC class II protein complex
TR8086|c1_g3_i2	772	T	G	TT/TG	118/17	mhc class ii antigen alpha chain	P:immune response; C:integral component of membrane; P:antigen processing and presentation of peptide or polysaccharide antigen via MHC class II; C:MHC class II protein complex
TR8086|c1_g3_i2	14	G	A	GG/GA	305/58	mhc class ii antigen alpha chain	P:immune response; C:integral component of membrane; P:antigen processing and presentation of peptide or polysaccharide antigen via MHC class II; C:MHC class II protein complex
TR8086|c1_g3_i2	754	G	T	GG/GT	346/15	mhc class ii antigen alpha chain	P:immune response; C:integral component of membrane; P:antigen processing and presentation of peptide or polysaccharide antigen via MHC class II; C:MHC class II protein complex
TR8086|c1_g3_i2	82	C	T	CC/CT	807/158	mhc class ii antigen alpha chain	P:immune response; C:integral component of membrane; P:antigen processing and presentation of peptide or polysaccharide antigen via MHC class II; C:MHC class II protein complex
TR8086|c1_g3_i2	149	C	T	CC/CT	1476/272	mhc class ii antigen alpha chain	P:immune response; C:integral component of membrane; P:antigen processing and presentation of peptide or polysaccharide antigen via MHC class II; C:MHC class II protein complex
TR8086|c1_g3_i2	161	T	G	TT/TG	1523/303	mhc class ii antigen alpha chain	P:immune response; C:integral component of membrane; P:antigen processing and presentation of peptide or polysaccharide antigen via MHC class II; C:MHC class II protein complex
TR8086|c1_g3_i2	530	A	C	AA/AC	1624/15	mhc class ii antigen alpha chain	P:immune response; C:integral component of membrane; P:antigen processing and presentation of peptide or polysaccharide antigen via MHC class II; C:MHC class II protein complex
TR8086|c1_g3_i2	410	T	C	TT/CC	1777/251	mhc class ii antigen alpha chain	P:immune response; C:integral component of membrane; P:antigen processing and presentation of peptide or polysaccharide antigen via MHC class II; C:MHC class II protein complex
TR8086|c1_g3_i2	501	A	T	AA/TT	1820/164	mhc class ii antigen alpha chain	P:immune response; C:integral component of membrane; P:antigen processing and presentation of peptide or polysaccharide antigen via MHC class II; C:MHC class II protein complex
TR8086|c1_g3_i2	404	G	C	GG/CC	1953/288	mhc class ii antigen alpha chain	P:immune response; C:integral component of membrane; P:antigen processing and presentation of peptide or polysaccharide antigen via MHC class II; C:MHC class II protein complex
TR8086|c1_g3_i3	530	C	A	AA/CC	26/599	mhc class ii antigen	P:immune response; C:integral component of membrane; P:antigen processing and presentation of peptide or polysaccharide antigen via MHC class II; C:MHC class II protein complex
TR8086|c1_g3_i3	508	C	A	AA/CC	28/772	mhc class ii antigen	P:immune response; C:integral component of membrane; P:antigen processing and presentation of peptide or polysaccharide antigen via MHC class II; C:MHC class II protein complex
TR8086|c1_g3_i3	506	T	A	AA/TT	28/774	mhc class ii antigen	P:immune response; C:integral component of membrane; P:antigen processing and presentation of peptide or polysaccharide antigen via MHC class II; C:MHC class II protein complex
TR8086|c1_g3_i3	456	T	A	AA/TT	29/924	mhc class ii antigen	P:immune response; C:integral component of membrane; P:antigen processing and presentation of peptide or polysaccharide antigen via MHC class II; C:MHC class II protein complex
TR8086|c1_g3_i4	589	C	A	CC/AA	415/17	mhc class ii antigen	P:immune response; C:integral component of membrane; P:antigen processing and presentation of peptide or polysaccharide antigen via MHC class II; C:MHC class II protein complex
TR8086|c1_g3_i4	588	A	T	AA/TT	421/18	mhc class ii antigen	P:immune response; C:integral component of membrane; P:antigen processing and presentation of peptide or polysaccharide antigen via MHC class II; C:MHC class II protein complex
TR8086|c1_g3_i4	530	C	A	CC/AA	1086/17	mhc class ii antigen	P:immune response; C:integral component of membrane; P:antigen processing and presentation of peptide or polysaccharide antigen via MHC class II; C:MHC class II protein complex
TR8086|c1_g3_i4	511	C	G	GG/CC	1182/13	mhc class ii antigen	P:immune response; C:integral component of membrane; P:antigen processing and presentation of peptide or polysaccharide antigen via MHC class II; C:MHC class II protein complex
TR8086|c1_g3_i4	508	C	G	GG/CC	1191/13	mhc class ii antigen	P:immune response; C:integral component of membrane; P:antigen processing and presentation of peptide or polysaccharide antigen via MHC class II; C:MHC class II protein complex
TR8086|c1_g3_i4	404	G	C	GG/CC	1804/134	mhc class ii antigen	P:immune response; C:integral component of membrane; P:antigen processing and presentation of peptide or polysaccharide antigen via MHC class II; C:MHC class II protein complex
TR8086|c1_g3_i5	322	G	C	CC/GG	12/434	mhc class ii antigen alpha chain	P:immune response; C:integral component of membrane; P:antigen processing and presentation of peptide or polysaccharide antigen via MHC class II; C:MHC class II protein complex
TR8086|c1_g3_i5	323	A	G	GG/AA	12/436	mhc class ii antigen alpha chain	P:immune response; C:integral component of membrane; P:antigen processing and presentation of peptide or polysaccharide antigen via MHC class II; C:MHC class II protein complex
TR8086|c1_g3_i5	267	C	G	CG/CC	17/641	mhc class ii antigen alpha chain	P:immune response; C:integral component of membrane; P:antigen processing and presentation of peptide or polysaccharide antigen via MHC class II; C:MHC class II protein complex
TR8086|c1_g3_i5	390	C	A	CC/AA	21/204	mhc class ii antigen alpha chain	P:immune response; C:integral component of membrane; P:antigen processing and presentation of peptide or polysaccharide antigen via MHC class II; C:MHC class II protein complex
TR8086|c1_g3_i5	385	C	T	TT/CC	22/212	mhc class ii antigen alpha chain	P:immune response; C:integral component of membrane; P:antigen processing and presentation of peptide or polysaccharide antigen via MHC class II; C:MHC class II protein complex
TR8086|c1_g3_i5	377	A	C	CC/AA	22/257	mhc class ii antigen alpha chain	P:immune response; C:integral component of membrane; P:antigen processing and presentation of peptide or polysaccharide antigen via MHC class II; C:MHC class II protein complex
TR8086|c1_g3_i5	367	G	C	GG/CC	23/316	mhc class ii antigen alpha chain	P:immune response; C:integral component of membrane; P:antigen processing and presentation of peptide or polysaccharide antigen via MHC class II; C:MHC class II protein complex
TR8086|c1_g3_i6	296	T	C	TT/TC	29/99	mhc class ii antigen	P:immune response; C:integral component of membrane; P:antigen processing and presentation of peptide or polysaccharide antigen via MHC class II; C:MHC class II protein complex
TR8086|c1_g3_i6	290	A	C	AA/CC	31/126	mhc class ii antigen	P:immune response; C:integral component of membrane; P:antigen processing and presentation of peptide or polysaccharide antigen via MHC class II; C:MHC class II protein complex
TR8086|c1_g4_i1	606	C	T	CC/CT	42/41	mhc class ii antigen	C:membrane; P:immune system process
TR8086|c1_g4_i1	579	A	G	AA/GG	72/87	mhc class ii antigen	C:membrane; P:immune system process
TR8086|c1_g4_i1	392	C	A	AA/CC	97/173	mhc class ii antigen	C:membrane; P:immune system process
TR8086|c1_g4_i1	539	C	T	TT/CT	127/236	mhc class ii antigen	C:membrane; P:immune system process
TR8086|c1_g4_i1	417	C	T	CT/CC	130/290	mhc class ii antigen	C:membrane; P:immune system process
TR8086|c1_g4_i1	429	C	T	CC/CT	135/305	mhc class ii antigen	C:membrane; P:immune system process
TR8086|c1_g6_i1	539	C	T	CT/CC	413/464	mhc class ii antigen	C:membrane; P:immune system process
TR8086|c1_g6_i1	437	G	A	GA/GG	422/436	mhc class ii antigen	C:membrane; P:immune system process
TR81847|c0_g1_i1	424	G	A	GG/GA	207/16	viperin	C:endoplasmic reticulum membrane; F:metal ion binding; P:defense response to virus; P:innate immune response; C:lipid particle; F:4 iron, 4 sulfur cluster binding; P:metabolic process; F:catalytic activity
TR81847|c0_g1_i1	808	C	G	CC/CG	338/43	viperin	C:endoplasmic reticulum membrane; F:metal ion binding; P:defense response to virus; P:innate immune response; C:lipid particle; F:4 iron, 4 sulfur cluster binding; P:metabolic process; F:catalytic activity
TR82910|c0_g1_i1	294	C	T	CC/CT	70/35	stromal cell-derived factor 1-like	P:immune response; C:extracellular region; P:cell chemotaxis; F:chemokine activity
TR85229|c0_g1_i2	528	C	G	CG/GG	51/14	tapasin-related protein	P:antigen processing and presentation of endogenous peptide antigen via MHC class I; C:membrane
TR8548|c0_g1_i1	1082	T	C	TC/TT	21/35	interleukin-8-like	P:immune response; C:extracellular region; P:cell chemotaxis; F:chemokine activity
TR8548|c0_g1_i1	675	T	C	TT/TC	103/137	interleukin-8-like	P:immune response; C:extracellular region; P:cell chemotaxis; F:chemokine activity
TR85955|c0_g1_i1	1741	T	C	TT/TC	42/67	interleukin enhancer-binding factor 2	P:immune response; F:RNA binding; P:metabolic process; F:ATP binding; F:transferase activity
TR85955|c0_g1_i1	101	G	T	GT/GG	241/265	interleukin enhancer-binding factor 2	P:immune response; F:RNA binding; P:metabolic process; F:ATP binding; F:transferase activity
TR86246|c0_g1_i1	362	C	T	CC/CT	45/25	c-x-c motif chemokine 6-like	P:immune response; C:extracellular region; P:cell chemotaxis; F:chemokine activity
TR86246|c0_g1_i2	343	C	G	CC/CG	406/31	c-x-c motif chemokine 6-like	P:immune response; C:extracellular region; P:cell chemotaxis; F:chemokine activity
TR86246|c0_g1_i2	386	G	A	GG/GA	417/28	c-x-c motif chemokine 6-like	P:immune response; C:extracellular region; P:cell chemotaxis; F:chemokine activity
TR86677|c0_g1_i1	35	C	T	CT/CC	127/98	calmodulin	P:positive regulation of ryanodine-sensitive calcium-release channel activity; P:detection of calcium ion; P:regulation of heart rate; P:neurotrophin TRK receptor signaling pathway; P:glucose metabolic process; F:phosphatidylinositol 3-kinase binding; F:nitric-oxide synthase binding; P:regulation of cell communication by electrical coupling involved in cardiac conduction; C:growth cone; P:protein…
TR86677|c0_g1_i1	386	A	T	AT/AA	1450/1473	calmodulin	P:positive regulation of ryanodine-sensitive calcium-release channel activity; P:detection of calcium ion; P:regulation of heart rate; P:neurotrophin TRK receptor signaling pathway; P:glucose metabolic process; F:phosphatidylinositol 3-kinase binding; F:nitric-oxide synthase binding; P:regulation of cell communication by electrical coupling involved in cardiac conduction; C:growth cone; P:protein…
TR87280|c0_g1_i1	791	A	G	AA/AG	441/658	matrix metalloproteinase-9	P:response to bacterium; F:metalloendopeptidase activity; P:positive regulation of granuloma formation; C:extracellular matrix; P:proteolysis; F:zinc ion binding
TR87280|c0_g1_i1	994	G	C	GG/GC	656/934	matrix metalloproteinase-9	P:response to bacterium; F:metalloendopeptidase activity; P:positive regulation of granuloma formation; C:extracellular matrix; P:proteolysis; F:zinc ion binding
TR87537|c0_g1_i1	441	A	G	AG/AA	21/26	wd repeat-containing protein 43	P:hematopoietic stem cell differentiation; P:angiogenesis; P:vasculogenesis
TR87537|c0_g1_i1	1015	A	G	AA/AG	23/54	wd repeat-containing protein 43	P:hematopoietic stem cell differentiation; P:angiogenesis; P:vasculogenesis
TR87537|c0_g1_i1	2158	T	A	TA/TT	294/220	wd repeat-containing protein 43	P:hematopoietic stem cell differentiation; P:angiogenesis; P:vasculogenesis
TR91493|c0_g1_i1	1811	T	G	TG/TT	259/253	5-aminolevulinate erythroid- mitochondrial	P:response to hypoxia; C:mitochondrial inner membrane; F:5-aminolevulinate synthase activity; P:protoporphyrinogen IX biosynthetic process; P:embryonic hemopoiesis; P:hemoglobin metabolic process; C:mitochondrial matrix; F:pyridoxal phosphate binding
Response to stimulus (GO:0050896)
TR10178|c0_g1_i1	2988	G	A	GG/GA	11/11	cystic fibrosis transmembrane conductance regulator	F:chloride channel activity; P:regulation of neutrophil chemotaxis; P:respiratory burst involved in defense response; P:chloride transmembrane transport; P:defense response to bacterium; C:integral component of membrane; F:ATPase activity, coupled to transmembrane movement of substances; P:obsolete ATP catabolic process; F:ATP binding
TR11387|c0_g1_i1	441	A	T	AT/AA	148/164	hypoxanthine-guanine phosphoribosyltransferase	P:GMP catabolic process; P:adenine salvage; P:positive regulation of dopamine metabolic process; P:protein homotetramerization; F:nucleotide binding; P:guanine salvage; F:hypoxanthine phosphoribosyltransferase activity; P:GMP salvage; C:cytosol; P:behavior; P:IMP salvage; C:chromosome; F:magnesium ion binding; F:guanine phosphoribosyltransferase activity; F:purine nucleobase binding; P:hypoxanthi…
TR11387|c0_g1_i1	1659	G	A	GA/GG	345/195	hypoxanthine-guanine phosphoribosyltransferase	P:GMP catabolic process; P:adenine salvage; P:positive regulation of dopamine metabolic process; P:protein homotetramerization; F:nucleotide binding; P:guanine salvage; F:hypoxanthine phosphoribosyltransferase activity; P:GMP salvage; C:cytosol; P:behavior; P:IMP salvage; C:chromosome; F:magnesium ion binding; F:guanine phosphoribosyltransferase activity; F:purine nucleobase binding; P:hypoxanthi…
TR11387|c0_g1_i1	1255	T	C	TT/TC	628/443	hypoxanthine-guanine phosphoribosyltransferase	P:GMP catabolic process; P:adenine salvage; P:positive regulation of dopamine metabolic process; P:protein homotetramerization; F:nucleotide binding; P:guanine salvage; F:hypoxanthine phosphoribosyltransferase activity; P:GMP salvage; C:cytosol; P:behavior; P:IMP salvage; C:chromosome; F:magnesium ion binding; F:guanine phosphoribosyltransferase activity; F:purine nucleobase binding; P:hypoxanthi…
TR12127|c0_g2_i1	228	G	A	GA/GG	144/70	translocation protein sec63 homolog	P:myelination; F:protein transporter activity; P:posttranslational protein targeting to membrane, translocation; C:intracellular; P:endoplasmic reticulum unfolded protein response
TR12127|c0_g2_i1	1634	G	C	GC/GG	300/179	translocation protein sec63 homolog	P:myelination; F:protein transporter activity; P:posttranslational protein targeting to membrane, translocation; C:intracellular; P:endoplasmic reticulum unfolded protein response
TR12134|c0_g3_i1	300	G	A	GA/GG	40/26	cdc42 homolog	P:positive regulation of neuron apoptotic process; P:establishment or maintenance of apical/basal cell polarity; F:GTP-dependent protein binding; C:neuronal cell body; P:epithelial-mesenchymal cell signaling; P:negative regulation of epidermal growth factor receptor signaling pathway; P:negative regulation of protein complex assembly; C:spindle midzone; P:positive regulation of JNK cascade; C:mit…
TR12177|c0_g1_i1	642	C	G	CG/CC	432/285	cd59 glyco	P:negative regulation of activation of membrane attack complex
TR12177|c0_g1_i1	612	A	G	AA/GG	854/381	cd59 glyco	P:negative regulation of activation of membrane attack complex
TR12177|c0_g1_i1	213	G	A	GG/GA	2541/1281	cd59 glyco	P:negative regulation of activation of membrane attack complex
TR12177|c0_g1_i1	309	G	T	GT/GG	3550/1779	cd59 glyco	P:negative regulation of activation of membrane attack complex
TR12301|c0_g2_i1	804	T	C	TC/TT	38/33	retinoic acid receptor alpha isoform x2	P:retinoic acid receptor signaling pathway; F:retinoic acid receptor activity; P:steroid hormone mediated signaling pathway; P:regulation of transcription from RNA polymerase II promoter; F:zinc ion binding; F:sequence-specific DNA binding; F:steroid hormone receptor activity; C:nucleus
TR12301|c0_g2_i1	210	C	G	CC/CG	41/23	retinoic acid receptor alpha isoform x2	P:retinoic acid receptor signaling pathway; F:retinoic acid receptor activity; P:steroid hormone mediated signaling pathway; P:regulation of transcription from RNA polymerase II promoter; F:zinc ion binding; F:sequence-specific DNA binding; F:steroid hormone receptor activity; C:nucleus
TR12301|c0_g2_i1	1084	A	G	AA/AG	42/13	retinoic acid receptor alpha isoform x2	P:retinoic acid receptor signaling pathway; F:retinoic acid receptor activity; P:steroid hormone mediated signaling pathway; P:regulation of transcription from RNA polymerase II promoter; F:zinc ion binding; F:sequence-specific DNA binding; F:steroid hormone receptor activity; C:nucleus
TR13075|c0_g1_i1	425	G	T	TT/GT	40/42	ap-2 complex subunit mu isoform x1	P:axon guidance; C:clathrin-coated endocytic vesicle membrane; P:negative regulation of epidermal growth factor receptor signaling pathway; F:protein binding; C:clathrin adaptor complex; P:neurotrophin TRK receptor signaling pathway; C:lysosomal membrane; P:intracellular protein transport; C:cytosol; C:coated pit; P:antigen processing and presentation of exogenous peptide antigen via MHC class II…
TR14370|c0_g1_i1	1650	T	G	TG/TT	12/16	adp-ribosylation factor-like protein 1	C:trans-Golgi network; P:protein localization to Golgi apparatus; P:retrograde transport, endosome to Golgi; P:activation of phospholipase D activity; F:GTP binding; F:enzyme activator activity; P:obsolete GTP catabolic process; P:Golgi organization; F:protein domain specific binding; P:small GTPase mediated signal transduction; P:toxin metabolic process; F:GTPase activity
TR14370|c0_g1_i1	2482	C	G	CC/CG	22/17	adp-ribosylation factor-like protein 1	C:trans-Golgi network; P:protein localization to Golgi apparatus; P:retrograde transport, endosome to Golgi; P:activation of phospholipase D activity; F:GTP binding; F:enzyme activator activity; P:obsolete GTP catabolic process; P:Golgi organization; F:protein domain specific binding; P:small GTPase mediated signal transduction; P:toxin metabolic process; F:GTPase activity
TR14370|c0_g1_i1	1788	A	C	CC/AA	26/22	adp-ribosylation factor-like protein 1	C:trans-Golgi network; P:protein localization to Golgi apparatus; P:retrograde transport, endosome to Golgi; P:activation of phospholipase D activity; F:GTP binding; F:enzyme activator activity; P:obsolete GTP catabolic process; P:Golgi organization; F:protein domain specific binding; P:small GTPase mediated signal transduction; P:toxin metabolic process; F:GTPase activity
TR14473|c0_g2_i1	883	T	C	TT/TC	117/15	endothelial pas domain-containing protein 1	P:response to hypoxia; F:signal transducer activity; C:transcription factor complex; P:response to activity; P:regulation of transcription, DNA-templated; F:DNA binding; F:protein dimerization activity; F:transcription factor activity, sequence-specific DNA binding; P:signal transduction; P:regulation of neuron apoptotic process; C:cytoplasm; P:neuron differentiation; C:nucleus
TR14473|c0_g2_i1	1516	C	A	CC/CA	145/28	endothelial pas domain-containing protein 1	P:response to hypoxia; F:signal transducer activity; C:transcription factor complex; P:response to activity; P:regulation of transcription, DNA-templated; F:DNA binding; F:protein dimerization activity; F:transcription factor activity, sequence-specific DNA binding; P:signal transduction; P:regulation of neuron apoptotic process; C:cytoplasm; P:neuron differentiation; C:nucleus
TR14751|c12_g1_i1	1661	C	T	CT/CC	140/37	eosinophil peroxidase-like	F:heme binding; F:peroxidase activity; P:oxidation-reduction process; P:response to oxidative stress
TR14768|c1_g1_i1	1685	C	T	CT/CC	20/35	translation initiation factor eif-2b subunit epsilon	P:regulation of GTPase activity; P:translational initiation; P:oligodendrocyte development; F:translation initiation factor activity; P:response to endoplasmic reticulum stress; P:cellular response to drug; P:response to heat; P:myelination; P:astrocyte development; C:eukaryotic translation initiation factor 2B complex; F:guanyl-nucleotide exchange factor activity
TR14985|c1041_g1_i1	330	C	T	CT/CC	1536/1221	calmodulin	P:positive regulation of ryanodine-sensitive calcium-release channel activity; P:detection of calcium ion; P:regulation of heart rate; P:neurotrophin TRK receptor signaling pathway; P:glucose metabolic process; F:phosphatidylinositol 3-kinase binding; F:nitric-oxide synthase binding; P:regulation of cell communication by electrical coupling involved in cardiac conduction; C:growth cone; P:positiv…
TR14985|c937_g1_i1	63	T	G	TG/TT	79/112	peptidyl-prolyl cis-trans isomerase-like	P:protein folding; P:protein peptidyl-prolyl isomerization; F:peptidyl-prolyl cis-trans isomerase activity; P:response to hypoxia
TR14985|c937_g1_i1	109	T	A	TA/TT	326/362	peptidyl-prolyl cis-trans isomerase-like	P:protein folding; P:protein peptidyl-prolyl isomerization; F:peptidyl-prolyl cis-trans isomerase activity; P:response to hypoxia
TR15597|c0_g2_i1	83	G	A	GG/GA	67/22	mhc class i partial	P:positive regulation of T cell mediated cytotoxicity; P:antigen processing and presentation of peptide antigen via MHC class I; F:peptide antigen binding; C:MHC class I protein complex
TR15597|c0_g2_i1	96	C	G	CC/CG	72/18	mhc class i partial	P:positive regulation of T cell mediated cytotoxicity; P:antigen processing and presentation of peptide antigen via MHC class I; F:peptide antigen binding; C:MHC class I protein complex
TR15597|c0_g2_i1	107	A	C	AA/AC	73/13	mhc class i partial	P:positive regulation of T cell mediated cytotoxicity; P:antigen processing and presentation of peptide antigen via MHC class I; F:peptide antigen binding; C:MHC class I protein complex
TR15597|c0_g2_i1	99	A	G	AA/AG	73/15	mhc class i partial	P:positive regulation of T cell mediated cytotoxicity; P:antigen processing and presentation of peptide antigen via MHC class I; F:peptide antigen binding; C:MHC class I protein complex
TR15597|c0_g2_i1	137	C	G	CC/CG	88/13	mhc class i partial	P:positive regulation of T cell mediated cytotoxicity; P:antigen processing and presentation of peptide antigen via MHC class I; F:peptide antigen binding; C:MHC class I protein complex
TR15597|c0_g2_i1	130	T	A	TT/TA	90/13	mhc class i partial	P:positive regulation of T cell mediated cytotoxicity; P:antigen processing and presentation of peptide antigen via MHC class I; F:peptide antigen binding; C:MHC class I protein complex
TR15597|c0_g2_i1	125	C	T	CC/CT	90/14	mhc class i partial	P:positive regulation of T cell mediated cytotoxicity; P:antigen processing and presentation of peptide antigen via MHC class I; F:peptide antigen binding; C:MHC class I protein complex
TR15627|c1_g1_i2	2037	C	A	CA/CC	11/15	alpha-synuclein-like	C:axon; P:regulation of long-term neuronal synaptic plasticity; F:tau protein binding; P:cellular response to copper ion; F:oxidoreductase activity; C:fibril; P:positive regulation of release of sequestered calcium ion into cytosol; P:regulation of glutamate secretion; P:activation of cysteine-type endopeptidase activity involved in apoptotic process; F:arachidonic acid binding; P:response to int…
TR15627|c1_g1_i2	1108	A	T	AT/AA	13/16	alpha-synuclein-like	C:axon; P:regulation of long-term neuronal synaptic plasticity; F:tau protein binding; P:cellular response to copper ion; F:oxidoreductase activity; C:fibril; P:positive regulation of release of sequestered calcium ion into cytosol; P:regulation of glutamate secretion; P:activation of cysteine-type endopeptidase activity involved in apoptotic process; F:arachidonic acid binding; P:response to int…
TR15627|c1_g1_i2	1632	T	C	TC/TT	14/11	alpha-synuclein-like	C:axon; P:regulation of long-term neuronal synaptic plasticity; F:tau protein binding; P:cellular response to copper ion; F:oxidoreductase activity; C:fibril; P:positive regulation of release of sequestered calcium ion into cytosol; P:regulation of glutamate secretion; P:activation of cysteine-type endopeptidase activity involved in apoptotic process; F:arachidonic acid binding; P:response to int…
TR15627|c1_g1_i2	478	C	G	CG/CC	23/18	alpha-synuclein-like	C:axon; P:regulation of long-term neuronal synaptic plasticity; F:tau protein binding; P:cellular response to copper ion; F:oxidoreductase activity; C:fibril; P:positive regulation of release of sequestered calcium ion into cytosol; P:regulation of glutamate secretion; P:activation of cysteine-type endopeptidase activity involved in apoptotic process; F:arachidonic acid binding; P:response to int…
TR15627|c1_g1_i2	1771	T	A	TA/TT	24/15	alpha-synuclein-like	C:axon; P:regulation of long-term neuronal synaptic plasticity; F:tau protein binding; P:cellular response to copper ion; F:oxidoreductase activity; C:fibril; P:positive regulation of release of sequestered calcium ion into cytosol; P:regulation of glutamate secretion; P:activation of cysteine-type endopeptidase activity involved in apoptotic process; F:arachidonic acid binding; P:response to int…
TR15627|c1_g1_i2	1319	G	A	GA/GG	28/16	alpha-synuclein-like	C:axon; P:regulation of long-term neuronal synaptic plasticity; F:tau protein binding; P:cellular response to copper ion; F:oxidoreductase activity; C:fibril; P:positive regulation of release of sequestered calcium ion into cytosol; P:regulation of glutamate secretion; P:activation of cysteine-type endopeptidase activity involved in apoptotic process; F:arachidonic acid binding; P:response to int…
TR15690|c0_g2_i3	758	C	T	CT/CC	29/15	dispanin subfamily a member 2b-like	C:integral component of membrane; P:response to biotic stimulus
TR15690|c0_g2_i3	948	G	A	GG/GA	115/78	dispanin subfamily a member 2b-like	C:integral component of membrane; P:response to biotic stimulus
TR15690|c0_g2_i3	951	G	A	GG/GA	116/77	dispanin subfamily a member 2b-like	C:integral component of membrane; P:response to biotic stimulus
TR15717|c1_g1_i1	559	G	A	GA/AA	18/10	cyclin-dependent kinase 2	C:chromosome, telomeric region; P:positive regulation of transcription, DNA-templated; C:X chromosome; P:Ras protein signal transduction; C:Cajal body; C:microtubule organizing center; F:cyclin-dependent protein serine/threonine kinase activity; P:positive regulation of DNA-dependent DNA replication initiation; C:Y chromosome; F:histone kinase activity; P:regulation of gene silencing; C:transcrip…
TR15717|c1_g1_i1	639	A	G	AG/AA	40/23	cyclin-dependent kinase 2	C:chromosome, telomeric region; P:positive regulation of transcription, DNA-templated; C:X chromosome; P:Ras protein signal transduction; C:Cajal body; C:microtubule organizing center; F:cyclin-dependent protein serine/threonine kinase activity; P:positive regulation of DNA-dependent DNA replication initiation; C:Y chromosome; F:histone kinase activity; P:regulation of gene silencing; C:transcrip…
TR15728|c0_g1_i1	1493	C	T	CC/TT	2080/1684	elongation factor 2	F:translation elongation factor activity; P:response to chemical; P:translational elongation; P:obsolete GTP catabolic process; F:GTPase activity; F:GTP binding; P:embryo development
TR15728|c0_g1_i1	944	G	T	GT/GG	2280/2084	elongation factor 2	F:translation elongation factor activity; P:response to chemical; P:translational elongation; P:obsolete GTP catabolic process; F:GTPase activity; F:GTP binding; P:embryo development
TR15728|c0_g1_i1	221	T	C	TT/CC	2703/1693	elongation factor 2	F:translation elongation factor activity; P:response to chemical; P:translational elongation; P:obsolete GTP catabolic process; F:GTPase activity; F:GTP binding; P:embryo development
TR15728|c0_g1_i1	1343	T	C	TT/CC	2858/2416	elongation factor 2	F:translation elongation factor activity; P:response to chemical; P:translational elongation; P:obsolete GTP catabolic process; F:GTPase activity; F:GTP binding; P:embryo development
TR15728|c0_g1_i1	362	C	A	CA/CC	3082/2205	elongation factor 2	F:translation elongation factor activity; P:response to chemical; P:translational elongation; P:obsolete GTP catabolic process; F:GTPase activity; F:GTP binding; P:embryo development
TR15728|c0_g1_i1	1778	C	T	CC/TT	3213/2589	elongation factor 2	F:translation elongation factor activity; P:response to chemical; P:translational elongation; P:obsolete GTP catabolic process; F:GTPase activity; F:GTP binding; P:embryo development
TR15728|c0_g1_i1	350	C	T	CT/CC	3447/2459	elongation factor 2	F:translation elongation factor activity; P:response to chemical; P:translational elongation; P:obsolete GTP catabolic process; F:GTPase activity; F:GTP binding; P:embryo development
TR16527|c0_g1_i1	1853	G	A	GA/GG	268/197	v-type proton atpase subunit d 1	F:hydrogen-exporting ATPase activity, phosphorylative mechanism; P:melanosome organization; P:ATP hydrolysis coupled proton transport; P:response to copper ion; C:centrosome; C:early endosome; P:retinal pigment epithelium development; P:obsolete ATP catabolic process; C:proton-transporting V-type ATPase, V0 domain; P:eye pigment granule organization
TR16527|c0_g1_i1	2260	G	A	GA/GG	368/231	v-type proton atpase subunit d 1	F:hydrogen-exporting ATPase activity, phosphorylative mechanism; P:melanosome organization; P:ATP hydrolysis coupled proton transport; P:response to copper ion; C:centrosome; C:early endosome; P:retinal pigment epithelium development; P:obsolete ATP catabolic process; C:proton-transporting V-type ATPase, V0 domain; P:eye pigment granule organization
TR16527|c0_g1_i1	2192	G	A	GA/GG	453/256	v-type proton atpase subunit d 1	F:hydrogen-exporting ATPase activity, phosphorylative mechanism; P:melanosome organization; P:ATP hydrolysis coupled proton transport; P:response to copper ion; C:centrosome; C:early endosome; P:retinal pigment epithelium development; P:obsolete ATP catabolic process; C:proton-transporting V-type ATPase, V0 domain; P:eye pigment granule organization
TR17793|c6_g1_i1	3613	A	T	AA/AT	14/15	c-x-c motif chemokine 14	P:immune response; C:extracellular region; P:cell chemotaxis; F:chemokine activity
TR17793|c6_g1_i1	3164	G	A	GG/GA	15/12	c-x-c motif chemokine 14	P:immune response; C:extracellular region; P:cell chemotaxis; F:chemokine activity
TR17793|c6_g1_i1	2197	T	A	TT/TA	238/207	c-x-c motif chemokine 14	P:immune response; C:extracellular region; P:cell chemotaxis; F:chemokine activity
TR17793|c6_g1_i1	1939	T	A	TT/TA	339/349	c-x-c motif chemokine 14	P:immune response; C:extracellular region; P:cell chemotaxis; F:chemokine activity
TR17793|c6_g1_i1	1994	C	T	CT/CC	341/299	c-x-c motif chemokine 14	P:immune response; C:extracellular region; P:cell chemotaxis; F:chemokine activity
TR17793|c6_g1_i1	2368	T	C	TT/TC	358/317	c-x-c motif chemokine 14	P:immune response; C:extracellular region; P:cell chemotaxis; F:chemokine activity
TR17793|c6_g1_i1	422	T	C	TT/TC	611/271	c-x-c motif chemokine 14	P:immune response; C:extracellular region; P:cell chemotaxis; F:chemokine activity
TR17807|c0_g1_i1	504	T	C	TC/TT	77/262	interleukin-17d	C:extracellular region; P:inflammatory response; F:cytokine activity
TR17840|c0_g8_i2	2246	G	T	GG/GT	11/10	tyrosine-protein kinase lyn-like	P:peptidyl-tyrosine phosphorylation; P:response to wounding; F:ATP binding; F:protein tyrosine kinase activity; P:regulation of neutrophil chemotaxis
TR18017|c1_g1_i1	289	T	A	AA/TT	934/966	prothrombin	F:serine-type endopeptidase activity; P:blood coagulation; F:calcium ion binding; C:extracellular region; P:proteolysis
TR18017|c1_g1_i1	1459	C	T	CC/CT	1836/1043	prothrombin	F:serine-type endopeptidase activity; P:blood coagulation; F:calcium ion binding; C:extracellular region; P:proteolysis
TR18017|c1_g1_i1	1141	G	A	GG/GA	2149/1604	prothrombin	F:serine-type endopeptidase activity; P:blood coagulation; F:calcium ion binding; C:extracellular region; P:proteolysis
TR18017|c1_g1_i1	907	G	C	GG/GC	2409/1713	prothrombin	F:serine-type endopeptidase activity; P:blood coagulation; F:calcium ion binding; C:extracellular region; P:proteolysis
TR18930|c0_g1_i1	221	T	C	TC/TT	1139/1696	e3 ubiquitin-protein ligase rbx1	C:nucleoplasm; P:Notch signaling pathway; F:zinc ion binding; P:protein monoubiquitination; C:Cul4A-RING E3 ubiquitin ligase complex; P:regulation of transcription from RNA polymerase II promoter in response to hypoxia; C:cytosol; C:SCF ubiquitin ligase complex; C:Cul5-RING ubiquitin ligase complex; P:protein neddylation; F:ubiquitin-protein transferase activity; F:ubiquitin protein ligase bindin…
TR18966|c0_g1_i1	290	A	G	AA/AG	143/265	bleomycin hydrolase	C:cytoplasm; P:proteolysis; P:response to drug; C:nucleus; P:response to toxic substance; F:cysteine-type endopeptidase activity
TR19642|c0_g1_i2	1105	A	G	AA/AG	10/10	forkhead box protein j1-like	P:response to wounding; P:regulation of cilium beat frequency involved in ciliary motility; P:heart looping; P:regulation of transcription, DNA-templated; F:sequence-specific DNA binding; P:cilium assembly; F:transcription factor activity, sequence-specific DNA binding; P:heart jogging; C:nucleus; P:epithelial cilium movement
TR20359|c0_g1_i1	535	G	A	GA/GG	22/15	junctophilin-3	P:memory; F:calcium-release channel activity; P:learning; P:neuromuscular process controlling balance; P:regulation of neuronal synaptic plasticity; C:junctional membrane complex; P:locomotion; P:regulation of ryanodine-sensitive calcium-release channel activity; P:exploration behavior; C:endoplasmic reticulum membrane; C:plasma membrane
TR20761|c0_g2_i2	724	G	T	GT/TT	47/44	carbonic anhydrase	P:carbon dioxide transport; P:hypotonic salinity response; P:one-carbon metabolic process; F:carbonate dehydratase activity; F:zinc ion binding
TR20761|c0_g2_i2	531	C	A	CA/CC	59/49	carbonic anhydrase	P:carbon dioxide transport; P:hypotonic salinity response; P:one-carbon metabolic process; F:carbonate dehydratase activity; F:zinc ion binding
TR20791|c0_g1_i2	2544	A	G	AG/AA	37/21	cell division control protein 42 homolog isoform x2	P:positive regulation of neuron apoptotic process; P:establishment or maintenance of apical/basal cell polarity; F:GTP-dependent protein binding; C:neuronal cell body; P:epithelial-mesenchymal cell signaling; P:negative regulation of epidermal growth factor receptor signaling pathway; P:negative regulation of protein complex assembly; C:spindle midzone; P:positive regulation of JNK cascade; C:mit…
TR20822|c0_g1_i1	1444	G	C	GG/GC	13/143	n-acetylmuramoyl-l-alanine amidase-like	P:defense response to bacterium; P:peptidoglycan catabolic process; F:N-acetylmuramoyl-L-alanine amidase activity; F:zinc ion binding
TR20822|c0_g1_i1	593	G	T	GT/GG	55/449	n-acetylmuramoyl-l-alanine amidase-like	P:defense response to bacterium; P:peptidoglycan catabolic process; F:N-acetylmuramoyl-L-alanine amidase activity; F:zinc ion binding
TR21090|c0_g1_i1	935	G	A	GG/GA	333/303	dnaj homolog subfamily a member 2-like	P:protein folding; F:metal ion binding; F:heat shock protein binding; F:ATP binding; F:unfolded protein binding; P:response to heat
TR21295|c0_g1_i1	259	C	T	CT/CC	467/247	ubiquitin-conjugating enzyme e2 d2	C:nucleoplasm; F:protein binding; P:protein K48-linked ubiquitination; P:toll-like receptor 4 signaling pathway; P:regulation of transcription from RNA polymerase II promoter in response to hypoxia; P:TRIF-dependent toll-like receptor signaling pathway; C:cytosol; P:ubiquitin-dependent protein catabolic process; C:ubiquitin ligase complex; F:ubiquitin-protein transferase activity; P:toll-like rec…
TR21471|c0_g1_i1	1279	C	T	TT/CT	27/32	platelet-derived growth factor receptor alpha	C:integral component of membrane; P:peptidyl-tyrosine phosphorylation; P:cellular response to platelet-derived growth factor stimulus; F:platelet-derived growth factor alpha-receptor activity; P:chemotaxis; F:ATP binding; P:multicellular organismal development; P:platelet-derived growth factor receptor-alpha signaling pathway; C:plasma membrane
TR21870|c0_g1_i1	206	T	C	TT/TC	25/19	probable glutathione peroxidase 8	F:glutathione peroxidase activity; C:integral component of membrane; P:oxidation-reduction process; P:response to oxidative stress
TR22486|c0_g1_i1	1609	A	G	AA/GG	127/67	nuclear receptor subfamily 4 group a member 1	P:steroid hormone mediated signaling pathway; P:regulation of transcription from RNA polymerase II promoter; F:zinc ion binding; P:intracellular receptor signaling pathway; F:sequence-specific DNA binding; F:steroid hormone receptor activity; F:RNA polymerase II transcription factor activity, ligand-activated sequence-specific DNA binding; C:nucleus
TR22486|c0_g1_i1	1135	A	G	AA/GG	137/96	nuclear receptor subfamily 4 group a member 1	P:steroid hormone mediated signaling pathway; P:regulation of transcription from RNA polymerase II promoter; F:zinc ion binding; P:intracellular receptor signaling pathway; F:sequence-specific DNA binding; F:steroid hormone receptor activity; F:RNA polymerase II transcription factor activity, ligand-activated sequence-specific DNA binding; C:nucleus
TR22486|c0_g1_i1	1368	C	T	CT/CC	218/101	nuclear receptor subfamily 4 group a member 1	P:steroid hormone mediated signaling pathway; P:regulation of transcription from RNA polymerase II promoter; F:zinc ion binding; P:intracellular receptor signaling pathway; F:sequence-specific DNA binding; F:steroid hormone receptor activity; F:RNA polymerase II transcription factor activity, ligand-activated sequence-specific DNA binding; C:nucleus
TR22602|c1_g1_i1	2513	A	G	AG/AA	46/24	general transcription factor iih subunit 3	P:nucleotide-excision repair; P:regulation of transcription, DNA-templated; C:core TFIIH complex
TR22602|c1_g1_i1	3412	C	A	CA/CC	49/56	general transcription factor iih subunit 3	P:nucleotide-excision repair; P:regulation of transcription, DNA-templated; C:core TFIIH complex
TR22602|c1_g1_i1	1369	T	C	TT/CC	137/79	general transcription factor iih subunit 3	P:nucleotide-excision repair; P:regulation of transcription, DNA-templated; C:core TFIIH complex
TR22602|c1_g1_i1	1356	T	G	TT/GG	147/97	general transcription factor iih subunit 3	P:nucleotide-excision repair; P:regulation of transcription, DNA-templated; C:core TFIIH complex
TR22602|c1_g1_i1	3511	G	A	GA/GG	179/204	general transcription factor iih subunit 3	P:nucleotide-excision repair; P:regulation of transcription, DNA-templated; C:core TFIIH complex
TR22602|c1_g1_i1	229	C	T	CC/CT	219/299	general transcription factor iih subunit 3	P:nucleotide-excision repair; P:regulation of transcription, DNA-templated; C:core TFIIH complex
TR22602|c1_g1_i1	373	T	G	TT/TG	370/436	general transcription factor iih subunit 3	P:nucleotide-excision repair; P:regulation of transcription, DNA-templated; C:core TFIIH complex
TR23440|c0_g1_i1	153	C	T	CC/TT	23/70	ras-related c3 botulinum toxin substrate 2	C:membrane; F:GTP binding; P:obsolete GTP catabolic process; C:cytoplasm; P:actin cytoskeleton organization; P:positive regulation of cell proliferation; P:small GTPase mediated signal transduction; C:nuclear envelope; P:cell projection assembly; P:chemotaxis; F:GTPase activity; P:regulation of respiratory burst
TR23440|c0_g2_i1	391	T	G	TT/TG	225/240	ras-related c3 botulinum toxin substrate 2	C:membrane; F:GTP binding; P:obsolete GTP catabolic process; C:cytoplasm; P:actin cytoskeleton organization; P:positive regulation of cell proliferation; P:small GTPase mediated signal transduction; C:nuclear envelope; P:cell projection assembly; P:chemotaxis; F:GTPase activity; P:regulation of respiratory burst
TR23440|c0_g2_i1	171	T	C	TT/TC	229/207	ras-related c3 botulinum toxin substrate 2	C:membrane; F:GTP binding; P:obsolete GTP catabolic process; C:cytoplasm; P:actin cytoskeleton organization; P:positive regulation of cell proliferation; P:small GTPase mediated signal transduction; C:nuclear envelope; P:cell projection assembly; P:chemotaxis; F:GTPase activity; P:regulation of respiratory burst
TR23440|c0_g2_i1	379	T	A	TT/TA	229/248	ras-related c3 botulinum toxin substrate 2	C:membrane; F:GTP binding; P:obsolete GTP catabolic process; C:cytoplasm; P:actin cytoskeleton organization; P:positive regulation of cell proliferation; P:small GTPase mediated signal transduction; C:nuclear envelope; P:cell projection assembly; P:chemotaxis; F:GTPase activity; P:regulation of respiratory burst
TR23479|c0_g2_i1	278	G	A	GA/GG	14/10	l-amino-acid oxidase-like	C:extracellular region; P:innate immune response; P:defense response to bacterium; P:oxidation-reduction process; F:L-amino-acid oxidase activity
TR23479|c0_g2_i1	285	T	C	TC/TT	14/12	l-amino-acid oxidase-like	C:extracellular region; P:innate immune response; P:defense response to bacterium; P:oxidation-reduction process; F:L-amino-acid oxidase activity
TR24165|c0_g1_i1	12	C	G	CC/CG	83/59	lysosomal acid lipase cholesteryl ester hydrolase	F:hydrolase activity, acting on ester bonds; P:response to hypoxia; P:lipid catabolic process
TR24165|c0_g1_i1	16	C	G	CC/CG	99/67	lysosomal acid lipase cholesteryl ester hydrolase	F:hydrolase activity, acting on ester bonds; P:response to hypoxia; P:lipid catabolic process
TR24165|c0_g1_i1	28	C	T	CC/CT	138/94	lysosomal acid lipase cholesteryl ester hydrolase	F:hydrolase activity, acting on ester bonds; P:response to hypoxia; P:lipid catabolic process
TR24165|c0_g1_i1	132	G	A	GG/GA	160/85	lysosomal acid lipase cholesteryl ester hydrolase	F:hydrolase activity, acting on ester bonds; P:response to hypoxia; P:lipid catabolic process
TR24165|c0_g1_i1	423	C	T	CC/CT	169/110	lysosomal acid lipase cholesteryl ester hydrolase	F:hydrolase activity, acting on ester bonds; P:response to hypoxia; P:lipid catabolic process
TR24165|c0_g1_i1	58	G	T	GG/GT	173/122	lysosomal acid lipase cholesteryl ester hydrolase	F:hydrolase activity, acting on ester bonds; P:response to hypoxia; P:lipid catabolic process
TR24165|c0_g1_i1	54	C	T	CC/CT	180/124	lysosomal acid lipase cholesteryl ester hydrolase	F:hydrolase activity, acting on ester bonds; P:response to hypoxia; P:lipid catabolic process
TR24165|c0_g1_i1	50	C	G	CC/CG	180/126	lysosomal acid lipase cholesteryl ester hydrolase	F:hydrolase activity, acting on ester bonds; P:response to hypoxia; P:lipid catabolic process
TR24345|c0_g1_i1	784	A	C	AC/AA	519/404	superoxide dismutase	P:response to cadmium ion; F:metal ion binding; P:superoxide metabolic process; F:superoxide dismutase activity; P:response to methylmercury; P:oxidation-reduction process
TR24385|c0_g1_i1	1102	A	G	AA/AG	255/196	c-c chemokine receptor type 9-like	F:G-protein coupled receptor activity; P:cell surface receptor signaling pathway; P:response to chemical
TR24437|c0_g1_i1	611	G	T	GG/TT	810/367	ras-related protein rab-10	C:phagocytic vesicle membrane; C:recycling endosome membrane; C:trans-Golgi network; P:cellular response to insulin stimulus; P:establishment of neuroblast polarity; P:axonogenesis; F:GTP binding; P:endoplasmic reticulum tubular network organization; C:endoplasmic reticulum membrane; P:obsolete GTP catabolic process; C:insulin-responsive compartment; P:endosomal transport; C:primary cilium; C:exo…
TR24437|c0_g1_i1	428	A	G	AA/GG	835/460	ras-related protein rab-10	C:phagocytic vesicle membrane; C:recycling endosome membrane; C:trans-Golgi network; P:cellular response to insulin stimulus; P:establishment of neuroblast polarity; P:axonogenesis; F:GTP binding; P:endoplasmic reticulum tubular network organization; C:endoplasmic reticulum membrane; P:obsolete GTP catabolic process; C:insulin-responsive compartment; P:endosomal transport; C:primary cilium; C:exo…
TR24850|c0_g1_i1	1837	G	A	GG/AA	267/185	pre-mrna-processing factor 19	P:protein ubiquitination; P:negative regulation of DNA damage response, signal transduction by p53 class mediator; F:ubiquitin-protein transferase activity; C:ubiquitin ligase complex
TR25471|c0_g1_i1	1227	C	T	CT/CC	31/16	thrombospondin-1-like	P:negative regulation of angiogenesis; C:extracellular space; P:inflammatory response; F:extracellular matrix binding; F:heparin binding; P:cell adhesion; F:calcium ion binding
TR26168|c1_g1_i2	3553	T	G	TG/TT	31/48	heat shock protein 75 mitochondrial	P:protein folding; P:response to stress; F:ATP binding; F:unfolded protein binding
TR26231|c2_g3_i1	579	A	G	AG/AA	51/33	beta- partial	P:axon guidance; P:adherens junction organization; C:filamentous actin; P:sarcomere organization; C:cytosol; C:myofibril; P:cell junction assembly; F:identical protein binding; C:extracellular exosome; P:Fc-gamma receptor signaling pathway involved in phagocytosis; P:innate immune response; F:ATP binding; F:structural constituent of cytoskeleton
TR26335|c0_g1_i1	458	T	C	TT/TC	49/29	casein kinase i isoform epsilon	F:protein binding; P:cellular protein localization; P:negative regulation of Wnt signaling pathway; C:cytosol; P:positive regulation of proteasomal ubiquitin-dependent protein catabolic process; P:protein phosphorylation; P:positive regulation of canonical Wnt signaling pathway; F:protein serine/threonine kinase activity; C:nucleus; F:ATP binding; P:G2/M transition of mitotic cell cycle; C:ribonu…
TR26711|c1_g2_i1	321	T	G	TG/TT	82/152	major histocompatibility complex class i-related protein	P:positive regulation of T cell mediated cytotoxicity; P:antigen processing and presentation of peptide antigen via MHC class I; F:peptide antigen binding; C:MHC class I protein complex
TR26711|c1_g4_i1	112	A	T	TT/AA	15/36	major histocompatibility class i receptor	P:positive regulation of T cell mediated cytotoxicity; P:antigen processing and presentation of peptide antigen via MHC class I; F:peptide antigen binding; C:MHC class I protein complex
TR26711|c1_g4_i1	127	C	G	GG/CC	16/37	major histocompatibility class i receptor	P:positive regulation of T cell mediated cytotoxicity; P:antigen processing and presentation of peptide antigen via MHC class I; F:peptide antigen binding; C:MHC class I protein complex
TR26711|c1_g4_i1	434	A	C	AA/AC	59/115	major histocompatibility class i receptor	P:positive regulation of T cell mediated cytotoxicity; P:antigen processing and presentation of peptide antigen via MHC class I; F:peptide antigen binding; C:MHC class I protein complex
TR26711|c1_g4_i1	422	T	C	TT/CC	73/142	major histocompatibility class i receptor	P:positive regulation of T cell mediated cytotoxicity; P:antigen processing and presentation of peptide antigen via MHC class I; F:peptide antigen binding; C:MHC class I protein complex
TR26714|c4_g4_i1	517	G	A	GA/GG	46/20	dna ligase 3	P:DNA replication; F:DNA binding; F:ATP binding; P:DNA ligation involved in DNA repair; F:zinc ion binding; F:DNA ligase (ATP) activity; P:DNA recombination
TR26714|c4_g4_i1	874	C	A	CA/CC	48/17	dna ligase 3	P:DNA replication; F:DNA binding; F:ATP binding; P:DNA ligation involved in DNA repair; F:zinc ion binding; F:DNA ligase (ATP) activity; P:DNA recombination
TR26723|c4_g1_i1	1003	G	T	GT/TT	15/17	c-x-c chemokine receptor type 3-like	P:chemotaxis; P:regulation of leukocyte migration; P:inflammatory response; P:chemokine-mediated signaling pathway; F:C-X-C chemokine receptor activity; P:G-protein coupled receptor signaling pathway; C:integral component of membrane
TR26729|c5_g2_i1	1396	A	T	AT/AA	23/35	swi snf-related matrix-associated actin-dependent regulator of chromatin subfamily b member 1 isoform x2	P:ATP-dependent chromatin remodeling; P:positive regulation by host of viral transcription; F:p53 binding; C:nucleoplasm; C:nBAF complex; P:mitotic cell cycle phase transition; C:SWI/SNF complex; C:XY body; P:DNA integration; P:nucleosome disassembly; C:npBAF complex; P:positive regulation of sequence-specific DNA binding transcription factor activity; C:nucleolus; P:negative regulation of cell p…
TR26747|c9_g1_i1	853	T	C	TC/TT	50/72	wd repeat domain phosphoinositide-interacting protein 3	C:cytoplasm; P:autophagosome assembly; F:phosphatidylinositol-3,5-bisphosphate binding; F:phosphatidylinositol-3-phosphate binding
TR2687|c0_g1_i1	211	C	G	CC/GG	793/718	beta-synuclein	C:cytoplasm; P:dopaminergic neuron differentiation; P:larval locomotory behavior
TR27097|c0_g1_i1	1977	A	G	GG/AA	497/709	carbonic anhydrase 1-like	C:cytoplasm; P:carbon dioxide transport; P:one-carbon metabolic process; P:hypotonic salinity response; P:response to chemical; P:sodium ion import; F:carbonate dehydratase activity; P:regulation of pH; F:zinc ion binding
TR27366|c0_g1_i1	233	G	T	GG/GT	90/21	c-c motif chemokine 28 precursor	C:extracellular region; P:response to stimulus; F:cytokine activity
TR27366|c0_g1_i1	194	G	T	GG/GT	93/26	c-c motif chemokine 28 precursor	C:extracellular region; P:response to stimulus; F:cytokine activity
TR27366|c0_g1_i1	88	G	A	GG/GA	104/20	c-c motif chemokine 28 precursor	C:extracellular region; P:response to stimulus; F:cytokine activity
TR27366|c0_g1_i1	407	T	C	TT/TC	143/36	c-c motif chemokine 28 precursor	C:extracellular region; P:response to stimulus; F:cytokine activity
TR27739|c0_g1_i1	784	T	C	TC/TT	36/34	tumor necrosis factor ligand superfamily member 10-like	P:immune response; C:membrane; C:extracellular space; F:cytokine activity; F:tumor necrosis factor receptor binding
TR28181|c1_g10_i1	885	C	T	CT/CC	31/11	protein dj-1	P:response to oxidative stress
TR28185|c5_g1_i1	4204	G	A	GA/GG	17/20	phosphatidylinositol -bisphosphate 3-kinase catalytic subunit gamma isoform	F:phosphotransferase activity, alcohol group as acceptor; P:phosphatidylinositol-mediated signaling; F:ATP binding; P:phosphatidylinositol phosphorylation; F:kinase activity; P:neutrophil chemotaxis
TR28185|c5_g1_i1	4212	A	G	AA/AG	17/18	phosphatidylinositol -bisphosphate 3-kinase catalytic subunit gamma isoform	F:phosphotransferase activity, alcohol group as acceptor; P:phosphatidylinositol-mediated signaling; F:ATP binding; P:phosphatidylinositol phosphorylation; F:kinase activity; P:neutrophil chemotaxis
TR28185|c5_g1_i1	4117	T	C	CC/TT	25/24	phosphatidylinositol -bisphosphate 3-kinase catalytic subunit gamma isoform	F:phosphotransferase activity, alcohol group as acceptor; P:phosphatidylinositol-mediated signaling; F:ATP binding; P:phosphatidylinositol phosphorylation; F:kinase activity; P:neutrophil chemotaxis
TR28203|c4_g3_i1	4113	T	A	TA/TT	62/31	structural maintenance of chromosomes protein 1a	C:cohesin complex; P:DNA recombination; P:DNA repair; P:mitotic sister chromatid cohesion; F:ATP binding; F:protein heterodimerization activity; F:chromatin binding; C:nucleus
TR28203|c4_g3_i1	4693	T	C	TT/TC	72/24	structural maintenance of chromosomes protein 1a	C:cohesin complex; P:DNA recombination; P:DNA repair; P:mitotic sister chromatid cohesion; F:ATP binding; F:protein heterodimerization activity; F:chromatin binding; C:nucleus
TR28203|c4_g3_i1	4418	A	T	AT/AA	74/50	structural maintenance of chromosomes protein 1a	C:cohesin complex; P:DNA recombination; P:DNA repair; P:mitotic sister chromatid cohesion; F:ATP binding; F:protein heterodimerization activity; F:chromatin binding; C:nucleus
TR28532|c0_g1_i1	424	T	C	TC/CC	32/16	oxysterols receptor lxr-alpha	P:steroid hormone mediated signaling pathway; P:regulation of transcription from RNA polymerase II promoter; F:zinc ion binding; P:intracellular receptor signaling pathway; F:sequence-specific DNA binding; F:steroid hormone receptor activity; F:RNA polymerase II transcription factor activity, ligand-activated sequence-specific DNA binding; C:nucleus
TR28532|c0_g1_i2	1030	T	C	TC/TT	32/13	oxysterols receptor lxr-alpha	P:steroid hormone mediated signaling pathway; P:regulation of transcription from RNA polymerase II promoter; F:zinc ion binding; P:intracellular receptor signaling pathway; F:sequence-specific DNA binding; F:steroid hormone receptor activity; F:RNA polymerase II transcription factor activity, ligand-activated sequence-specific DNA binding; C:nucleus
TR28532|c0_g1_i3	168	A	C	AC/AA	126/45	oxysterols receptor lxr-alpha	P:steroid hormone mediated signaling pathway; P:regulation of transcription from RNA polymerase II promoter; F:zinc ion binding; P:intracellular receptor signaling pathway; F:sequence-specific DNA binding; F:steroid hormone receptor activity; F:RNA polymerase II transcription factor activity, ligand-activated sequence-specific DNA binding; C:nucleus
TR28559|c0_g1_i1	2317	G	A	GA/GG	85/21	mineralocorticoid receptor	P:steroid hormone mediated signaling pathway; F:zinc ion binding; P:regulation of transcription, DNA-templated; F:sequence-specific DNA binding; F:transcription factor activity, sequence-specific DNA binding; F:steroid hormone receptor activity; C:nucleus
TR28559|c0_g1_i1	889	C	T	CT/TT	117/14	mineralocorticoid receptor	P:steroid hormone mediated signaling pathway; F:zinc ion binding; P:regulation of transcription, DNA-templated; F:sequence-specific DNA binding; F:transcription factor activity, sequence-specific DNA binding; F:steroid hormone receptor activity; C:nucleus
TR28559|c0_g1_i1	1000	A	G	AA/GG	151/32	mineralocorticoid receptor	P:steroid hormone mediated signaling pathway; F:zinc ion binding; P:regulation of transcription, DNA-templated; F:sequence-specific DNA binding; F:transcription factor activity, sequence-specific DNA binding; F:steroid hormone receptor activity; C:nucleus
TR29398|c0_g1_i1	284	A	G	AG/AA	112/151	mhc class i partial	P:positive regulation of T cell mediated cytotoxicity; P:antigen processing and presentation of peptide antigen via MHC class I; F:peptide antigen binding; C:MHC class I protein complex
TR2940|c0_g1_i1	251	G	A	GA/GG	251/176	syntenin-1-like	P:epiboly involved in gastrulation with mouth forming second; F:syndecan binding; F:phosphatidylinositol-3,4-bisphosphate binding; P:response to hypoxia
TR2940|c0_g1_i1	268	A	G	AG/AA	312/208	syntenin-1-like	P:epiboly involved in gastrulation with mouth forming second; F:syndecan binding; F:phosphatidylinositol-3,4-bisphosphate binding; P:response to hypoxia
TR2940|c0_g1_i1	306	T	G	TG/TT	490/309	syntenin-1-like	P:epiboly involved in gastrulation with mouth forming second; F:syndecan binding; F:phosphatidylinositol-3,4-bisphosphate binding; P:response to hypoxia
TR2940|c0_g1_i1	1312	T	C	TT/TC	892/731	syntenin-1-like	P:epiboly involved in gastrulation with mouth forming second; F:syndecan binding; F:phosphatidylinositol-3,4-bisphosphate binding; P:response to hypoxia
TR2972|c1_g1_i1	46	A	G	AA/AG	83/138	aortic smooth muscle	P:response to virus; C:cell periphery; P:skeletal muscle fiber development; C:actin filament; C:striated muscle thin filament; C:cytosol; P:skeletal muscle thin filament assembly; F:identical protein binding; P:glomerular mesangial cell development; C:stress fiber; C:smooth muscle contractile fiber; F:ATP binding; P:regulation of blood pressure; F:structural constituent of cytoskeleton; P:vascula…
TR29934|c0_g1_i1	1587	G	C	GG/GC	19/15	protein wnt-7b isoform x1	P:lens fiber cell development; F:frizzled binding; C:extracellular space; P:cell fate commitment; P:Wnt signaling pathway; P:positive regulation of JNK cascade; C:proteinaceous extracellular matrix; P:neuron differentiation
TR29934|c0_g1_i1	1374	G	C	GG/GC	33/10	protein wnt-7b isoform x1	P:lens fiber cell development; F:frizzled binding; C:extracellular space; P:cell fate commitment; P:Wnt signaling pathway; P:positive regulation of JNK cascade; C:proteinaceous extracellular matrix; P:neuron differentiation
TR29988|c0_g1_i1	1022	A	G	AA/AG	2924/1861	superoxide dismutase	F:metal ion binding; P:neuron cellular homeostasis; P:superoxide metabolic process; F:superoxide dismutase activity; P:response to methylmercury; P:oxidation-reduction process; P:response to metal ion; P:response to xenobiotic stimulus
TR3046|c0_g1_i2	449	T	C	TC/TT	22/18	cc chemokine	P:immune response; C:extracellular region; P:cell chemotaxis; F:chemokine activity
TR31015|c0_g1_i1	988	C	A	CA/CC	10/25	interleukin-1 receptor-associated kinase 4	P:positive regulation of transcription, DNA-templated; P:protein phosphorylation; F:protein serine/threonine kinase activity; P:response to bacterium; F:ATP binding; F:magnesium ion binding; P:signal transduction
TR31015|c0_g1_i1	258	T	C	TC/TT	17/15	interleukin-1 receptor-associated kinase 4	P:positive regulation of transcription, DNA-templated; P:protein phosphorylation; F:protein serine/threonine kinase activity; P:response to bacterium; F:ATP binding; F:magnesium ion binding; P:signal transduction
TR31015|c0_g1_i1	1243	T	C	TC/TT	50/60	interleukin-1 receptor-associated kinase 4	P:positive regulation of transcription, DNA-templated; P:protein phosphorylation; F:protein serine/threonine kinase activity; P:response to bacterium; F:ATP binding; F:magnesium ion binding; P:signal transduction
TR31015|c0_g1_i1	3876	G	A	GG/AA	172/143	interleukin-1 receptor-associated kinase 4	P:positive regulation of transcription, DNA-templated; P:protein phosphorylation; F:protein serine/threonine kinase activity; P:response to bacterium; F:ATP binding; F:magnesium ion binding; P:signal transduction
TR31015|c0_g1_i1	3838	T	C	TT/CC	176/140	interleukin-1 receptor-associated kinase 4	P:positive regulation of transcription, DNA-templated; P:protein phosphorylation; F:protein serine/threonine kinase activity; P:response to bacterium; F:ATP binding; F:magnesium ion binding; P:signal transduction
TR31239|c0_g1_i1	228	T	C	TC/CC	28/10	map kinase-activated protein kinase 2	P:vascular endothelial growth factor receptor signaling pathway; P:response to lipopolysaccharide; P:3'-UTR-mediated mRNA stabilization; P:regulation of interleukin-6 production; P:cellular response to vascular endothelial growth factor stimulus; P:G2 DNA damage checkpoint; C:cytoplasm; P:toll-like receptor signaling pathway; P:peptidyl-serine phosphorylation; F:protein serine/threonine kinase ac…
TR31296|c0_g1_i1	259	G	A	GA/GG	199/377	retinaldehyde-binding protein 1-like	P:optokinetic behavior; C:intracellular; P:transport; F:transporter activity
TR31296|c0_g1_i1	742	C	T	CT/CC	207/449	retinaldehyde-binding protein 1-like	P:optokinetic behavior; C:intracellular; P:transport; F:transporter activity
TR31403|c0_g1_i1	238	G	A	GG/AA	23/18	peripherin	C:type III intermediate filament; P:tissue regeneration; F:structural molecule activity
TR31942|c0_g1_i1	2998	G	A	GG/GA	13/17	inhibin beta b chain-like	P:positive regulation of follicle-stimulating hormone secretion; F:growth factor activity; P:cellular response to insulin stimulus; P:positive regulation of ovulation; P:growth; P:response to mechanical stimulus; P:negative regulation of insulin secretion; C:extracellular region; P:fat cell differentiation; P:negative regulation of follicle-stimulating hormone secretion; F:hormone activity; P:neg…
TR31999|c1_g1_i1	911	T	C	TT/CC	42/28	probable flap endonuclease 1 homolog	P:nucleic acid phosphodiester bond hydrolysis; F:DNA binding; F:nuclease activity; P:DNA repair
TR32395|c0_g1_i1	238	A	C	CC/AA	17/44	cytoplasmic 2	P:axon guidance; C:cortical cytoskeleton; P:adherens junction organization; C:filamentous actin; F:nitric-oxide synthase binding; P:sarcomere organization; F:kinesin binding; C:cytosol; C:myofibril; F:Tat protein binding; P:cell junction assembly; F:identical protein binding; C:extracellular exosome; P:Fc-gamma receptor signaling pathway involved in phagocytosis; C:MLL5-L complex; C:NuA4 histone …
TR32457|c0_g2_i1	2644	A	T	AT/AA	176/183	tubulointerstitial nephritis antigen-like	F:scavenger receptor activity; F:peptidase inhibitor activity; P:negative regulation of peptidase activity; F:polysaccharide binding; P:receptor-mediated endocytosis; P:immune response; P:sprouting angiogenesis; F:cysteine-type peptidase activity
TR32474|c0_g1_i1	3452	C	A	CC/CA	41/45	78 kda glucose-regulated protein	C:extracellular region; F:ATP binding; P:response to stress
TR32474|c0_g1_i1	3407	C	T	CT/CC	60/77	78 kda glucose-regulated protein	C:extracellular region; F:ATP binding; P:response to stress
TR32474|c0_g1_i1	2366	C	T	CT/CC	861/3385	78 kda glucose-regulated protein	C:extracellular region; F:ATP binding; P:response to stress
TR32746|c2_g13_i1	373	C	T	CC/CT	286/123	cryptochrome-1-like isoform x1	P:DNA repair; F:DNA photolyase activity
TR32746|c2_g13_i1	2937	A	C	AA/AC	297/61	cryptochrome-1-like isoform x1	P:DNA repair; F:DNA photolyase activity
TR32746|c2_g13_i1	714	C	G	CC/GG	311/158	cryptochrome-1-like isoform x1	P:DNA repair; F:DNA photolyase activity
TR32746|c2_g13_i1	3472	C	T	TT/CC	341/419	cryptochrome-1-like isoform x1	P:DNA repair; F:DNA photolyase activity
TR32746|c2_g13_i1	3467	G	A	AA/GG	355/439	cryptochrome-1-like isoform x1	P:DNA repair; F:DNA photolyase activity
TR32746|c2_g13_i1	3357	G	C	CC/GG	452/558	cryptochrome-1-like isoform x1	P:DNA repair; F:DNA photolyase activity
TR32746|c2_g13_i1	1894	T	C	TT/CC	458/282	cryptochrome-1-like isoform x1	P:DNA repair; F:DNA photolyase activity
TR32746|c2_g13_i1	2668	G	A	GG/AA	611/540	cryptochrome-1-like isoform x1	P:DNA repair; F:DNA photolyase activity
TR33307|c0_g2_i2	1768	G	C	GC/GG	13/15	dnaj homolog subfamily a member 4	P:protein folding; F:metal ion binding; F:heat shock protein binding; F:ATP binding; F:unfolded protein binding; P:response to heat
TR33307|c0_g2_i2	1613	T	G	TG/TT	19/37	dnaj homolog subfamily a member 4	P:protein folding; F:metal ion binding; F:heat shock protein binding; F:ATP binding; F:unfolded protein binding; P:response to heat
TR33307|c0_g2_i2	1546	C	G	CC/CG	20/34	dnaj homolog subfamily a member 4	P:protein folding; F:metal ion binding; F:heat shock protein binding; F:ATP binding; F:unfolded protein binding; P:response to heat
TR33313|c0_g1_i2	947	T	C	TC/TT	27/12	p2y purinoceptor 1	P:phospholipase C-activating G-protein coupled receptor signaling pathway; F:G-protein coupled purinergic nucleotide receptor activity; P:relaxation of muscle; C:integral component of membrane; P:platelet activation; P:G-protein coupled purinergic nucleotide receptor signaling pathway
TR33313|c0_g1_i2	695	C	A	CC/CA	56/53	p2y purinoceptor 1	P:phospholipase C-activating G-protein coupled receptor signaling pathway; F:G-protein coupled purinergic nucleotide receptor activity; P:relaxation of muscle; C:integral component of membrane; P:platelet activation; P:G-protein coupled purinergic nucleotide receptor signaling pathway
TR33313|c0_g1_i2	307	C	G	CC/CG	95/97	p2y purinoceptor 1	P:phospholipase C-activating G-protein coupled receptor signaling pathway; F:G-protein coupled purinergic nucleotide receptor activity; P:relaxation of muscle; C:integral component of membrane; P:platelet activation; P:G-protein coupled purinergic nucleotide receptor signaling pathway
TR33313|c0_g1_i2	300	T	G	TT/TG	97/101	p2y purinoceptor 1	P:phospholipase C-activating G-protein coupled receptor signaling pathway; F:G-protein coupled purinergic nucleotide receptor activity; P:relaxation of muscle; C:integral component of membrane; P:platelet activation; P:G-protein coupled purinergic nucleotide receptor signaling pathway
TR33313|c0_g1_i2	325	G	C	GG/GC	99/92	p2y purinoceptor 1	P:phospholipase C-activating G-protein coupled receptor signaling pathway; F:G-protein coupled purinergic nucleotide receptor activity; P:relaxation of muscle; C:integral component of membrane; P:platelet activation; P:G-protein coupled purinergic nucleotide receptor signaling pathway
TR3367|c0_g1_i1	113	A	G	AG/AA	67/51	dna-directed rna polymerases and iii subunit rpabc5	P:transcription elongation from RNA polymerase III promoter; P:transcription initiation from RNA polymerase II promoter; P:7-methylguanosine mRNA capping; P:positive regulation of type I interferon production; F:zinc ion binding; F:RNA polymerase II activity; C:DNA-directed RNA polymerase III complex; F:RNA polymerase III activity; P:transcription-coupled nucleotide-excision repair; P:termination…
TR3458|c0_g2_i1	77	C	T	CC/CT	18/11	ap-1 complex subunit sigma-1a	C:cytosol; F:protein transporter activity; C:lysosomal membrane; P:post-Golgi vesicle-mediated transport; C:coated pit; P:regulation of defense response to virus by virus; P:receptor-mediated endocytosis; P:viral process; P:intracellular protein transport; P:antigen processing and presentation of exogenous peptide antigen via MHC class II; C:AP-1 adaptor complex; C:trans-Golgi network membrane
TR34872|c1_g1_i1	1743	T	C	TT/TC	704/570	heat shock protein 70	F:ATP binding; P:response to stress
TR34872|c1_g1_i1	1734	A	G	AA/AG	732/583	heat shock protein 70	F:ATP binding; P:response to stress
TR34872|c1_g1_i1	1133	C	A	CC/CA	761/757	heat shock protein 70	F:ATP binding; P:response to stress
TR34911|c0_g2_i2	1035	C	T	CC/CT	334/504	growth arrest and dna damage-inducible protein gadd45 beta	P:response to cadmium ion; P:response to stress; P:regulation of cell cycle; C:nucleus; P:somitogenesis; P:response to methylmercury
TR35141|c0_g1_i1	228	G	A	GG/GA	25/10	nuclear receptor ror-alpha isoform x1	P:steroid hormone mediated signaling pathway; P:regulation of transcription from RNA polymerase II promoter; F:zinc ion binding; P:intracellular receptor signaling pathway; F:sequence-specific DNA binding; F:steroid hormone receptor activity; F:RNA polymerase II transcription factor activity, ligand-activated sequence-specific DNA binding; C:nucleus
TR35437|c0_g1_i1	230	T	C	TC/TT	202/96	atypical chemokine receptor 3-like	P:chemotaxis; P:angiogenesis; P:vasculogenesis; F:chemokine receptor activity; P:chemokine-mediated signaling pathway; P:G-protein coupled receptor signaling pathway; C:integral component of membrane; F:coreceptor activity
TR35535|c9_g2_i1	125	C	T	CC/CT	21/17	complement c2-like	F:serine-type endopeptidase activity; P:complement activation; C:extracellular region; P:proteolysis
TR35638|c9_g7_i2	454	G	C	GG/CC	122/71	transforming growth factor-beta-induced protein ig-h3	P:response to chemical; P:muscle fiber development
TR35638|c9_g7_i2	540	G	A	GG/AA	143/86	transforming growth factor-beta-induced protein ig-h3	P:response to chemical; P:muscle fiber development
TR35638|c9_g7_i2	595	A	C	AA/CC	176/131	transforming growth factor-beta-induced protein ig-h3	P:response to chemical; P:muscle fiber development
TR35642|c14_g2_i1	475	G	T	GG/GT	392/328	histone partial	P:translation; C:ribosome; C:nucleosome; F:structural constituent of ribosome; F:DNA binding; P:nucleosome assembly; F:protein heterodimerization activity; C:extracellular region; C:nucleoplasm; P:blood coagulation
TR35642|c14_g2_i1	476	C	T	CC/CT	392/329	histone partial	P:translation; C:ribosome; C:nucleosome; F:structural constituent of ribosome; F:DNA binding; P:nucleosome assembly; F:protein heterodimerization activity; C:extracellular region; C:nucleoplasm; P:blood coagulation
TR35642|c14_g2_i1	324	T	A	TT/TA	612/520	histone partial	P:translation; C:ribosome; C:nucleosome; F:structural constituent of ribosome; F:DNA binding; P:nucleosome assembly; F:protein heterodimerization activity; C:extracellular region; C:nucleoplasm; P:blood coagulation
TR35642|c14_g2_i1	253	A	G	GG/AG	626/590	histone partial	P:translation; C:ribosome; C:nucleosome; F:structural constituent of ribosome; F:DNA binding; P:nucleosome assembly; F:protein heterodimerization activity; C:extracellular region; C:nucleoplasm; P:blood coagulation
TR35642|c14_g4_i1	586	C	A	CC/CA	772/1093	histone partial	P:translation; C:ribosome; C:nucleosome; F:structural constituent of ribosome; F:DNA binding; P:nucleosome assembly; F:protein heterodimerization activity; C:extracellular region; C:nucleoplasm; P:blood coagulation
TR35642|c14_g5_i1	945	C	T	CC/CT	126/160	histone partial	P:translation; C:ribosome; C:nucleosome; F:structural constituent of ribosome; F:DNA binding; P:nucleosome assembly; F:protein heterodimerization activity; C:extracellular region; C:nucleoplasm; P:blood coagulation
TR35656|c1_g4_i1	2935	A	T	AA/TT	260/17	l-amino-acid oxidase-like	P:defense response; F:oxidoreductase activity; P:immune system process; P:oxidation-reduction process
TR35656|c1_g4_i1	2937	T	A	TT/AA	263/17	l-amino-acid oxidase-like	P:defense response; F:oxidoreductase activity; P:immune system process; P:oxidation-reduction process
TR35656|c1_g4_i2	259	T	G	TG/GG	26/20	l-amino-acid oxidase-like	C:extracellular region; P:innate immune response; P:defense response to bacterium; P:oxidation-reduction process; F:L-amino-acid oxidase activity
TR35656|c1_g4_i2	315	T	C	TC/TT	26/24	l-amino-acid oxidase-like	C:extracellular region; P:innate immune response; P:defense response to bacterium; P:oxidation-reduction process; F:L-amino-acid oxidase activity
TR35656|c1_g4_i2	222	T	G	TT/TG	26/12	l-amino-acid oxidase-like	C:extracellular region; P:innate immune response; P:defense response to bacterium; P:oxidation-reduction process; F:L-amino-acid oxidase activity
TR35656|c1_g4_i2	229	A	G	AA/AG	27/13	l-amino-acid oxidase-like	C:extracellular region; P:innate immune response; P:defense response to bacterium; P:oxidation-reduction process; F:L-amino-acid oxidase activity
TR35656|c1_g4_i3	155	A	C	AC/AA	21/19	l-amino-acid oxidase-like	C:extracellular region; P:innate immune response; P:defense response to bacterium; P:oxidation-reduction process; F:L-amino-acid oxidase activity
TR35656|c1_g4_i7	280	T	G	TT/GG	11/14	l-amino-acid oxidase-like	C:extracellular region; P:innate immune response; P:defense response to bacterium; P:oxidation-reduction process; F:L-amino-acid oxidase activity
TR35658|c1_g4_i1	305	G	A	GA/GG	70/47	major histocompatibility class i receptor	P:positive regulation of T cell mediated cytotoxicity; P:antigen processing and presentation of peptide antigen via MHC class I; F:peptide antigen binding; C:MHC class I protein complex
TR35658|c1_g4_i4	370	A	C	CC/AA	10/18	major histocompatibility class i receptor	P:positive regulation of T cell mediated cytotoxicity; P:antigen processing and presentation of peptide antigen via MHC class I; F:peptide antigen binding; C:MHC class I protein complex
TR35658|c1_g4_i4	359	C	G	GG/CC	10/19	major histocompatibility class i receptor	P:positive regulation of T cell mediated cytotoxicity; P:antigen processing and presentation of peptide antigen via MHC class I; F:peptide antigen binding; C:MHC class I protein complex
TR35658|c1_g4_i4	350	G	A	GG/GA	13/20	major histocompatibility class i receptor	P:positive regulation of T cell mediated cytotoxicity; P:antigen processing and presentation of peptide antigen via MHC class I; F:peptide antigen binding; C:MHC class I protein complex
TR35856|c0_g1_i1	660	T	G	TG/TT	130/386	tubulin beta-7 partial	P:microtubule-based process; C:vacuole; P:response to salt stress; F:GTP binding; C:cell wall; P:obsolete GTP catabolic process; C:Golgi apparatus; C:cytosol; C:microtubule; P:protein polymerization; P:response to cadmium ion; P:response to cold; C:plasmodesma; F:GTPase activity; C:plasma membrane; F:structural constituent of cytoskeleton
TR35856|c0_g1_i1	505	A	C	AC/AA	269/644	tubulin beta-7 partial	P:microtubule-based process; C:vacuole; P:response to salt stress; F:GTP binding; C:cell wall; P:obsolete GTP catabolic process; C:Golgi apparatus; C:cytosol; C:microtubule; P:protein polymerization; P:response to cadmium ion; P:response to cold; C:plasmodesma; F:GTPase activity; C:plasma membrane; F:structural constituent of cytoskeleton
TR35856|c0_g1_i1	438	G	T	GT/GG	316/840	tubulin beta-7 partial	P:microtubule-based process; C:vacuole; P:response to salt stress; F:GTP binding; C:cell wall; P:obsolete GTP catabolic process; C:Golgi apparatus; C:cytosol; C:microtubule; P:protein polymerization; P:response to cadmium ion; P:response to cold; C:plasmodesma; F:GTPase activity; C:plasma membrane; F:structural constituent of cytoskeleton
TR36802|c0_g1_i1	1047	T	G	TG/TT	324/242	protein fam53b isoform x1	P:fin regeneration
TR36840|c0_g1_i1	2168	T	A	TA/AA	1252/1186	coagulation factor x-like	F:serine-type endopeptidase activity; P:blood coagulation; F:calcium ion binding; C:extracellular region; P:proteolysis
TR36840|c0_g1_i1	1902	T	A	TA/TT	1849/1830	coagulation factor x-like	F:serine-type endopeptidase activity; P:blood coagulation; F:calcium ion binding; C:extracellular region; P:proteolysis
TR39170|c0_g1_i1	464	G	A	GA/GG	198/128	retinal dehydrogenase 2	P:camera-type eye morphogenesis; F:oxidoreductase activity, acting on the aldehyde or oxo group of donors, NAD or NADP as acceptor; P:retinoic acid receptor signaling pathway; P:myelination in peripheral nervous system; P:face morphogenesis; P:axial mesoderm development; P:retinol metabolic process; P:fin regeneration; P:paraxial mesoderm development; P:pectoral fin development; P:embryonic visce…
TR39170|c0_g1_i1	959	G	A	GG/GA	271/146	retinal dehydrogenase 2	P:camera-type eye morphogenesis; F:oxidoreductase activity, acting on the aldehyde or oxo group of donors, NAD or NADP as acceptor; P:retinoic acid receptor signaling pathway; P:myelination in peripheral nervous system; P:face morphogenesis; P:axial mesoderm development; P:retinol metabolic process; P:fin regeneration; P:paraxial mesoderm development; P:pectoral fin development; P:embryonic visce…
TR39436|c0_g1_i1	168	G	A	AA/GA	12/24	flap endonuclease 1	P:nucleic acid phosphodiester bond hydrolysis; P:DNA repair; F:endonuclease activity; C:mitochondrion; C:nucleolus; F:metal ion binding; P:DNA replication; F:DNA binding; F:exonuclease activity; P:retina development in camera-type eye; C:nucleoplasm
TR39560|c0_g1_i1	915	C	T	CC/TT	45/22	nuclear receptor subfamily 1 group d member 1-like	P:steroid hormone mediated signaling pathway; P:regulation of transcription from RNA polymerase II promoter; F:zinc ion binding; P:intracellular receptor signaling pathway; F:thyroid hormone receptor activity; F:sequence-specific DNA binding; F:steroid hormone receptor activity; C:nucleus
TR39560|c0_g1_i1	1007	C	T	CC/TT	61/38	nuclear receptor subfamily 1 group d member 1-like	P:steroid hormone mediated signaling pathway; P:regulation of transcription from RNA polymerase II promoter; F:zinc ion binding; P:intracellular receptor signaling pathway; F:thyroid hormone receptor activity; F:sequence-specific DNA binding; F:steroid hormone receptor activity; C:nucleus
TR39560|c0_g1_i1	486	C	T	CC/TT	69/48	nuclear receptor subfamily 1 group d member 1-like	P:steroid hormone mediated signaling pathway; P:regulation of transcription from RNA polymerase II promoter; F:zinc ion binding; P:intracellular receptor signaling pathway; F:thyroid hormone receptor activity; F:sequence-specific DNA binding; F:steroid hormone receptor activity; C:nucleus
TR39560|c0_g1_i1	1290	A	C	AC/CC	87/37	nuclear receptor subfamily 1 group d member 1-like	P:steroid hormone mediated signaling pathway; P:regulation of transcription from RNA polymerase II promoter; F:zinc ion binding; P:intracellular receptor signaling pathway; F:thyroid hormone receptor activity; F:sequence-specific DNA binding; F:steroid hormone receptor activity; C:nucleus
TR39560|c0_g1_i1	2213	T	C	TT/CC	125/42	nuclear receptor subfamily 1 group d member 1-like	P:steroid hormone mediated signaling pathway; P:regulation of transcription from RNA polymerase II promoter; F:zinc ion binding; P:intracellular receptor signaling pathway; F:thyroid hormone receptor activity; F:sequence-specific DNA binding; F:steroid hormone receptor activity; C:nucleus
TR39762|c3_g1_i1	2581	G	A	GA/GG	45/49	serine--pyruvate aminotransferase-like	P:metabolic process; F:pyridoxal phosphate binding; P:response to chemical; F:transaminase activity
TR39762|c3_g1_i1	2156	T	A	TA/TT	127/66	serine--pyruvate aminotransferase-like	P:metabolic process; F:pyridoxal phosphate binding; P:response to chemical; F:transaminase activity
TR40578|c2_g1_i1	255	A	G	AA/GG	27/159	mhc class ii antigen beta chain	P:immune response; C:integral component of membrane; P:antigen processing and presentation of peptide or polysaccharide antigen via MHC class II; C:MHC class II protein complex
TR40578|c2_g1_i1	256	A	C	AA/CC	28/164	mhc class ii antigen beta chain	P:immune response; C:integral component of membrane; P:antigen processing and presentation of peptide or polysaccharide antigen via MHC class II; C:MHC class II protein complex
TR40578|c2_g13_i1	244	T	A	TT/AA	11/153	mhc class ii antigen beta chain	P:immune response; C:integral component of membrane; P:antigen processing and presentation of peptide or polysaccharide antigen via MHC class II; C:MHC class II protein complex
TR40578|c2_g13_i1	255	A	G	AA/GG	26/135	mhc class ii antigen beta chain	P:immune response; C:integral component of membrane; P:antigen processing and presentation of peptide or polysaccharide antigen via MHC class II; C:MHC class II protein complex
TR40578|c2_g13_i1	256	A	C	AA/CC	27/138	mhc class ii antigen beta chain	P:immune response; C:integral component of membrane; P:antigen processing and presentation of peptide or polysaccharide antigen via MHC class II; C:MHC class II protein complex
TR40578|c2_g13_i1	259	T	C	TT/CC	29/140	mhc class ii antigen beta chain	P:immune response; C:integral component of membrane; P:antigen processing and presentation of peptide or polysaccharide antigen via MHC class II; C:MHC class II protein complex
TR40578|c2_g18_i1	134	C	T	CC/TT	123/634	mhc class ii antigen beta chain	P:immune response; C:integral component of membrane; P:antigen processing and presentation of peptide or polysaccharide antigen via MHC class II; C:MHC class II protein complex
TR40578|c2_g18_i1	120	G	T	GG/TT	125/627	mhc class ii antigen beta chain	P:immune response; C:integral component of membrane; P:antigen processing and presentation of peptide or polysaccharide antigen via MHC class II; C:MHC class II protein complex
TR40578|c2_g3_i1	389	G	T	GG/TT	456/47	mhc class ii antigen beta chain	P:immune response; C:integral component of membrane; P:antigen processing and presentation of peptide or polysaccharide antigen via MHC class II; C:MHC class II protein complex
TR40578|c2_g3_i1	388	C	G	CC/GG	458/48	mhc class ii antigen beta chain	P:immune response; C:integral component of membrane; P:antigen processing and presentation of peptide or polysaccharide antigen via MHC class II; C:MHC class II protein complex
TR40578|c2_g3_i1	379	A	G	AA/GG	504/49	mhc class ii antigen beta chain	P:immune response; C:integral component of membrane; P:antigen processing and presentation of peptide or polysaccharide antigen via MHC class II; C:MHC class II protein complex
TR40578|c2_g3_i1	380	T	A	TT/AA	508/49	mhc class ii antigen beta chain	P:immune response; C:integral component of membrane; P:antigen processing and presentation of peptide or polysaccharide antigen via MHC class II; C:MHC class II protein complex
TR40578|c2_g3_i2	256	A	C	CC/AA	68/339	mhc class ii antigen beta chain	P:immune response; C:integral component of membrane; P:antigen processing and presentation of peptide or polysaccharide antigen via MHC class II; C:MHC class II protein complex
TR40578|c2_g3_i2	255	A	G	GG/AA	68/339	mhc class ii antigen beta chain	P:immune response; C:integral component of membrane; P:antigen processing and presentation of peptide or polysaccharide antigen via MHC class II; C:MHC class II protein complex
TR40578|c2_g3_i2	259	T	C	CC/TT	70/339	mhc class ii antigen beta chain	P:immune response; C:integral component of membrane; P:antigen processing and presentation of peptide or polysaccharide antigen via MHC class II; C:MHC class II protein complex
TR40578|c2_g4_i1	681	A	G	AA/AG	568/565	mhc class ii antigen beta chain	P:immune response; C:integral component of membrane; P:antigen processing and presentation of peptide or polysaccharide antigen via MHC class II; C:MHC class II protein complex
TR40578|c2_g4_i2	689	A	G	AG/GG	53/69	mhc class ii antigen beta chain	P:immune response; C:integral component of membrane; P:antigen processing and presentation of peptide or polysaccharide antigen via MHC class II; C:MHC class II protein complex
TR40578|c2_g4_i2	638	T	C	TT/TC	175/224	mhc class ii antigen beta chain	P:immune response; C:integral component of membrane; P:antigen processing and presentation of peptide or polysaccharide antigen via MHC class II; C:MHC class II protein complex
TR40578|c2_g4_i2	612	G	A	GA/GG	238/280	mhc class ii antigen beta chain	P:immune response; C:integral component of membrane; P:antigen processing and presentation of peptide or polysaccharide antigen via MHC class II; C:MHC class II protein complex
TR41030|c0_g1_i1	776	A	C	AA/AC	28/26	ribosome maturation protein sbds	P:mitotic spindle stabilization; C:cytoplasm; C:nucleolus; F:microtubule binding; P:bone mineralization; P:bone marrow development; P:rRNA processing; P:leukocyte chemotaxis; C:spindle pole; F:rRNA binding
TR41030|c0_g1_i1	910	C	T	CC/CT	197/193	ribosome maturation protein sbds	P:mitotic spindle stabilization; C:cytoplasm; C:nucleolus; F:microtubule binding; P:bone mineralization; P:bone marrow development; P:rRNA processing; P:leukocyte chemotaxis; C:spindle pole; F:rRNA binding
TR41030|c0_g1_i1	2141	T	C	TT/TC	768/654	ribosome maturation protein sbds	P:mitotic spindle stabilization; C:cytoplasm; C:nucleolus; F:microtubule binding; P:bone mineralization; P:bone marrow development; P:rRNA processing; P:leukocyte chemotaxis; C:spindle pole; F:rRNA binding
TR41030|c0_g1_i1	1751	G	A	GG/GA	1087/951	ribosome maturation protein sbds	P:mitotic spindle stabilization; C:cytoplasm; C:nucleolus; F:microtubule binding; P:bone mineralization; P:bone marrow development; P:rRNA processing; P:leukocyte chemotaxis; C:spindle pole; F:rRNA binding
TR41215|c1_g1_i1	309	C	A	CA/AA	34/44	interleukin-8	P:neutrophil chemotaxis; F:chemokine activity; P:neutrophil activation; F:interleukin-8 receptor binding; C:extracellular region; P:immune response
TR41215|c1_g1_i1	307	G	A	GG/GA	34/45	interleukin-8	P:neutrophil chemotaxis; F:chemokine activity; P:neutrophil activation; F:interleukin-8 receptor binding; C:extracellular region; P:immune response
TR41297|c0_g1_i1	1433	G	A	GA/GG	154/129	nuclear receptor ror-beta-like isoform x2	P:steroid hormone mediated signaling pathway; P:regulation of transcription from RNA polymerase II promoter; F:zinc ion binding; P:intracellular receptor signaling pathway; F:sequence-specific DNA binding; F:steroid hormone receptor activity; F:RNA polymerase II transcription factor activity, ligand-activated sequence-specific DNA binding; C:nucleus
TR41297|c0_g1_i1	1753	G	A	GA/GG	159/95	nuclear receptor ror-beta-like isoform x2	P:steroid hormone mediated signaling pathway; P:regulation of transcription from RNA polymerase II promoter; F:zinc ion binding; P:intracellular receptor signaling pathway; F:sequence-specific DNA binding; F:steroid hormone receptor activity; F:RNA polymerase II transcription factor activity, ligand-activated sequence-specific DNA binding; C:nucleus
TR41297|c0_g1_i1	1261	C	T	CT/CC	165/159	nuclear receptor ror-beta-like isoform x2	P:steroid hormone mediated signaling pathway; P:regulation of transcription from RNA polymerase II promoter; F:zinc ion binding; P:intracellular receptor signaling pathway; F:sequence-specific DNA binding; F:steroid hormone receptor activity; F:RNA polymerase II transcription factor activity, ligand-activated sequence-specific DNA binding; C:nucleus
TR41297|c0_g1_i1	1246	G	A	GA/GG	167/167	nuclear receptor ror-beta-like isoform x2	P:steroid hormone mediated signaling pathway; P:regulation of transcription from RNA polymerase II promoter; F:zinc ion binding; P:intracellular receptor signaling pathway; F:sequence-specific DNA binding; F:steroid hormone receptor activity; F:RNA polymerase II transcription factor activity, ligand-activated sequence-specific DNA binding; C:nucleus
TR41297|c0_g1_i1	1278	C	T	CT/CC	175/157	nuclear receptor ror-beta-like isoform x2	P:steroid hormone mediated signaling pathway; P:regulation of transcription from RNA polymerase II promoter; F:zinc ion binding; P:intracellular receptor signaling pathway; F:sequence-specific DNA binding; F:steroid hormone receptor activity; F:RNA polymerase II transcription factor activity, ligand-activated sequence-specific DNA binding; C:nucleus
TR41297|c0_g1_i1	1791	A	G	AG/AA	199/106	nuclear receptor ror-beta-like isoform x2	P:steroid hormone mediated signaling pathway; P:regulation of transcription from RNA polymerase II promoter; F:zinc ion binding; P:intracellular receptor signaling pathway; F:sequence-specific DNA binding; F:steroid hormone receptor activity; F:RNA polymerase II transcription factor activity, ligand-activated sequence-specific DNA binding; C:nucleus
TR41297|c0_g1_i1	3686	G	A	GA/GG	201/88	nuclear receptor ror-beta-like isoform x2	P:steroid hormone mediated signaling pathway; P:regulation of transcription from RNA polymerase II promoter; F:zinc ion binding; P:intracellular receptor signaling pathway; F:sequence-specific DNA binding; F:steroid hormone receptor activity; F:RNA polymerase II transcription factor activity, ligand-activated sequence-specific DNA binding; C:nucleus
TR41297|c0_g1_i1	1948	T	C	TC/TT	206/104	nuclear receptor ror-beta-like isoform x2	P:steroid hormone mediated signaling pathway; P:regulation of transcription from RNA polymerase II promoter; F:zinc ion binding; P:intracellular receptor signaling pathway; F:sequence-specific DNA binding; F:steroid hormone receptor activity; F:RNA polymerase II transcription factor activity, ligand-activated sequence-specific DNA binding; C:nucleus
TR41297|c0_g1_i1	959	G	A	GA/GG	269/219	nuclear receptor ror-beta-like isoform x2	P:steroid hormone mediated signaling pathway; P:regulation of transcription from RNA polymerase II promoter; F:zinc ion binding; P:intracellular receptor signaling pathway; F:sequence-specific DNA binding; F:steroid hormone receptor activity; F:RNA polymerase II transcription factor activity, ligand-activated sequence-specific DNA binding; C:nucleus
TR41297|c0_g1_i1	2051	G	A	GA/GG	302/152	nuclear receptor ror-beta-like isoform x2	P:steroid hormone mediated signaling pathway; P:regulation of transcription from RNA polymerase II promoter; F:zinc ion binding; P:intracellular receptor signaling pathway; F:sequence-specific DNA binding; F:steroid hormone receptor activity; F:RNA polymerase II transcription factor activity, ligand-activated sequence-specific DNA binding; C:nucleus
TR41297|c0_g1_i1	1159	A	C	AC/AA	317/229	nuclear receptor ror-beta-like isoform x2	P:steroid hormone mediated signaling pathway; P:regulation of transcription from RNA polymerase II promoter; F:zinc ion binding; P:intracellular receptor signaling pathway; F:sequence-specific DNA binding; F:steroid hormone receptor activity; F:RNA polymerase II transcription factor activity, ligand-activated sequence-specific DNA binding; C:nucleus
TR41301|c0_g2_i1	1105	G	T	GG/GT	22/10	membrane progestin receptor alpha	P:negative regulation of adenylate cyclase activity; F:steroid hormone receptor activity; P:multicellular organismal development; P:steroid hormone mediated signaling pathway; F:steroid binding; C:integral component of membrane; P:oocyte maturation; C:plasma membrane; P:activation of MAPK activity
TR41301|c0_g2_i1	1649	T	C	TT/TC	24/24	membrane progestin receptor alpha	P:negative regulation of adenylate cyclase activity; F:steroid hormone receptor activity; P:multicellular organismal development; P:steroid hormone mediated signaling pathway; F:steroid binding; C:integral component of membrane; P:oocyte maturation; C:plasma membrane; P:activation of MAPK activity
TR41301|c0_g2_i1	1609	C	T	CC/CT	24/33	membrane progestin receptor alpha	P:negative regulation of adenylate cyclase activity; F:steroid hormone receptor activity; P:multicellular organismal development; P:steroid hormone mediated signaling pathway; F:steroid binding; C:integral component of membrane; P:oocyte maturation; C:plasma membrane; P:activation of MAPK activity
TR41301|c0_g2_i1	123	G	A	GG/GA	24/43	membrane progestin receptor alpha	P:negative regulation of adenylate cyclase activity; F:steroid hormone receptor activity; P:multicellular organismal development; P:steroid hormone mediated signaling pathway; F:steroid binding; C:integral component of membrane; P:oocyte maturation; C:plasma membrane; P:activation of MAPK activity
TR41301|c0_g2_i1	488	T	A	TT/TA	26/15	membrane progestin receptor alpha	P:negative regulation of adenylate cyclase activity; F:steroid hormone receptor activity; P:multicellular organismal development; P:steroid hormone mediated signaling pathway; F:steroid binding; C:integral component of membrane; P:oocyte maturation; C:plasma membrane; P:activation of MAPK activity
TR41301|c0_g2_i1	490	C	A	CC/CA	28/16	membrane progestin receptor alpha	P:negative regulation of adenylate cyclase activity; F:steroid hormone receptor activity; P:multicellular organismal development; P:steroid hormone mediated signaling pathway; F:steroid binding; C:integral component of membrane; P:oocyte maturation; C:plasma membrane; P:activation of MAPK activity
TR41301|c0_g2_i1	536	C	T	CT/CC	29/22	membrane progestin receptor alpha	P:negative regulation of adenylate cyclase activity; F:steroid hormone receptor activity; P:multicellular organismal development; P:steroid hormone mediated signaling pathway; F:steroid binding; C:integral component of membrane; P:oocyte maturation; C:plasma membrane; P:activation of MAPK activity
TR41301|c0_g2_i1	677	C	A	CC/CA	34/26	membrane progestin receptor alpha	P:negative regulation of adenylate cyclase activity; F:steroid hormone receptor activity; P:multicellular organismal development; P:steroid hormone mediated signaling pathway; F:steroid binding; C:integral component of membrane; P:oocyte maturation; C:plasma membrane; P:activation of MAPK activity
TR42232|c0_g3_i2	374	G	A	AA/GG	26/20	antigen peptide transporter 2-like	P:transmembrane transport; C:integral component of membrane; F:ATPase activity, coupled to transmembrane movement of substances; P:obsolete ATP catabolic process; F:ATP binding; P:response to cadmium ion
TR42311|c5_g2_i3	949	G	T	GT/GG	19/12	general transcription factor iih subunit 5	P:nucleotide-excision repair; P:regulation of transcription, DNA-templated; C:core TFIIH complex
TR4235|c0_g1_i1	711	A	G	AA/AG	21/12	heat shock protein hsp 90-alpha	P:protein folding; P:response to stress; F:ATP binding; F:unfolded protein binding
TR4235|c0_g1_i1	395	T	G	TT/TG	139/115	heat shock protein hsp 90-alpha	P:protein folding; P:response to stress; F:ATP binding; F:unfolded protein binding
TR42599|c1_g1_i1	569	A	C	AC/AA	29/37	toll-like receptor 13	P:response to stimulus; P:single-organism cellular process; P:regulation of cellular process
TR42687|c1_g12_i4	45	G	A	GG/AA	124/34	mhc class i partial	P:positive regulation of T cell mediated cytotoxicity; P:antigen processing and presentation of peptide antigen via MHC class I; F:peptide antigen binding; C:MHC class I protein complex
TR42687|c1_g12_i4	56	G	A	GG/AA	221/33	mhc class i partial	P:positive regulation of T cell mediated cytotoxicity; P:antigen processing and presentation of peptide antigen via MHC class I; F:peptide antigen binding; C:MHC class I protein complex
TR42687|c1_g12_i4	86	G	T	GG/TT	500/18	mhc class i partial	P:positive regulation of T cell mediated cytotoxicity; P:antigen processing and presentation of peptide antigen via MHC class I; F:peptide antigen binding; C:MHC class I protein complex
TR42687|c1_g12_i5	23	A	G	AA/AG	722/10	mhc class ia antigen	P:positive regulation of T cell mediated cytotoxicity; P:antigen processing and presentation of peptide antigen via MHC class I; F:peptide antigen binding; C:MHC class I protein complex
TR42687|c1_g12_i5	48	C	A	CC/CA	1177/14	mhc class ia antigen	P:positive regulation of T cell mediated cytotoxicity; P:antigen processing and presentation of peptide antigen via MHC class I; F:peptide antigen binding; C:MHC class I protein complex
TR42687|c1_g12_i5	47	C	G	CC/CG	1181/13	mhc class ia antigen	P:positive regulation of T cell mediated cytotoxicity; P:antigen processing and presentation of peptide antigen via MHC class I; F:peptide antigen binding; C:MHC class I protein complex
TR42687|c1_g12_i5	52	A	G	AA/AG	1218/14	mhc class ia antigen	P:positive regulation of T cell mediated cytotoxicity; P:antigen processing and presentation of peptide antigen via MHC class I; F:peptide antigen binding; C:MHC class I protein complex
TR42687|c1_g12_i5	53	G	T	GG/GT	1228/14	mhc class ia antigen	P:positive regulation of T cell mediated cytotoxicity; P:antigen processing and presentation of peptide antigen via MHC class I; F:peptide antigen binding; C:MHC class I protein complex
TR42687|c1_g12_i5	54	A	T	AA/AT	1241/13	mhc class ia antigen	P:positive regulation of T cell mediated cytotoxicity; P:antigen processing and presentation of peptide antigen via MHC class I; F:peptide antigen binding; C:MHC class I protein complex
TR42687|c1_g12_i5	56	C	T	CC/CT	1268/13	mhc class ia antigen	P:positive regulation of T cell mediated cytotoxicity; P:antigen processing and presentation of peptide antigen via MHC class I; F:peptide antigen binding; C:MHC class I protein complex
TR42687|c1_g12_i5	72	C	T	CC/CT	1522/14	mhc class ia antigen	P:positive regulation of T cell mediated cytotoxicity; P:antigen processing and presentation of peptide antigen via MHC class I; F:peptide antigen binding; C:MHC class I protein complex
TR42687|c1_g12_i5	75	A	G	AA/AG	1670/14	mhc class ia antigen	P:positive regulation of T cell mediated cytotoxicity; P:antigen processing and presentation of peptide antigen via MHC class I; F:peptide antigen binding; C:MHC class I protein complex
TR42687|c1_g12_i5	82	A	C	CC/AC	1721/14	mhc class ia antigen	P:positive regulation of T cell mediated cytotoxicity; P:antigen processing and presentation of peptide antigen via MHC class I; F:peptide antigen binding; C:MHC class I protein complex
TR42687|c1_g12_i5	110	G	C	GG/GC	2368/14	mhc class ia antigen	P:positive regulation of T cell mediated cytotoxicity; P:antigen processing and presentation of peptide antigen via MHC class I; F:peptide antigen binding; C:MHC class I protein complex
TR42687|c1_g12_i5	117	A	C	CC/AC	2433/12	mhc class ia antigen	P:positive regulation of T cell mediated cytotoxicity; P:antigen processing and presentation of peptide antigen via MHC class I; F:peptide antigen binding; C:MHC class I protein complex
TR42687|c1_g2_i1	157	C	G	CC/GG	885/12	major histocompatibility class i receptor	P:positive regulation of T cell mediated cytotoxicity; P:antigen processing and presentation of peptide antigen via MHC class I; F:peptide antigen binding; C:MHC class I protein complex
TR42687|c1_g2_i1	114	T	G	TT/TG	943/121	major histocompatibility class i receptor	P:positive regulation of T cell mediated cytotoxicity; P:antigen processing and presentation of peptide antigen via MHC class I; F:peptide antigen binding; C:MHC class I protein complex
TR42687|c1_g2_i2	221	T	C	TT/CC	722/575	major histocompatibility class i receptor	P:positive regulation of T cell mediated cytotoxicity; P:antigen processing and presentation of peptide antigen via MHC class I; F:peptide antigen binding; C:MHC class I protein complex
TR42687|c1_g2_i2	133	A	G	AA/AG	2513/2041	major histocompatibility class i receptor	P:positive regulation of T cell mediated cytotoxicity; P:antigen processing and presentation of peptide antigen via MHC class I; F:peptide antigen binding; C:MHC class I protein complex
TR42687|c1_g2_i2	130	C	T	CC/CT	2514/2041	major histocompatibility class i receptor	P:positive regulation of T cell mediated cytotoxicity; P:antigen processing and presentation of peptide antigen via MHC class I; F:peptide antigen binding; C:MHC class I protein complex
TR42687|c1_g9_i1	7	G	A	GG/GA	62/53	mhc class i partial	P:positive regulation of T cell mediated cytotoxicity; P:antigen processing and presentation of peptide antigen via MHC class I; F:peptide antigen binding; C:MHC class I protein complex
TR42687|c1_g9_i1	16	C	T	CT/CC	78/62	mhc class i partial	P:positive regulation of T cell mediated cytotoxicity; P:antigen processing and presentation of peptide antigen via MHC class I; F:peptide antigen binding; C:MHC class I protein complex
TR42687|c1_g9_i1	57	G	A	GG/GA	121/93	mhc class i partial	P:positive regulation of T cell mediated cytotoxicity; P:antigen processing and presentation of peptide antigen via MHC class I; F:peptide antigen binding; C:MHC class I protein complex
TR42807|c0_g1_i1	895	A	G	AG/GG	78/24	glucocorticoid receptor-like	F:zinc ion binding; F:steroid binding; P:regulation of transcription, DNA-templated; F:sequence-specific DNA binding; P:glucocorticoid mediated signaling pathway; F:transcription factor activity, sequence-specific DNA binding; F:glucocorticoid receptor activity; C:nucleus; P:glucocorticoid receptor signaling pathway
TR42807|c0_g1_i1	185	T	C	TT/TC	80/27	glucocorticoid receptor-like	F:zinc ion binding; F:steroid binding; P:regulation of transcription, DNA-templated; F:sequence-specific DNA binding; P:glucocorticoid mediated signaling pathway; F:transcription factor activity, sequence-specific DNA binding; F:glucocorticoid receptor activity; C:nucleus; P:glucocorticoid receptor signaling pathway
TR42807|c0_g1_i1	202	T	C	TC/TT	91/28	glucocorticoid receptor-like	F:zinc ion binding; F:steroid binding; P:regulation of transcription, DNA-templated; F:sequence-specific DNA binding; P:glucocorticoid mediated signaling pathway; F:transcription factor activity, sequence-specific DNA binding; F:glucocorticoid receptor activity; C:nucleus; P:glucocorticoid receptor signaling pathway
TR42807|c0_g1_i1	196	T	C	TT/TC	94/29	glucocorticoid receptor-like	F:zinc ion binding; F:steroid binding; P:regulation of transcription, DNA-templated; F:sequence-specific DNA binding; P:glucocorticoid mediated signaling pathway; F:transcription factor activity, sequence-specific DNA binding; F:glucocorticoid receptor activity; C:nucleus; P:glucocorticoid receptor signaling pathway
TR43126|c3_g2_i1	2159	G	A	GG/GA	34/24	stomatin-like protein mitochondrial	C:membrane raft; P:mitochondrial ATP synthesis coupled proton transport; P:T cell receptor signaling pathway; P:mitochondrial calcium ion transport; P:mitochondrion organization; C:mitochondrion
TR44956|c0_g1_i1	310	A	G	AG/AA	22/18	cytoplasmic 2	P:axon guidance; P:adherens junction organization; C:filamentous actin; P:sarcomere organization; C:cytosol; C:myofibril; P:cell junction assembly; F:identical protein binding; C:extracellular exosome; P:Fc-gamma receptor signaling pathway involved in phagocytosis; P:innate immune response; F:ATP binding; F:structural constituent of cytoskeleton
TR45583|c0_g1_i1	1392	C	T	CT/CC	64/82	ap-2 complex subunit sigma	P:axon guidance; P:regulation of endocytosis; C:AP-2 adaptor complex; P:negative regulation of epidermal growth factor receptor signaling pathway; P:clathrin coat assembly; F:protein transporter activity; P:neurotrophin TRK receptor signaling pathway; P:intracellular protein transport; C:cytosol; P:antigen processing and presentation of exogenous peptide antigen via MHC class II; P:regulation of …
TR45583|c0_g1_i1	1341	G	C	GC/GG	93/111	ap-2 complex subunit sigma	P:axon guidance; P:regulation of endocytosis; C:AP-2 adaptor complex; P:negative regulation of epidermal growth factor receptor signaling pathway; P:clathrin coat assembly; F:protein transporter activity; P:neurotrophin TRK receptor signaling pathway; P:intracellular protein transport; C:cytosol; P:antigen processing and presentation of exogenous peptide antigen via MHC class II; P:regulation of …
TR45583|c0_g1_i1	616	T	C	TC/TT	160/252	ap-2 complex subunit sigma	P:axon guidance; P:regulation of endocytosis; C:AP-2 adaptor complex; P:negative regulation of epidermal growth factor receptor signaling pathway; P:clathrin coat assembly; F:protein transporter activity; P:neurotrophin TRK receptor signaling pathway; P:intracellular protein transport; C:cytosol; P:antigen processing and presentation of exogenous peptide antigen via MHC class II; P:regulation of …
TR45583|c0_g1_i1	476	C	G	CG/CC	176/251	ap-2 complex subunit sigma	P:axon guidance; P:regulation of endocytosis; C:AP-2 adaptor complex; P:negative regulation of epidermal growth factor receptor signaling pathway; P:clathrin coat assembly; F:protein transporter activity; P:neurotrophin TRK receptor signaling pathway; P:intracellular protein transport; C:cytosol; P:antigen processing and presentation of exogenous peptide antigen via MHC class II; P:regulation of …
TR45583|c0_g1_i1	830	G	C	GC/GG	206/214	ap-2 complex subunit sigma	P:axon guidance; P:regulation of endocytosis; C:AP-2 adaptor complex; P:negative regulation of epidermal growth factor receptor signaling pathway; P:clathrin coat assembly; F:protein transporter activity; P:neurotrophin TRK receptor signaling pathway; P:intracellular protein transport; C:cytosol; P:antigen processing and presentation of exogenous peptide antigen via MHC class II; P:regulation of …
TR45583|c0_g1_i1	866	C	T	CT/CC	257/263	ap-2 complex subunit sigma	P:axon guidance; P:regulation of endocytosis; C:AP-2 adaptor complex; P:negative regulation of epidermal growth factor receptor signaling pathway; P:clathrin coat assembly; F:protein transporter activity; P:neurotrophin TRK receptor signaling pathway; P:intracellular protein transport; C:cytosol; P:antigen processing and presentation of exogenous peptide antigen via MHC class II; P:regulation of …
TR45583|c0_g1_i1	1108	A	G	AG/AA	437/428	ap-2 complex subunit sigma	P:axon guidance; P:regulation of endocytosis; C:AP-2 adaptor complex; P:negative regulation of epidermal growth factor receptor signaling pathway; P:clathrin coat assembly; F:protein transporter activity; P:neurotrophin TRK receptor signaling pathway; P:intracellular protein transport; C:cytosol; P:antigen processing and presentation of exogenous peptide antigen via MHC class II; P:regulation of …
TR45583|c0_g2_i1	160	T	C	TC/TT	27/24	ap-2 complex subunit sigma	P:axon guidance; P:regulation of endocytosis; C:AP-2 adaptor complex; P:negative regulation of epidermal growth factor receptor signaling pathway; P:clathrin coat assembly; F:protein transporter activity; P:neurotrophin TRK receptor signaling pathway; P:intracellular protein transport; C:cytosol; P:antigen processing and presentation of exogenous peptide antigen via MHC class II; P:regulation of …
TR45583|c0_g2_i1	92	C	T	CT/CC	35/21	ap-2 complex subunit sigma	P:axon guidance; P:regulation of endocytosis; C:AP-2 adaptor complex; P:negative regulation of epidermal growth factor receptor signaling pathway; P:clathrin coat assembly; F:protein transporter activity; P:neurotrophin TRK receptor signaling pathway; P:intracellular protein transport; C:cytosol; P:antigen processing and presentation of exogenous peptide antigen via MHC class II; P:regulation of …
TR46079|c0_g1_i1	3353	A	G	AG/AA	105/57	vacuolar protein sorting-associated protein 18 homolog	P:vesicle-mediated transport; P:bile acid and bile salt transport; P:apical protein localization; F:zinc ion binding; C:intracellular; P:endosome to lysosome transport; P:endosome to pigment granule transport; P:notochord cell vacuolation; P:eye pigmentation; P:intracellular protein transport; P:optokinetic behavior
TR46079|c0_g1_i1	2585	G	A	GA/GG	132/53	vacuolar protein sorting-associated protein 18 homolog	P:vesicle-mediated transport; P:bile acid and bile salt transport; P:apical protein localization; F:zinc ion binding; C:intracellular; P:endosome to lysosome transport; P:endosome to pigment granule transport; P:notochord cell vacuolation; P:eye pigmentation; P:intracellular protein transport; P:optokinetic behavior
TR46079|c0_g1_i1	749	T	C	TC/TT	138/125	vacuolar protein sorting-associated protein 18 homolog	P:vesicle-mediated transport; P:bile acid and bile salt transport; P:apical protein localization; F:zinc ion binding; C:intracellular; P:endosome to lysosome transport; P:endosome to pigment granule transport; P:notochord cell vacuolation; P:eye pigmentation; P:intracellular protein transport; P:optokinetic behavior
TR46832|c0_g7_i1	1262	G	A	GA/GG	27/16	proteinase-activated receptor 2-like	P:blood coagulation; P:thrombin receptor signaling pathway; F:thrombin receptor activity; C:integral component of membrane
TR46832|c0_g7_i2	1220	G	A	GA/GG	21/26	proteinase-activated receptor 2-like	P:blood coagulation; P:thrombin receptor signaling pathway; F:thrombin receptor activity; C:integral component of membrane
TR4764|c0_g1_i1	2016	T	A	TA/TT	93/205	stromal cell-derived factor 1	P:immune response; C:extracellular region; P:cell chemotaxis; F:chemokine activity
TR4764|c0_g1_i1	2129	A	C	AC/AA	142/289	stromal cell-derived factor 1	P:immune response; C:extracellular region; P:cell chemotaxis; F:chemokine activity
TR4764|c0_g1_i1	2284	G	C	GC/GG	208/432	stromal cell-derived factor 1	P:immune response; C:extracellular region; P:cell chemotaxis; F:chemokine activity
TR4764|c0_g1_i1	1412	A	G	AG/AA	400/1021	stromal cell-derived factor 1	P:immune response; C:extracellular region; P:cell chemotaxis; F:chemokine activity
TR4764|c0_g1_i1	1086	T	C	TC/TT	464/1033	stromal cell-derived factor 1	P:immune response; C:extracellular region; P:cell chemotaxis; F:chemokine activity
TR4764|c0_g1_i1	1364	G	A	GA/GG	520/1223	stromal cell-derived factor 1	P:immune response; C:extracellular region; P:cell chemotaxis; F:chemokine activity
TR4764|c0_g1_i1	1294	T	A	TA/TT	623/1475	stromal cell-derived factor 1	P:immune response; C:extracellular region; P:cell chemotaxis; F:chemokine activity
TR4821|c0_g1_i1	1747	G	A	GA/AA	80/66	tfiih basal transcription factor complex helicase xpb subunit	P:UV protection; P:cell cycle checkpoint; F:protein C-terminus binding; P:transcription-coupled nucleotide-excision repair; F:protein N-terminus binding; P:DNA topological change; P:nucleotide-excision repair, DNA duplex unwinding; P:protein phosphorylation; P:protein localization; P:positive regulation of apoptotic process; P:nucleotide-excision repair, DNA incision; F:DNA binding; P:positive re…
TR49151|c0_g1_i1	869	G	A	GA/GG	11/10	ectonucleotide pyrophosphatase phosphodiesterase family member 2 isoform x2	P:immune response; F:metal ion binding; F:nucleic acid binding; F:polysaccharide binding; P:metabolic process; F:hydrolase activity; F:scavenger receptor activity; P:receptor-mediated endocytosis
TR49167|c1_g1_i1	463	T	A	TT/TA	255/194	methionine-r-sulfoxide reductase b3 isoform x3	F:peptide-methionine (R)-S-oxide reductase activity; P:oxidation-reduction process; P:protein repair; P:response to oxidative stress
TR49167|c1_g1_i2	344	T	A	TT/TA	73/69	methionine-r-sulfoxide reductase b3 isoform x3	F:peptide-methionine (R)-S-oxide reductase activity; P:oxidation-reduction process; P:protein repair; P:response to oxidative stress
TR49203|c0_g1_i1	358	G	T	GT/GG	13/12	major histocompatibility class i receptor	P:positive regulation of T cell mediated cytotoxicity; P:antigen processing and presentation of peptide antigen via MHC class I; F:peptide antigen binding; C:MHC class I protein complex
TR50079|c0_g1_i1	383	C	T	CC/CT	42/56	peptidyl-prolyl cis-trans isomerase fkbp11	P:protein folding; P:protein peptidyl-prolyl isomerization; P:response to chemical; F:peptidyl-prolyl cis-trans isomerase activity
TR50079|c0_g2_i1	382	C	T	CC/CT	91/116	peptidyl-prolyl cis-trans isomerase fkbp11	P:protein folding; P:protein peptidyl-prolyl isomerization; P:response to chemical; F:peptidyl-prolyl cis-trans isomerase activity
TR50146|c0_g1_i1	411	T	C	TC/TT	66/21	glucocorticoid receptor	F:zinc ion binding; F:steroid binding; P:regulation of transcription, DNA-templated; F:sequence-specific DNA binding; P:glucocorticoid mediated signaling pathway; F:transcription factor activity, sequence-specific DNA binding; F:glucocorticoid receptor activity; C:nucleus; P:glucocorticoid receptor signaling pathway
TR50273|c0_g1_i1	1202	C	A	AA/CA	29/45	c-c chemokine receptor type 4-like	P:chemotaxis; F:chemokine receptor activity; P:chemokine-mediated signaling pathway; P:G-protein coupled receptor signaling pathway; C:integral component of membrane
TR50273|c0_g1_i1	1167	T	C	CC/TT	34/56	c-c chemokine receptor type 4-like	P:chemotaxis; F:chemokine receptor activity; P:chemokine-mediated signaling pathway; P:G-protein coupled receptor signaling pathway; C:integral component of membrane
TR50273|c0_g1_i1	1191	T	A	AA/TA	34/53	c-c chemokine receptor type 4-like	P:chemotaxis; F:chemokine receptor activity; P:chemokine-mediated signaling pathway; P:G-protein coupled receptor signaling pathway; C:integral component of membrane
TR50273|c0_g1_i2	1202	C	A	AA/CC	27/15	c-c chemokine receptor type 4-like	P:chemotaxis; F:chemokine receptor activity; P:chemokine-mediated signaling pathway; P:G-protein coupled receptor signaling pathway; C:integral component of membrane
TR50273|c0_g1_i2	1191	T	A	AA/TA	32/16	c-c chemokine receptor type 4-like	P:chemotaxis; F:chemokine receptor activity; P:chemokine-mediated signaling pathway; P:G-protein coupled receptor signaling pathway; C:integral component of membrane
TR50273|c0_g1_i2	1099	T	C	TT/CC	33/14	c-c chemokine receptor type 4-like	P:chemotaxis; F:chemokine receptor activity; P:chemokine-mediated signaling pathway; P:G-protein coupled receptor signaling pathway; C:integral component of membrane
TR50273|c0_g1_i2	1167	T	C	CC/TT	35/16	c-c chemokine receptor type 4-like	P:chemotaxis; F:chemokine receptor activity; P:chemokine-mediated signaling pathway; P:G-protein coupled receptor signaling pathway; C:integral component of membrane
TR51102|c0_g1_i1	825	G	A	GA/GG	84/54	coagulation factor ix-like	F:serine-type endopeptidase activity; P:blood coagulation; F:calcium ion binding; C:extracellular region; P:proteolysis
TR51158|c0_g1_i1	1891	G	C	GC/GG	129/47	period circadian protein homolog 1	F:signal transducer activity; P:signal transduction; P:response to abiotic stimulus
TR51158|c0_g1_i1	1531	A	G	AG/AA	161/48	period circadian protein homolog 1	F:signal transducer activity; P:signal transduction; P:response to abiotic stimulus
TR51177|c0_g1_i1	569	C	A	CC/CA	14/20	breast cancer type 2 susceptibility protein	P:double-strand break repair via homologous recombination; F:single-stranded DNA binding
TR51177|c0_g1_i1	700	G	C	GG/GC	14/27	breast cancer type 2 susceptibility protein	P:double-strand break repair via homologous recombination; F:single-stranded DNA binding
TR51228|c0_g1_i1	248	A	C	AC/AA	16/25	stress-70 mitochondrial	P:hemopoiesis; P:fin regeneration; P:protein folding; F:ATP binding; F:unfolded protein binding
TR51228|c0_g1_i1	3055	G	A	GA/GG	21/44	stress-70 mitochondrial	P:hemopoiesis; P:fin regeneration; P:protein folding; F:ATP binding; F:unfolded protein binding
TR51228|c0_g1_i1	2776	C	A	CA/CC	103/226	stress-70 mitochondrial	P:hemopoiesis; P:fin regeneration; P:protein folding; F:ATP binding; F:unfolded protein binding
TR51228|c0_g1_i1	295	A	T	AA/TT	156/26	stress-70 mitochondrial	P:hemopoiesis; P:fin regeneration; P:protein folding; F:ATP binding; F:unfolded protein binding
TR51228|c0_g1_i1	309	A	G	AA/GG	171/28	stress-70 mitochondrial	P:hemopoiesis; P:fin regeneration; P:protein folding; F:ATP binding; F:unfolded protein binding
TR51228|c0_g1_i1	352	C	T	CC/TT	254/77	stress-70 mitochondrial	P:hemopoiesis; P:fin regeneration; P:protein folding; F:ATP binding; F:unfolded protein binding
TR51228|c0_g1_i1	358	A	C	AA/CC	255/73	stress-70 mitochondrial	P:hemopoiesis; P:fin regeneration; P:protein folding; F:ATP binding; F:unfolded protein binding
TR51228|c0_g1_i1	384	T	C	TT/CC	276/92	stress-70 mitochondrial	P:hemopoiesis; P:fin regeneration; P:protein folding; F:ATP binding; F:unfolded protein binding
TR51228|c0_g1_i1	389	T	A	TT/AA	282/91	stress-70 mitochondrial	P:hemopoiesis; P:fin regeneration; P:protein folding; F:ATP binding; F:unfolded protein binding
TR51228|c0_g1_i1	1487	T	C	TC/TT	376/302	stress-70 mitochondrial	P:hemopoiesis; P:fin regeneration; P:protein folding; F:ATP binding; F:unfolded protein binding
TR51228|c0_g1_i1	2162	T	C	TC/TT	399/463	stress-70 mitochondrial	P:hemopoiesis; P:fin regeneration; P:protein folding; F:ATP binding; F:unfolded protein binding
TR51228|c0_g1_i1	1859	C	A	CA/CC	468/492	stress-70 mitochondrial	P:hemopoiesis; P:fin regeneration; P:protein folding; F:ATP binding; F:unfolded protein binding
TR51228|c0_g1_i1	2138	G	A	GA/GG	479/504	stress-70 mitochondrial	P:hemopoiesis; P:fin regeneration; P:protein folding; F:ATP binding; F:unfolded protein binding
TR51228|c0_g1_i1	2135	G	A	GA/GG	481/503	stress-70 mitochondrial	P:hemopoiesis; P:fin regeneration; P:protein folding; F:ATP binding; F:unfolded protein binding
TR51508|c0_g1_i1	94	T	C	TT/TC	3981/2509	c-type lysozyme	C:extracellular region; P:cytolysis; P:defense response to bacterium; P:cell wall macromolecule catabolic process; F:lysozyme activity
TR51685|c0_g4_i1	1605	C	A	CA/AA	152/16	vitamin d3 receptor b	P:steroid hormone mediated signaling pathway; P:regulation of transcription from RNA polymerase II promoter; F:zinc ion binding; F:sequence-specific DNA binding; F:calcitriol receptor activity; F:steroid hormone receptor activity; P:vitamin D receptor signaling pathway; C:nucleus
TR52186|c0_g1_i1	1203	C	T	CC/CT	331/1865	complement component c9	P:innate immune response; P:complement activation; C:plasma membrane; C:integral component of membrane
TR52186|c0_g1_i3	715	T	C	CC/TT	308/231	complement component c9	P:innate immune response; P:complement activation; C:plasma membrane; C:integral component of membrane
TR52186|c0_g1_i3	864	G	C	CC/GG	312/67	complement component c9	P:innate immune response; P:complement activation; C:plasma membrane; C:integral component of membrane
TR52186|c0_g1_i3	367	C	T	TT/CC	533/315	complement component c9	P:innate immune response; P:complement activation; C:plasma membrane; C:integral component of membrane
TR52318|c0_g1_i1	844	C	T	CT/CC	95/14	tumor necrosis factor ligand superfamily member 10-like	P:immune response; C:membrane; C:extracellular space; F:cytokine activity; F:tumor necrosis factor receptor binding
TR52627|c13_g1_i1	178	A	G	AG/AA	38/20	mothers against decapentaplegic homolog 3	F:transcription factor activity, sequence-specific DNA binding; P:transforming growth factor beta receptor signaling pathway; C:SMAD protein complex; P:negative regulation of inflammatory response; F:ubiquitin binding; F:protein homodimerization activity; P:positive regulation of canonical Wnt signaling pathway; P:regulation of transforming growth factor beta2 production; P:regulation of immune r…
TR52648|c0_g1_i1	451	T	C	TT/TC	54/39	bloom syndrome protein isoform x1	P:DNA duplex unwinding; P:DNA recombination; F:ATP-dependent 3'-5' DNA helicase activity; F:DNA binding; P:obsolete ATP catabolic process; C:nucleus; F:ATP binding; P:DNA replication; P:DNA repair
TR52730|c0_g1_i1	2757	T	A	TT/TA	40/30	translocon-associated protein subunit delta	C:integral component of membrane; P:response to chemical; C:endoplasmic reticulum
TR52730|c0_g1_i1	2857	G	A	GG/GA	54/40	translocon-associated protein subunit delta	C:integral component of membrane; P:response to chemical; C:endoplasmic reticulum
TR52730|c0_g1_i1	3333	G	T	GG/GT	279/495	translocon-associated protein subunit delta	C:integral component of membrane; P:response to chemical; C:endoplasmic reticulum
TR53649|c0_g1_i1	1393	A	T	AA/AT	287/253	c-x-c chemokine receptor type 4	P:neuron migration; P:G-protein coupled receptor signaling pathway; P:response to lipopolysaccharide; P:germ cell migration; P:tissue regeneration; P:ameboidal-type cell migration; P:negative regulation of neutrophil chemotaxis; P:neutrophil activation; P:posterior lateral line neuromast primordium migration; F:C-X-C chemokine receptor activity; P:forebrain development; P:induction of positive ch…
TR54351|c0_g2_i1	1027	T	C	TT/TC	13/10	translocon-associated protein subunit alpha isoform x1	P:response to chemical; C:endoplasmic reticulum
TR54589|c0_g1_i1	1010	C	T	CT/CC	310/282	translation initiation factor eif-2b subunit beta	F:S-methyl-5-thioribose-1-phosphate isomerase activity; P:L-methionine biosynthetic process from methylthioadenosine; P:regulation of GTPase activity; P:cellular response to stimulus; P:oligodendrocyte development; F:GTP binding; F:translation initiation factor activity; P:regulation of translational initiation; P:myelination; F:ATP binding; C:eukaryotic translation initiation factor 2B complex; …
TR54717|c0_g1_i2	1373	A	G	AA/GG	12/21	stomatin-like protein mitochondrial	C:membrane raft; P:mitochondrial ATP synthesis coupled proton transport; P:T cell receptor signaling pathway; P:mitochondrial calcium ion transport; P:mitochondrion organization; C:mitochondrion
TR54717|c0_g1_i2	1414	G	T	GG/GT	15/23	stomatin-like protein mitochondrial	C:membrane raft; P:mitochondrial ATP synthesis coupled proton transport; P:T cell receptor signaling pathway; P:mitochondrial calcium ion transport; P:mitochondrion organization; C:mitochondrion
TR54812|c0_g1_i1	264	C	T	CC/CT	32/15	ubiquitin carboxyl-terminal hydrolase 46 isoform x1	F:ubiquitin-specific protease activity; P:protein deubiquitination; F:protein binding; P:regulation of synaptic transmission, GABAergic; P:ubiquitin-dependent protein catabolic process; F:obsolete ubiquitin thiolesterase activity; P:behavioral fear response
TR55694|c5_g1_i7	2500	A	G	AG/AA	25/41	kelch-like ech-associated protein 1	P:response to chemical
TR56591|c1_g2_i1	1003	T	C	TT/TC	52/10	transthyretin partial	F:metal ion binding; P:response to estrogen
TR57072|c0_g1_i2	65	G	A	GG/GA	12/15	coup transcription factor 1	P:steroid hormone mediated signaling pathway; P:regulation of transcription from RNA polymerase II promoter; F:zinc ion binding; P:intracellular receptor signaling pathway; F:sequence-specific DNA binding; F:steroid hormone receptor activity; F:RNA polymerase II transcription factor activity, ligand-activated sequence-specific DNA binding; C:nucleus
TR58031|c0_g1_i1	318	G	A	GG/GA	90/112	tubulin beta-7 partial	P:microtubule-based process; C:vacuole; P:response to salt stress; F:GTP binding; C:cell wall; P:obsolete GTP catabolic process; C:Golgi apparatus; C:cytosol; C:microtubule; P:protein polymerization; P:response to cadmium ion; P:response to cold; C:plasmodesma; F:GTPase activity; C:plasma membrane; F:structural constituent of cytoskeleton
TR58031|c0_g1_i1	406	T	C	TT/TC	108/157	tubulin beta-7 partial	P:microtubule-based process; C:vacuole; P:response to salt stress; F:GTP binding; C:cell wall; P:obsolete GTP catabolic process; C:Golgi apparatus; C:cytosol; C:microtubule; P:protein polymerization; P:response to cadmium ion; P:response to cold; C:plasmodesma; F:GTPase activity; C:plasma membrane; F:structural constituent of cytoskeleton
TR58210|c0_g1_i1	140	C	T	CC/CT	431/262	fructose- -bisphosphatase 1-like	P:dephosphorylation; P:carbohydrate metabolic process; P:response to chemical; F:fructose 1,6-bisphosphate 1-phosphatase activity
TR58221|c0_g1_i1	1580	A	G	AG/AA	261/345	complement component c8 alpha chain	P:immune response; C:membrane attack complex
TR58745|c0_g2_i2	1511	T	C	TT/TC	64/17	mitochondria-eating protein	P:cellular response to stress; C:mitochondrial outer membrane
TR58745|c0_g2_i2	1472	A	T	AA/AT	76/26	mitochondria-eating protein	P:cellular response to stress; C:mitochondrial outer membrane
TR59638|c4_g2_i10	4140	C	T	CT/CC	22/30	actin-related protein 5	C:Ino80 complex; P:DNA repair; P:regulation of transcription, DNA-templated
TR59638|c4_g2_i10	4579	G	A	GA/GG	41/30	actin-related protein 5	C:Ino80 complex; P:DNA repair; P:regulation of transcription, DNA-templated
TR59638|c4_g2_i10	4609	T	G	TG/TT	41/31	actin-related protein 5	C:Ino80 complex; P:DNA repair; P:regulation of transcription, DNA-templated
TR59638|c4_g2_i2	5017	G	A	GA/GG	92/30	actin-related protein 5	C:Ino80 complex; P:DNA repair; P:regulation of transcription, DNA-templated
TR59638|c4_g2_i2	5038	C	T	CT/CC	97/25	actin-related protein 5	C:Ino80 complex; P:DNA repair; P:regulation of transcription, DNA-templated
TR59638|c4_g2_i6	5393	C	T	CT/CC	12/10	actin-related protein 5	C:Ino80 complex; P:DNA repair; P:regulation of transcription, DNA-templated
TR59674|c2_g1_i1	12	T	C	TT/TC	28/39	low quality protein: methionine-r-sulfoxide reductase b1	F:peptide-methionine (R)-S-oxide reductase activity; P:oxidation-reduction process; P:protein repair; P:response to oxidative stress
TR60618|c0_g2_i1	3172	C	T	CC/CT	204/187	26s protease regulatory subunit 7	C:proteasome accessory complex; P:gene expression; P:negative regulation of ubiquitin-protein ligase activity involved in mitotic cell cycle; F:peptidase activity; P:antigen processing and presentation of exogenous peptide antigen via MHC class I, TAP-dependent; P:DNA damage response, signal transduction by p53 class mediator resulting in cell cycle arrest; C:cytosol; C:nucleoplasm; P:obsolete AT…
TR60618|c0_g2_i1	2941	G	A	GG/GA	288/351	26s protease regulatory subunit 7	C:proteasome accessory complex; P:gene expression; P:negative regulation of ubiquitin-protein ligase activity involved in mitotic cell cycle; F:peptidase activity; P:antigen processing and presentation of exogenous peptide antigen via MHC class I, TAP-dependent; P:DNA damage response, signal transduction by p53 class mediator resulting in cell cycle arrest; C:cytosol; C:nucleoplasm; P:obsolete AT…
TR60618|c0_g2_i1	1211	C	T	CC/CT	831/1071	26s protease regulatory subunit 7	C:proteasome accessory complex; P:gene expression; P:negative regulation of ubiquitin-protein ligase activity involved in mitotic cell cycle; F:peptidase activity; P:antigen processing and presentation of exogenous peptide antigen via MHC class I, TAP-dependent; P:DNA damage response, signal transduction by p53 class mediator resulting in cell cycle arrest; C:cytosol; C:nucleoplasm; P:obsolete AT…
TR60618|c0_g2_i1	470	A	G	AA/AG	997/1570	26s protease regulatory subunit 7	C:proteasome accessory complex; P:gene expression; P:negative regulation of ubiquitin-protein ligase activity involved in mitotic cell cycle; F:peptidase activity; P:antigen processing and presentation of exogenous peptide antigen via MHC class I, TAP-dependent; P:DNA damage response, signal transduction by p53 class mediator resulting in cell cycle arrest; C:cytosol; C:nucleoplasm; P:obsolete AT…
TR61490|c0_g1_i2	2146	A	T	AT/AA	91/87	v-type proton atpase 116 kda subunit a isoform 1 isoform x2	F:hydrogen ion transmembrane transporter activity; P:autophagosome maturation; C:vacuolar proton-transporting V-type ATPase, V0 domain; P:phagolysosome assembly; P:ATP hydrolysis coupled proton transport
TR61490|c0_g1_i3	521	G	A	GA/GG	31/23	v-type proton atpase 116 kda subunit a isoform 1 isoform x2	P:ATP hydrolysis coupled proton transport; C:vacuolar proton-transporting V-type ATPase, V0 domain; P:response to chemical; F:hydrogen ion transmembrane transporter activity
TR61556|c3_g1_i1	296	C	T	CT/CC	347/442	ras-related protein rab-1a	P:mitotic cell cycle; C:Golgi membrane; F:protein binding; P:interleukin-8 secretion; F:GTP binding; P:defense response to bacterium; P:obsolete GTP catabolic process; P:growth hormone secretion; P:vesicle transport along microtubule; P:small GTPase mediated signal transduction; C:early endosome; P:endocytosis; P:autophagosome assembly; P:ER to Golgi vesicle-mediated transport; C:endoplasmic reti…
TR61821|c0_g1_i1	107	A	G	AG/AA	282/355	actin-related protein 2 3 complex subunit 4	C:Arp2/3 protein complex; C:cytosol; F:protein binding, bridging; F:actin filament binding; P:Arp2/3 complex-mediated actin nucleation; P:innate immune response; C:cell projection; P:Fc-gamma receptor signaling pathway involved in phagocytosis
TR61821|c0_g1_i1	339	A	T	AT/AA	427/684	actin-related protein 2 3 complex subunit 4	C:Arp2/3 protein complex; C:cytosol; F:protein binding, bridging; F:actin filament binding; P:Arp2/3 complex-mediated actin nucleation; P:innate immune response; C:cell projection; P:Fc-gamma receptor signaling pathway involved in phagocytosis
TR61860|c0_g1_i1	1455	C	G	CC/CG	3713/3850	fibrinogen gamma chain	C:fibrinogen complex; F:protein binding, bridging; P:signal transduction; F:receptor binding; P:protein polymerization; P:platelet activation
TR61860|c0_g1_i1	1997	C	T	CC/CT	3901/3706	fibrinogen gamma chain	C:fibrinogen complex; F:protein binding, bridging; P:signal transduction; F:receptor binding; P:protein polymerization; P:platelet activation
TR6201|c0_g1_i1	103	C	G	CC/CG	716/250	angiopoietin-related protein 4	P:response to bacterium
TR6201|c0_g1_i1	971	C	T	CC/CT	757/354	angiopoietin-related protein 4	P:response to bacterium
TR6201|c0_g1_i1	641	C	T	CC/CT	996/455	angiopoietin-related protein 4	P:response to bacterium
TR6201|c0_g2_i1	600	C	A	CC/CA	733/574	angiopoietin-related protein 4	P:response to bacterium
TR6201|c0_g2_i1	685	A	G	AA/AG	891/716	angiopoietin-related protein 4	P:response to bacterium
TR6232|c0_g1_i1	3447	C	A	CA/CC	877/303	thrombospondin-1-like	P:negative regulation of angiogenesis; C:extracellular space; P:inflammatory response; F:extracellular matrix binding; F:heparin binding; P:cell adhesion; F:calcium ion binding
TR6232|c0_g1_i1	2832	C	G	CG/CC	975/340	thrombospondin-1-like	P:negative regulation of angiogenesis; C:extracellular space; P:inflammatory response; F:extracellular matrix binding; F:heparin binding; P:cell adhesion; F:calcium ion binding
TR63070|c0_g1_i1	409	G	T	GT/GG	666/866	stress-associated endoplasmic reticulum protein 1	P:skeletal system development; P:post-embryonic development; C:endoplasmic reticulum membrane; P:multicellular organismal aging; C:cytoplasmic microtubule; P:positive regulation of translation; P:muscle organ morphogenesis; P:positive regulation of organ growth; P:glucose metabolic process; C:integral component of membrane; P:positive regulation of growth hormone secretion; P:endoplasmic reticulu…
TR63142|c0_g1_i1	145	C	T	CT/CC	709/522	low quality protein: phospholipid hydroperoxide glutathione mitochondrial-like	F:glutathione peroxidase activity; P:response to oxidative stress; P:oxidation-reduction process
TR63353|c0_g1_i1	1019	A	G	AA/AG	217/160	peptide methionine sulfoxide reductase	F:peptide-methionine (S)-S-oxide reductase activity; P:oxidation-reduction process; P:protein repair; P:response to oxidative stress
TR63386|c0_g2_i1	374	C	G	CG/CC	52/234	cc chemokine 1	P:immune response; C:extracellular region; P:cell chemotaxis; F:chemokine activity
TR63386|c0_g2_i1	162	T	G	TG/TT	103/342	cc chemokine 1	P:immune response; C:extracellular region; P:cell chemotaxis; F:chemokine activity
TR64002|c0_g1_i1	468	G	A	GG/GA	83/31	estrogen-related receptor gamma-like isoform x1	P:steroid hormone mediated signaling pathway; F:zinc ion binding; F:steroid binding; P:regulation of transcription, DNA-templated; F:sequence-specific DNA binding; F:transcription factor activity, sequence-specific DNA binding; F:steroid hormone receptor activity; C:nucleus
TR64502|c0_g1_i1	2149	T	G	TT/TG	118/251	ras-related c3 botulinum toxin substrate 1	P:positive regulation of apoptotic process; P:neurotrophin TRK receptor signaling pathway; F:Rho GDP-dissociation inhibitor binding; F:GTP binding; P:inflammatory response; P:regulation of cell migration; P:positive regulation of actin filament polymerization; P:semaphorin-plexin signaling pathway; P:dendrite morphogenesis; P:negative regulation of receptor-mediated endocytosis; P:apoptotic signa…
TR64921|c2_g2_i2	323	A	C	AC/AA	48/18	monocyte chemotactic protein 1b-like	P:immune response; C:extracellular region; P:cell chemotaxis; F:chemokine activity
TR65793|c0_g1_i1	1537	T	G	TG/TT	124/39	coagulation factor x	F:serine-type endopeptidase activity; P:blood coagulation; F:calcium ion binding; P:proteolysis
TR65793|c0_g1_i1	923	A	G	GG/AA	125/37	coagulation factor x	F:serine-type endopeptidase activity; P:blood coagulation; F:calcium ion binding; P:proteolysis
TR65793|c0_g1_i1	179	T	G	TT/TG	130/41	coagulation factor x	F:serine-type endopeptidase activity; P:blood coagulation; F:calcium ion binding; P:proteolysis
TR65793|c0_g1_i1	891	C	T	TT/CC	133/45	coagulation factor x	F:serine-type endopeptidase activity; P:blood coagulation; F:calcium ion binding; P:proteolysis
TR65793|c0_g1_i1	1642	C	A	CA/CC	136/65	coagulation factor x	F:serine-type endopeptidase activity; P:blood coagulation; F:calcium ion binding; P:proteolysis
TR65793|c0_g1_i1	904	G	C	CC/GG	142/44	coagulation factor x	F:serine-type endopeptidase activity; P:blood coagulation; F:calcium ion binding; P:proteolysis
TR65793|c0_g1_i1	402	A	G	AA/AG	143/62	coagulation factor x	F:serine-type endopeptidase activity; P:blood coagulation; F:calcium ion binding; P:proteolysis
TR65793|c0_g1_i1	398	G	A	GG/GA	149/66	coagulation factor x	F:serine-type endopeptidase activity; P:blood coagulation; F:calcium ion binding; P:proteolysis
TR65793|c0_g1_i1	221	G	A	GG/GA	162/44	coagulation factor x	F:serine-type endopeptidase activity; P:blood coagulation; F:calcium ion binding; P:proteolysis
TR65793|c0_g1_i1	1835	A	G	AG/AA	437/228	coagulation factor x	F:serine-type endopeptidase activity; P:blood coagulation; F:calcium ion binding; P:proteolysis
TR65911|c0_g1_i1	1633	T	A	TT/TA	36/20	general transcription factor iih subunit 4	P:nucleotide-excision repair; P:DNA duplex unwinding; F:ATP-dependent DNA helicase activity; P:obsolete ATP catabolic process; C:core TFIIH complex
TR65911|c0_g1_i1	1081	A	G	AA/AG	44/36	general transcription factor iih subunit 4	P:nucleotide-excision repair; P:DNA duplex unwinding; F:ATP-dependent DNA helicase activity; P:obsolete ATP catabolic process; C:core TFIIH complex
TR65911|c0_g1_i1	934	C	A	CC/CA	48/42	general transcription factor iih subunit 4	P:nucleotide-excision repair; P:DNA duplex unwinding; F:ATP-dependent DNA helicase activity; P:obsolete ATP catabolic process; C:core TFIIH complex
TR65911|c0_g1_i1	154	T	C	TT/TC	63/55	general transcription factor iih subunit 4	P:nucleotide-excision repair; P:DNA duplex unwinding; F:ATP-dependent DNA helicase activity; P:obsolete ATP catabolic process; C:core TFIIH complex
TR65911|c0_g1_i1	1222	T	A	TT/AA	80/27	general transcription factor iih subunit 4	P:nucleotide-excision repair; P:DNA duplex unwinding; F:ATP-dependent DNA helicase activity; P:obsolete ATP catabolic process; C:core TFIIH complex
TR65911|c0_g1_i1	358	C	T	CC/CT	104/78	general transcription factor iih subunit 4	P:nucleotide-excision repair; P:DNA duplex unwinding; F:ATP-dependent DNA helicase activity; P:obsolete ATP catabolic process; C:core TFIIH complex
TR65941|c0_g1_i1	225	G	T	GT/GG	44/11	tfiih basal transcription factor complex helicase xpd subunit	P:DNA duplex unwinding; P:transcription-coupled nucleotide-excision repair; F:5'-3' DNA helicase activity; F:ATP-dependent DNA helicase activity; P:apoptotic process; P:obsolete ATP catabolic process; F:DNA binding; F:ATP binding; C:nucleus
TR65949|c1_g2_i1	1433	A	G	GG/AA	1909/2467	bax inhibitor 1	C:endoplasmic reticulum membrane; P:response to unfolded protein; P:negative regulation of apoptotic process; C:integral component of membrane
TR65949|c1_g2_i1	663	C	T	CC/TT	3690/2935	bax inhibitor 1	C:endoplasmic reticulum membrane; P:response to unfolded protein; P:negative regulation of apoptotic process; C:integral component of membrane
TR66044|c0_g1_i1	473	A	G	AA/AG	12/41	tubulin beta-4b chain-like	P:natural killer cell mediated cytotoxicity; F:GTPase activating protein binding; P:movement of cell or subcellular component; P:cytoskeleton-dependent intracellular transport; C:cell body; C:nuclear envelope lumen; F:GTP binding; P:cell division; F:MHC class I protein binding; P:obsolete GTP catabolic process; P:spindle assembly; C:cytosol; C:microtubule; F:protein domain specific binding; P:pro…
TR66044|c0_g1_i1	193	G	A	GG/GA	50/73	tubulin beta-4b chain-like	P:natural killer cell mediated cytotoxicity; F:GTPase activating protein binding; P:movement of cell or subcellular component; P:cytoskeleton-dependent intracellular transport; C:cell body; C:nuclear envelope lumen; F:GTP binding; P:cell division; F:MHC class I protein binding; P:obsolete GTP catabolic process; P:spindle assembly; C:cytosol; C:microtubule; F:protein domain specific binding; P:pro…
TR66973|c0_g1_i1	553	T	C	TC/TT	227/179	retinoic acid receptor rxr-gamma-b-like isoform x1	P:steroid hormone mediated signaling pathway; F:zinc ion binding; P:regulation of transcription, DNA-templated; F:sequence-specific DNA binding; F:transcription factor activity, sequence-specific DNA binding; F:steroid hormone receptor activity; C:nucleus
TR66973|c0_g1_i1	391	C	T	CT/CC	324/270	retinoic acid receptor rxr-gamma-b-like isoform x1	P:steroid hormone mediated signaling pathway; F:zinc ion binding; P:regulation of transcription, DNA-templated; F:sequence-specific DNA binding; F:transcription factor activity, sequence-specific DNA binding; F:steroid hormone receptor activity; C:nucleus
TR66983|c0_g1_i1	684	C	T	CT/CC	844/455	phosphoenolpyruvate cytosolic	P:gluconeogenesis; F:GTP binding; F:kinase activity; P:phosphorylation; P:response to glucose; F:phosphoenolpyruvate carboxykinase (GTP) activity
TR66983|c0_g1_i1	44	T	C	TC/TT	935/480	phosphoenolpyruvate cytosolic	P:gluconeogenesis; F:GTP binding; F:kinase activity; P:phosphorylation; P:response to glucose; F:phosphoenolpyruvate carboxykinase (GTP) activity
TR67017|c0_g1_i1	607	T	C	TT/TC	3825/3837	hla class ii histocompatibility antigen gamma chain	P:inner ear development; P:antigen processing and presentation; P:neuromast development; F:MHC class II protein binding; P:intracellular protein transport; C:membrane; P:immune response
TR67017|c0_g1_i1	1132	T	C	TT/TC	3842/3710	hla class ii histocompatibility antigen gamma chain	P:inner ear development; P:antigen processing and presentation; P:neuromast development; F:MHC class II protein binding; P:intracellular protein transport; C:membrane; P:immune response
TR67594|c0_g1_i1	215	T	A	TA/TT	210/87	calcineurin subunit b type 1	C:nucleoplasm; F:calcium-dependent protein serine/threonine phosphatase activity; P:Fc-epsilon receptor signaling pathway; P:positive regulation of protein insertion into mitochondrial membrane involved in apoptotic signaling pathway; C:calcineurin complex; F:calcium ion binding; C:cytosol; P:intrinsic apoptotic signaling pathway; F:protein domain specific binding; P:dephosphorylation; F:calmodul…
TR67594|c0_g1_i1	590	C	T	CC/CT	335/101	calcineurin subunit b type 1	C:nucleoplasm; F:calcium-dependent protein serine/threonine phosphatase activity; P:Fc-epsilon receptor signaling pathway; P:positive regulation of protein insertion into mitochondrial membrane involved in apoptotic signaling pathway; C:calcineurin complex; F:calcium ion binding; C:cytosol; P:intrinsic apoptotic signaling pathway; F:protein domain specific binding; P:dephosphorylation; F:calmodul…
TR67894|c0_g1_i1	612	G	A	GG/GA	49/118	permeability factor 2-like isoform x1	P:response to stimulus
TR68592|c0_g1_i1	1776	A	T	AT/AA	120/148	toll-interacting protein	C:cytoplasm; P:innate immune response; P:phosphorylation; P:inflammatory response
TR68611|c3_g1_i1	1018	C	T	CC/CT	312/388	peroxiredoxin- mitochondrial	F:oxidoreductase activity; P:fin regeneration; P:oxidation-reduction process
TR68611|c3_g1_i1	584	C	G	CC/CG	1490/1474	peroxiredoxin- mitochondrial	F:oxidoreductase activity; P:fin regeneration; P:oxidation-reduction process
TR68887|c0_g1_i1	1033	A	G	AG/AA	192/100	actin-related protein 2 isoform x2	P:establishment or maintenance of cell polarity; C:actin cap; P:movement of cell or subcellular component; P:cytoplasmic transport; P:Arp2/3 complex-mediated actin nucleation; P:asymmetric cell division; C:cytosol; P:meiotic cytokinesis; F:actin binding; C:Arp2/3 protein complex; P:Fc-gamma receptor signaling pathway involved in phagocytosis; C:cell projection; P:spindle localization; P:innate im…
TR68959|c1_g2_i1	198	G	A	GG/GA	24/93	toll-like receptor 22	P:defense response to Gram-negative bacterium; P:lipopolysaccharide-mediated signaling pathway; F:transmembrane signaling receptor activity; P:MyD88-dependent toll-like receptor signaling pathway; P:regulation of cytokine secretion; P:toll-like receptor 4 signaling pathway; P:macrophage activation; F:lipopolysaccharide receptor activity; C:lipopolysaccharide receptor complex
TR68959|c1_g2_i1	205	G	A	GG/GA	25/91	toll-like receptor 22	P:defense response to Gram-negative bacterium; P:lipopolysaccharide-mediated signaling pathway; F:transmembrane signaling receptor activity; P:MyD88-dependent toll-like receptor signaling pathway; P:regulation of cytokine secretion; P:toll-like receptor 4 signaling pathway; P:macrophage activation; F:lipopolysaccharide receptor activity; C:lipopolysaccharide receptor complex
TR68962|c1_g1_i7	273	C	G	CG/CC	29/15	mhc class i partial	P:antigen processing and presentation; C:membrane; P:immune response
TR68962|c1_g6_i1	99	G	C	GC/CC	11/19	mhc class i partial	P:positive regulation of T cell mediated cytotoxicity; P:antigen processing and presentation of peptide antigen via MHC class I; F:peptide antigen binding; C:MHC class I protein complex
TR68962|c1_g6_i1	141	T	A	TA/AA	15/20	mhc class i partial	P:positive regulation of T cell mediated cytotoxicity; P:antigen processing and presentation of peptide antigen via MHC class I; F:peptide antigen binding; C:MHC class I protein complex
TR68978|c5_g10_i1	353	G	A	GA/AA	90/48	peroxisome proliferator-activated receptor beta	P:steroid hormone mediated signaling pathway; P:regulation of transcription from RNA polymerase II promoter; F:zinc ion binding; P:intracellular receptor signaling pathway; F:sequence-specific DNA binding; F:steroid hormone receptor activity; F:RNA polymerase II transcription factor activity, ligand-activated sequence-specific DNA binding; C:nucleus
TR69000|c2_g16_i1	1253	T	C	TC/CC	290/36	probable nuclear hormone receptor hr38	P:steroid hormone mediated signaling pathway; P:regulation of transcription from RNA polymerase II promoter; F:zinc ion binding; P:intracellular receptor signaling pathway; F:sequence-specific DNA binding; F:steroid hormone receptor activity; F:RNA polymerase II transcription factor activity, ligand-activated sequence-specific DNA binding; C:nucleus
TR69000|c2_g24_i1	128	A	T	AT/AA	87/47	probable nuclear hormone receptor hr38	P:steroid hormone mediated signaling pathway; P:regulation of transcription from RNA polymerase II promoter; F:zinc ion binding; P:intracellular receptor signaling pathway; F:sequence-specific DNA binding; F:steroid hormone receptor activity; F:RNA polymerase II transcription factor activity, ligand-activated sequence-specific DNA binding; C:nucleus
TR69000|c2_g25_i1	1328	C	T	CT/TT	152/30	probable nuclear hormone receptor hr38	P:steroid hormone mediated signaling pathway; P:regulation of transcription from RNA polymerase II promoter; F:zinc ion binding; P:intracellular receptor signaling pathway; F:sequence-specific DNA binding; F:steroid hormone receptor activity; F:RNA polymerase II transcription factor activity, ligand-activated sequence-specific DNA binding; C:nucleus
TR69000|c2_g25_i1	1090	C	A	CC/AA	170/32	probable nuclear hormone receptor hr38	P:steroid hormone mediated signaling pathway; P:regulation of transcription from RNA polymerase II promoter; F:zinc ion binding; P:intracellular receptor signaling pathway; F:sequence-specific DNA binding; F:steroid hormone receptor activity; F:RNA polymerase II transcription factor activity, ligand-activated sequence-specific DNA binding; C:nucleus
TR69000|c2_g25_i1	1657	A	T	AT/TT	173/22	probable nuclear hormone receptor hr38	P:steroid hormone mediated signaling pathway; P:regulation of transcription from RNA polymerase II promoter; F:zinc ion binding; P:intracellular receptor signaling pathway; F:sequence-specific DNA binding; F:steroid hormone receptor activity; F:RNA polymerase II transcription factor activity, ligand-activated sequence-specific DNA binding; C:nucleus
TR69000|c2_g25_i1	1080	C	T	TT/CC	191/34	probable nuclear hormone receptor hr38	P:steroid hormone mediated signaling pathway; P:regulation of transcription from RNA polymerase II promoter; F:zinc ion binding; P:intracellular receptor signaling pathway; F:sequence-specific DNA binding; F:steroid hormone receptor activity; F:RNA polymerase II transcription factor activity, ligand-activated sequence-specific DNA binding; C:nucleus
TR69000|c2_g25_i1	795	A	T	AT/TT	208/76	probable nuclear hormone receptor hr38	P:steroid hormone mediated signaling pathway; P:regulation of transcription from RNA polymerase II promoter; F:zinc ion binding; P:intracellular receptor signaling pathway; F:sequence-specific DNA binding; F:steroid hormone receptor activity; F:RNA polymerase II transcription factor activity, ligand-activated sequence-specific DNA binding; C:nucleus
TR69000|c2_g25_i1	1825	T	C	TT/CC	253/42	probable nuclear hormone receptor hr38	P:steroid hormone mediated signaling pathway; P:regulation of transcription from RNA polymerase II promoter; F:zinc ion binding; P:intracellular receptor signaling pathway; F:sequence-specific DNA binding; F:steroid hormone receptor activity; F:RNA polymerase II transcription factor activity, ligand-activated sequence-specific DNA binding; C:nucleus
TR69490|c0_g1_i1	1164	C	A	CA/CC	734/880	hypoxia-inducible factor 1-alpha-like	P:response to stimulus; F:binding; P:single-organism cellular process; P:regulation of cellular process; P:transcription, DNA-templated
TR69490|c0_g1_i1	1710	G	T	GG/GT	1229/1119	hypoxia-inducible factor 1-alpha-like	P:response to stimulus; F:binding; P:single-organism cellular process; P:regulation of cellular process; P:transcription, DNA-templated
TR69490|c0_g1_i1	1714	C	T	CC/CT	1233/1128	hypoxia-inducible factor 1-alpha-like	P:response to stimulus; F:binding; P:single-organism cellular process; P:regulation of cellular process; P:transcription, DNA-templated
TR69490|c0_g1_i1	1652	T	C	TT/TC	1233/1138	hypoxia-inducible factor 1-alpha-like	P:response to stimulus; F:binding; P:single-organism cellular process; P:regulation of cellular process; P:transcription, DNA-templated
TR69490|c0_g1_i1	813	C	T	CC/CT	1279/1496	hypoxia-inducible factor 1-alpha-like	P:response to stimulus; F:binding; P:single-organism cellular process; P:regulation of cellular process; P:transcription, DNA-templated
TR69887|c0_g1_i1	715	A	T	AA/AT	1711/2599	phosphoglycerate kinase 1	F:phosphoglycerate kinase activity; F:ATP binding; P:glycolytic process; P:response to hypoxia
TR69887|c0_g1_i1	797	C	A	CA/CC	2178/3613	phosphoglycerate kinase 1	F:phosphoglycerate kinase activity; F:ATP binding; P:glycolytic process; P:response to hypoxia
TR69887|c0_g1_i1	150	A	G	AG/AA	3434/3938	phosphoglycerate kinase 1	F:phosphoglycerate kinase activity; F:ATP binding; P:glycolytic process; P:response to hypoxia
TR69993|c1_g1_i1	577	A	C	AC/AA	28/19	insulin-like growth factor 1 receptor	P:heart morphogenesis; P:insulin-like growth factor receptor signaling pathway; F:cysteine-type endopeptidase inhibitor activity involved in apoptotic process; F:iron-sulfur cluster binding; P:fin regeneration; P:protein autophosphorylation; F:phosphatidylinositol 3-kinase binding; F:insulin-like growth factor binding; P:negative regulation of cysteine-type endopeptidase activity involved in apop…
TR70989|c0_g2_i1	1153	C	G	CC/CG	164/49	eosinophil peroxidase-like	F:heme binding; F:peroxidase activity; P:oxidation-reduction process; P:response to oxidative stress
TR70989|c0_g2_i1	937	C	A	CC/CA	753/318	eosinophil peroxidase-like	F:heme binding; F:peroxidase activity; P:oxidation-reduction process; P:response to oxidative stress
TR72288|c0_g1_i1	1097	G	A	GA/GG	75/50	growth factor receptor-bound protein 2	F:epidermal growth factor receptor binding; C:Grb2-EGFR complex; C:vesicle membrane; P:insulin receptor signaling pathway; F:protein kinase binding; P:signal transduction in response to DNA damage; C:COP9 signalosome; F:ephrin receptor binding; P:branching involved in labyrinthine layer morphogenesis; P:regulation of MAPK cascade; P:cellular response to ionizing radiation; P:receptor internalizat…
TR72602|c0_g1_i1	561	G	T	GG/GT	16/14	dna polymerase subunit gamma- mitochondrial isoform x1	P:DNA repair; C:mitochondrion; P:DNA replication; F:ATP binding; F:aminoacyl-tRNA ligase activity; P:tRNA aminoacylation for protein translation
TR72602|c0_g1_i1	554	A	T	AA/AT	17/15	dna polymerase subunit gamma- mitochondrial isoform x1	P:DNA repair; C:mitochondrion; P:DNA replication; F:ATP binding; F:aminoacyl-tRNA ligase activity; P:tRNA aminoacylation for protein translation
TR73058|c2_g8_i1	188	C	A	CA/CC	91/269	superkiller viralicidic activity 2-like 2	F:nucleic acid binding; P:fin regeneration; F:ATP-dependent helicase activity; P:obsolete ATP catabolic process; F:ATP binding; P:positive regulation of cell division
TR73109|c0_g3_i1	1566	A	G	AA/AG	42/31	proteinase-activated receptor 3-like	P:blood coagulation; P:thrombin receptor signaling pathway; F:thrombin receptor activity; C:integral component of membrane
TR73109|c0_g3_i1	3324	G	T	GT/GG	63/15	proteinase-activated receptor 3-like	P:blood coagulation; P:thrombin receptor signaling pathway; F:thrombin receptor activity; C:integral component of membrane
TR73109|c0_g3_i1	1329	G	C	GC/GG	65/62	proteinase-activated receptor 3-like	P:blood coagulation; P:thrombin receptor signaling pathway; F:thrombin receptor activity; C:integral component of membrane
TR73109|c0_g3_i1	3191	C	T	CT/CC	96/31	proteinase-activated receptor 3-like	P:blood coagulation; P:thrombin receptor signaling pathway; F:thrombin receptor activity; C:integral component of membrane
TR73117|c15_g1_i2	513	A	G	AG/AA	106/214	cysteine and glycine-rich protein 1	P:JNK cascade; F:zinc ion binding; C:intracellular; P:heart morphogenesis; P:Wnt signaling pathway; P:cell migration involved in gastrulation; P:convergent extension involved in gastrulation
TR73117|c18_g1_i1	3823	T	C	TT/TC	90/114	complement component c6	P:immune response; C:membrane attack complex
TR73117|c18_g1_i1	782	T	A	AA/TA	164/566	complement component c6	P:immune response; C:membrane attack complex
TR73117|c18_g1_i1	787	T	C	CC/TC	169/537	complement component c6	P:immune response; C:membrane attack complex
TR73117|c18_g1_i1	281	A	G	AA/AG	321/1168	complement component c6	P:immune response; C:membrane attack complex
TR73117|c18_g1_i1	2605	G	T	GG/GT	382/614	complement component c6	P:immune response; C:membrane attack complex
TR73334|c1_g1_i11	221	A	G	AG/GG	113/36	h-2 class i histocompatibility q10 alpha chain-like	P:positive regulation of T cell mediated cytotoxicity; P:antigen processing and presentation of peptide antigen via MHC class I; F:peptide antigen binding; C:MHC class I protein complex
TR73334|c1_g1_i11	208	A	C	AC/CC	114/34	h-2 class i histocompatibility q10 alpha chain-like	P:positive regulation of T cell mediated cytotoxicity; P:antigen processing and presentation of peptide antigen via MHC class I; F:peptide antigen binding; C:MHC class I protein complex
TR73334|c1_g1_i11	209	A	C	AC/AA	120/37	h-2 class i histocompatibility q10 alpha chain-like	P:positive regulation of T cell mediated cytotoxicity; P:antigen processing and presentation of peptide antigen via MHC class I; F:peptide antigen binding; C:MHC class I protein complex
TR73334|c1_g1_i11	192	C	T	CC/TT	127/34	h-2 class i histocompatibility q10 alpha chain-like	P:positive regulation of T cell mediated cytotoxicity; P:antigen processing and presentation of peptide antigen via MHC class I; F:peptide antigen binding; C:MHC class I protein complex
TR73334|c1_g1_i2	1407	A	G	AA/AG	279/26	h-2 class i histocompatibility q10 alpha chain-like isoform x1	P:positive regulation of T cell mediated cytotoxicity; P:antigen processing and presentation of peptide antigen via MHC class I; F:peptide antigen binding; C:MHC class I protein complex
TR73334|c1_g1_i2	1506	C	T	CC/CT	369/60	h-2 class i histocompatibility q10 alpha chain-like isoform x1	P:positive regulation of T cell mediated cytotoxicity; P:antigen processing and presentation of peptide antigen via MHC class I; F:peptide antigen binding; C:MHC class I protein complex
TR73334|c1_g1_i2	1606	C	G	CC/CG	418/22	h-2 class i histocompatibility q10 alpha chain-like isoform x1	P:positive regulation of T cell mediated cytotoxicity; P:antigen processing and presentation of peptide antigen via MHC class I; F:peptide antigen binding; C:MHC class I protein complex
TR73334|c1_g1_i2	1925	A	T	AA/TT	437/829	h-2 class i histocompatibility q10 alpha chain-like isoform x1	P:positive regulation of T cell mediated cytotoxicity; P:antigen processing and presentation of peptide antigen via MHC class I; F:peptide antigen binding; C:MHC class I protein complex
TR73334|c1_g1_i2	1778	T	C	TT/CC	445/66	h-2 class i histocompatibility q10 alpha chain-like isoform x1	P:positive regulation of T cell mediated cytotoxicity; P:antigen processing and presentation of peptide antigen via MHC class I; F:peptide antigen binding; C:MHC class I protein complex
TR73334|c1_g1_i2	1781	A	T	AA/TT	446/67	h-2 class i histocompatibility q10 alpha chain-like isoform x1	P:positive regulation of T cell mediated cytotoxicity; P:antigen processing and presentation of peptide antigen via MHC class I; F:peptide antigen binding; C:MHC class I protein complex
TR73334|c1_g1_i2	1698	A	C	CC/AC	531/259	h-2 class i histocompatibility q10 alpha chain-like isoform x1	P:positive regulation of T cell mediated cytotoxicity; P:antigen processing and presentation of peptide antigen via MHC class I; F:peptide antigen binding; C:MHC class I protein complex
TR73334|c1_g1_i2	1865	T	A	TT/AA	536/909	h-2 class i histocompatibility q10 alpha chain-like isoform x1	P:positive regulation of T cell mediated cytotoxicity; P:antigen processing and presentation of peptide antigen via MHC class I; F:peptide antigen binding; C:MHC class I protein complex
TR73334|c1_g1_i2	1891	T	A	TT/TA	557/953	h-2 class i histocompatibility q10 alpha chain-like isoform x1	P:positive regulation of T cell mediated cytotoxicity; P:antigen processing and presentation of peptide antigen via MHC class I; F:peptide antigen binding; C:MHC class I protein complex
TR73334|c1_g1_i2	1749	C	T	CC/TT	584/559	h-2 class i histocompatibility q10 alpha chain-like isoform x1	P:positive regulation of T cell mediated cytotoxicity; P:antigen processing and presentation of peptide antigen via MHC class I; F:peptide antigen binding; C:MHC class I protein complex
TR73334|c1_g1_i2	1745	A	T	AA/TT	599/526	h-2 class i histocompatibility q10 alpha chain-like isoform x1	P:positive regulation of T cell mediated cytotoxicity; P:antigen processing and presentation of peptide antigen via MHC class I; F:peptide antigen binding; C:MHC class I protein complex
TR73334|c1_g1_i2	1817	G	T	GG/TT	617/952	h-2 class i histocompatibility q10 alpha chain-like isoform x1	P:positive regulation of T cell mediated cytotoxicity; P:antigen processing and presentation of peptide antigen via MHC class I; F:peptide antigen binding; C:MHC class I protein complex
TR73334|c1_g1_i4	1259	G	T	TT/GG	22/182	h-2 class i histocompatibility q10 alpha chain-like	P:positive regulation of T cell mediated cytotoxicity; P:antigen processing and presentation of peptide antigen via MHC class I; F:peptide antigen binding; C:MHC class I protein complex
TR73334|c1_g1_i4	1317	C	T	CT/TT	23/220	h-2 class i histocompatibility q10 alpha chain-like	P:positive regulation of T cell mediated cytotoxicity; P:antigen processing and presentation of peptide antigen via MHC class I; F:peptide antigen binding; C:MHC class I protein complex
TR73334|c1_g1_i9	562	G	T	GG/TT	28/34	h-2 class i histocompatibility q10 alpha chain-like	P:positive regulation of T cell mediated cytotoxicity; P:antigen processing and presentation of peptide antigen via MHC class I; F:peptide antigen binding; C:MHC class I protein complex
TR73334|c1_g1_i9	574	G	A	GG/AA	52/14	h-2 class i histocompatibility q10 alpha chain-like	P:positive regulation of T cell mediated cytotoxicity; P:antigen processing and presentation of peptide antigen via MHC class I; F:peptide antigen binding; C:MHC class I protein complex
TR73334|c1_g4_i1	98	G	T	GG/TT	48/28	class i histocompatibility f10 alpha chain-like isoform x2	P:positive regulation of T cell mediated cytotoxicity; P:antigen processing and presentation of peptide antigen via MHC class I; F:peptide antigen binding; C:MHC class I protein complex
TR73334|c1_g6_i1	143	A	G	AA/GG	118/294	class i histocompatibility f10 alpha chain-like isoform x2	P:positive regulation of T cell mediated cytotoxicity; P:antigen processing and presentation of peptide antigen via MHC class I; F:peptide antigen binding; C:MHC class I protein complex
TR73334|c1_g6_i1	156	G	A	GG/GA	160/258	class i histocompatibility f10 alpha chain-like isoform x2	P:positive regulation of T cell mediated cytotoxicity; P:antigen processing and presentation of peptide antigen via MHC class I; F:peptide antigen binding; C:MHC class I protein complex
TR73334|c1_g9_i1	191	T	G	GG/TG	888/227	h-2 class i histocompatibility q10 alpha chain-like	P:positive regulation of T cell mediated cytotoxicity; P:antigen processing and presentation of peptide antigen via MHC class I; F:peptide antigen binding; C:MHC class I protein complex
TR73334|c1_g9_i1	300	T	C	TC/CC	1000/87	h-2 class i histocompatibility q10 alpha chain-like	P:positive regulation of T cell mediated cytotoxicity; P:antigen processing and presentation of peptide antigen via MHC class I; F:peptide antigen binding; C:MHC class I protein complex
TR73334|c1_g9_i1	356	G	A	GG/GA	1143/66	h-2 class i histocompatibility q10 alpha chain-like	P:positive regulation of T cell mediated cytotoxicity; P:antigen processing and presentation of peptide antigen via MHC class I; F:peptide antigen binding; C:MHC class I protein complex
TR73334|c1_g9_i2	343	A	G	AA/GG	1100/16	h-2 class i histocompatibility q10 alpha chain-like	P:positive regulation of T cell mediated cytotoxicity; P:antigen processing and presentation of peptide antigen via MHC class I; F:peptide antigen binding; C:MHC class I protein complex
TR73334|c1_g9_i2	259	G	C	GG/CC	1561/26	h-2 class i histocompatibility q10 alpha chain-like	P:positive regulation of T cell mediated cytotoxicity; P:antigen processing and presentation of peptide antigen via MHC class I; F:peptide antigen binding; C:MHC class I protein complex
TR73334|c1_g9_i2	258	T	C	TT/CC	1575/26	h-2 class i histocompatibility q10 alpha chain-like	P:positive regulation of T cell mediated cytotoxicity; P:antigen processing and presentation of peptide antigen via MHC class I; F:peptide antigen binding; C:MHC class I protein complex
TR73334|c1_g9_i3	222	T	C	TT/CC	501/36	class i histocompatibility f10 alpha chain-like	P:positive regulation of T cell mediated cytotoxicity; P:antigen processing and presentation of peptide antigen via MHC class I; F:peptide antigen binding; C:MHC class I protein complex
TR73334|c1_g9_i3	201	G	T	GG/TT	554/50	class i histocompatibility f10 alpha chain-like	P:positive regulation of T cell mediated cytotoxicity; P:antigen processing and presentation of peptide antigen via MHC class I; F:peptide antigen binding; C:MHC class I protein complex
TR73334|c1_g9_i4	121	G	A	AA/GA	577/469	h-2 class i histocompatibility q10 alpha chain-like	P:positive regulation of T cell mediated cytotoxicity; P:antigen processing and presentation of peptide antigen via MHC class I; F:peptide antigen binding; C:MHC class I protein complex
TR73334|c1_g9_i4	132	T	G	TT/TG	604/471	h-2 class i histocompatibility q10 alpha chain-like	P:positive regulation of T cell mediated cytotoxicity; P:antigen processing and presentation of peptide antigen via MHC class I; F:peptide antigen binding; C:MHC class I protein complex
TR73334|c1_g9_i4	260	T	C	TT/CC	617/124	h-2 class i histocompatibility q10 alpha chain-like	P:positive regulation of T cell mediated cytotoxicity; P:antigen processing and presentation of peptide antigen via MHC class I; F:peptide antigen binding; C:MHC class I protein complex
TR73334|c1_g9_i4	266	A	G	AA/GG	629/136	h-2 class i histocompatibility q10 alpha chain-like	P:positive regulation of T cell mediated cytotoxicity; P:antigen processing and presentation of peptide antigen via MHC class I; F:peptide antigen binding; C:MHC class I protein complex
TR73334|c1_g9_i4	297	A	G	GG/AA	637/177	h-2 class i histocompatibility q10 alpha chain-like	P:positive regulation of T cell mediated cytotoxicity; P:antigen processing and presentation of peptide antigen via MHC class I; F:peptide antigen binding; C:MHC class I protein complex
TR73607|c0_g3_i2	1300	G	T	GT/GG	43/62	macrophage colony-stimulating factor 1 receptor 2-like isoform x1	P:defense response; P:protein phosphorylation; P:immune system process; F:protein tyrosine kinase activity; F:nucleotide binding; C:membrane
TR74931|c0_g1_i1	351	G	A	GG/GA	93/73	ap-2 complex subunit mu isoform x2	P:axon guidance; C:clathrin-coated endocytic vesicle membrane; P:negative regulation of epidermal growth factor receptor signaling pathway; F:protein binding; C:clathrin adaptor complex; P:neurotrophin TRK receptor signaling pathway; C:lysosomal membrane; P:intracellular protein transport; C:cytosol; C:coated pit; P:antigen processing and presentation of exogenous peptide antigen via MHC class II…
TR74961|c0_g1_i1	324	G	A	GG/AA	11/11	c-x-c chemokine receptor type 4-like	P:chemotaxis; P:neutrophil activation; P:chemokine-mediated signaling pathway; F:C-X-C chemokine receptor activity; P:G-protein coupled receptor signaling pathway; C:integral component of membrane
TR75273|c0_g1_i1	5328	C	A	CA/CC	47/47	sortilin-like	C:integral component of membrane; P:transport; P:response to chemical
TR75273|c0_g1_i1	4409	G	T	GT/GG	201/219	sortilin-like	C:integral component of membrane; P:transport; P:response to chemical
TR7535|c0_g1_i1	1813	A	T	AA/AT	75/65	neuromodulin isoform x1	P:regulation of growth; P:tissue regeneration
TR7535|c0_g1_i1	1265	T	C	TT/TC	84/43	neuromodulin isoform x1	P:regulation of growth; P:tissue regeneration
TR7535|c0_g1_i1	1251	T	C	TT/TC	116/60	neuromodulin isoform x1	P:regulation of growth; P:tissue regeneration
TR7535|c0_g1_i1	1330	C	G	CG/CC	117/56	neuromodulin isoform x1	P:regulation of growth; P:tissue regeneration
TR7535|c0_g1_i1	1346	C	T	CC/CT	123/54	neuromodulin isoform x1	P:regulation of growth; P:tissue regeneration
TR7535|c0_g1_i1	615	G	A	GG/GA	136/82	neuromodulin isoform x1	P:regulation of growth; P:tissue regeneration
TR7535|c0_g1_i1	425	A	G	AA/AG	158/89	neuromodulin isoform x1	P:regulation of growth; P:tissue regeneration
TR76288|c1_g1_i1	1328	C	T	CT/CC	499/395	calmodulin	P:positive regulation of ryanodine-sensitive calcium-release channel activity; P:detection of calcium ion; P:regulation of heart rate; P:neurotrophin TRK receptor signaling pathway; P:glucose metabolic process; F:phosphatidylinositol 3-kinase binding; F:nitric-oxide synthase binding; P:regulation of cell communication by electrical coupling involved in cardiac conduction; C:growth cone; P:positiv…
TR76288|c1_g1_i1	1249	C	T	CT/CC	748/637	calmodulin	P:positive regulation of ryanodine-sensitive calcium-release channel activity; P:detection of calcium ion; P:regulation of heart rate; P:neurotrophin TRK receptor signaling pathway; P:glucose metabolic process; F:phosphatidylinositol 3-kinase binding; F:nitric-oxide synthase binding; P:regulation of cell communication by electrical coupling involved in cardiac conduction; C:growth cone; P:positiv…
TR76288|c1_g1_i1	1980	G	A	GA/GG	1429/859	calmodulin	P:positive regulation of ryanodine-sensitive calcium-release channel activity; P:detection of calcium ion; P:regulation of heart rate; P:neurotrophin TRK receptor signaling pathway; P:glucose metabolic process; F:phosphatidylinositol 3-kinase binding; F:nitric-oxide synthase binding; P:regulation of cell communication by electrical coupling involved in cardiac conduction; C:growth cone; P:positiv…
TR76699|c7_g2_i6	306	T	C	TT/TC	18/10	serine threonine-protein kinase tao3 isoform x1	P:positive regulation of JUN kinase activity; F:protein binding; P:activation of MAPKK activity; P:G2 DNA damage checkpoint; P:negative regulation of protein kinase activity; P:negative regulation of JNK cascade; P:protein autophosphorylation; F:protein kinase inhibitor activity; F:MAP kinase kinase kinase activity; C:plasma membrane; F:ATP binding; P:DNA repair; C:mitochondrion
TR76700|c0_g1_i2	780	C	T	CC/CT	98/95	opsin protein	F:G-protein coupled receptor activity; P:phototransduction; P:protein-chromophore linkage; P:G-protein coupled receptor signaling pathway; F:photoreceptor activity; P:visual perception; C:integral component of membrane
TR76700|c0_g1_i2	1231	A	G	AA/AG	220/149	opsin protein	F:G-protein coupled receptor activity; P:phototransduction; P:protein-chromophore linkage; P:G-protein coupled receptor signaling pathway; F:photoreceptor activity; P:visual perception; C:integral component of membrane
TR76704|c0_g1_i1	870	G	A	GG/GA	640/676	ubiquitin fusion degradation protein 1 homolog	P:response to chemical; P:ubiquitin-dependent protein catabolic process
TR7800|c0_g1_i3	77	C	A	AA/CA	10/12	low quality protein: phospholipid hydroperoxide glutathione mitochondrial	F:glutathione peroxidase activity; P:response to oxidative stress; P:oxidation-reduction process
TR79282|c0_g13_i1	917	C	T	TT/CC	286/257	sec1 family domain-containing protein 1	P:fin regeneration; P:vesicle docking involved in exocytosis
TR79282|c0_g17_i1	61	G	C	CC/GG	39/40	sec1 family domain-containing protein 1	P:fin regeneration; P:vesicle docking involved in exocytosis
TR79282|c0_g17_i1	77	G	C	CC/GG	43/41	sec1 family domain-containing protein 1	P:fin regeneration; P:vesicle docking involved in exocytosis
TR79334|c0_g1_i1	1281	T	G	GG/TT	65/143	c-c motif chemokine 20-like	P:immune response; C:extracellular region; P:cell chemotaxis; F:chemokine activity
TR79351|c1_g1_i1	96	G	A	GG/GA	190/96	histone h1-like	C:nucleosome; P:defense response to bacterium; F:DNA binding; P:nucleosome assembly; C:extracellular region; C:nucleus
TR79432|c0_g1_i1	1587	C	T	CT/CC	43/29	nuclear receptor subfamily 2 group f member 5	P:steroid hormone mediated signaling pathway; P:regulation of transcription from RNA polymerase II promoter; F:zinc ion binding; P:intracellular receptor signaling pathway; F:sequence-specific DNA binding; P:response to retinoic acid; F:steroid hormone receptor activity; F:RNA polymerase II transcription factor activity, ligand-activated sequence-specific DNA binding; C:nucleus
TR79667|c0_g1_i1	951	T	C	TC/TT	181/201	translation initiation factor eif-2b subunit gamma	P:regulation of GTPase activity; P:translational initiation; F:nucleotidyltransferase activity; P:cellular response to stimulus; P:oligodendrocyte development; F:translation initiation factor activity; C:eukaryotic translation initiation factor 2B complex; F:guanyl-nucleotide exchange factor activity
TR79667|c0_g1_i1	1184	G	C	GC/GG	201/224	translation initiation factor eif-2b subunit gamma	P:regulation of GTPase activity; P:translational initiation; F:nucleotidyltransferase activity; P:cellular response to stimulus; P:oligodendrocyte development; F:translation initiation factor activity; C:eukaryotic translation initiation factor 2B complex; F:guanyl-nucleotide exchange factor activity
TR8055|c2_g1_i1	1251	C	T	CC/CT	32/26	aortic smooth muscle	P:response to virus; P:skeletal muscle fiber development; F:protein binding; C:actin filament; C:striated muscle thin filament; C:cytosol; P:skeletal muscle thin filament assembly; P:glomerular mesangial cell development; C:stress fiber; C:smooth muscle contractile fiber; F:ATP binding; P:regulation of blood pressure; F:structural constituent of cytoskeleton; P:vascular smooth muscle contraction
TR8055|c2_g1_i1	294	T	G	TT/TG	134/243	aortic smooth muscle	P:response to virus; P:skeletal muscle fiber development; F:protein binding; C:actin filament; C:striated muscle thin filament; C:cytosol; P:skeletal muscle thin filament assembly; P:glomerular mesangial cell development; C:stress fiber; C:smooth muscle contractile fiber; F:ATP binding; P:regulation of blood pressure; F:structural constituent of cytoskeleton; P:vascular smooth muscle contraction
TR8055|c2_g1_i1	742	A	G	AG/AA	175/409	aortic smooth muscle	P:response to virus; P:skeletal muscle fiber development; F:protein binding; C:actin filament; C:striated muscle thin filament; C:cytosol; P:skeletal muscle thin filament assembly; P:glomerular mesangial cell development; C:stress fiber; C:smooth muscle contractile fiber; F:ATP binding; P:regulation of blood pressure; F:structural constituent of cytoskeleton; P:vascular smooth muscle contraction
TR8055|c2_g1_i1	784	A	T	AT/AA	185/427	aortic smooth muscle	P:response to virus; P:skeletal muscle fiber development; F:protein binding; C:actin filament; C:striated muscle thin filament; C:cytosol; P:skeletal muscle thin filament assembly; P:glomerular mesangial cell development; C:stress fiber; C:smooth muscle contractile fiber; F:ATP binding; P:regulation of blood pressure; F:structural constituent of cytoskeleton; P:vascular smooth muscle contraction
TR8055|c2_g1_i1	1146	C	T	CC/CT	298/636	aortic smooth muscle	P:response to virus; P:skeletal muscle fiber development; F:protein binding; C:actin filament; C:striated muscle thin filament; C:cytosol; P:skeletal muscle thin filament assembly; P:glomerular mesangial cell development; C:stress fiber; C:smooth muscle contractile fiber; F:ATP binding; P:regulation of blood pressure; F:structural constituent of cytoskeleton; P:vascular smooth muscle contraction
TR8055|c2_g1_i1	1053	G	A	GG/GA	376/677	aortic smooth muscle	P:response to virus; P:skeletal muscle fiber development; F:protein binding; C:actin filament; C:striated muscle thin filament; C:cytosol; P:skeletal muscle thin filament assembly; P:glomerular mesangial cell development; C:stress fiber; C:smooth muscle contractile fiber; F:ATP binding; P:regulation of blood pressure; F:structural constituent of cytoskeleton; P:vascular smooth muscle contraction
TR8055|c2_g1_i1	929	C	A	CC/CA	396/769	aortic smooth muscle	P:response to virus; P:skeletal muscle fiber development; F:protein binding; C:actin filament; C:striated muscle thin filament; C:cytosol; P:skeletal muscle thin filament assembly; P:glomerular mesangial cell development; C:stress fiber; C:smooth muscle contractile fiber; F:ATP binding; P:regulation of blood pressure; F:structural constituent of cytoskeleton; P:vascular smooth muscle contraction
TR80845|c0_g1_i1	1305	G	C	GC/GG	47/28	proteinase-activated receptor 2-like	P:blood coagulation; P:thrombin receptor signaling pathway; F:thrombin receptor activity; C:integral component of membrane
TR80856|c0_g1_i1	1283	T	G	TT/TG	84/13	c-c motif chemokine 3-like	P:immune response; C:extracellular space; P:cell chemotaxis; F:chemokine activity
TR8086|c1_g3_i1	751	G	T	TT/GT	42/24	mhc class ii antigen alpha chain	P:immune response; C:integral component of membrane; P:antigen processing and presentation of peptide or polysaccharide antigen via MHC class II; C:MHC class II protein complex
TR8086|c1_g3_i1	82	C	T	CT/CC	228/421	mhc class ii antigen alpha chain	P:immune response; C:integral component of membrane; P:antigen processing and presentation of peptide or polysaccharide antigen via MHC class II; C:MHC class II protein complex
TR8086|c1_g3_i1	669	A	T	AA/TT	391/79	mhc class ii antigen alpha chain	P:immune response; C:integral component of membrane; P:antigen processing and presentation of peptide or polysaccharide antigen via MHC class II; C:MHC class II protein complex
TR8086|c1_g3_i1	161	T	G	TG/TT	405/710	mhc class ii antigen alpha chain	P:immune response; C:integral component of membrane; P:antigen processing and presentation of peptide or polysaccharide antigen via MHC class II; C:MHC class II protein complex
TR8086|c1_g3_i1	668	A	C	AA/AC	415/78	mhc class ii antigen alpha chain	P:immune response; C:integral component of membrane; P:antigen processing and presentation of peptide or polysaccharide antigen via MHC class II; C:MHC class II protein complex
TR8086|c1_g3_i1	667	G	A	GG/GA	427/78	mhc class ii antigen alpha chain	P:immune response; C:integral component of membrane; P:antigen processing and presentation of peptide or polysaccharide antigen via MHC class II; C:MHC class II protein complex
TR8086|c1_g3_i2	772	T	G	TT/TG	118/17	mhc class ii antigen alpha chain	P:immune response; C:integral component of membrane; P:antigen processing and presentation of peptide or polysaccharide antigen via MHC class II; C:MHC class II protein complex
TR8086|c1_g3_i2	14	G	A	GG/GA	305/58	mhc class ii antigen alpha chain	P:immune response; C:integral component of membrane; P:antigen processing and presentation of peptide or polysaccharide antigen via MHC class II; C:MHC class II protein complex
TR8086|c1_g3_i2	754	G	T	GG/GT	346/15	mhc class ii antigen alpha chain	P:immune response; C:integral component of membrane; P:antigen processing and presentation of peptide or polysaccharide antigen via MHC class II; C:MHC class II protein complex
TR8086|c1_g3_i2	82	C	T	CC/CT	807/158	mhc class ii antigen alpha chain	P:immune response; C:integral component of membrane; P:antigen processing and presentation of peptide or polysaccharide antigen via MHC class II; C:MHC class II protein complex
TR8086|c1_g3_i2	149	C	T	CC/CT	1476/272	mhc class ii antigen alpha chain	P:immune response; C:integral component of membrane; P:antigen processing and presentation of peptide or polysaccharide antigen via MHC class II; C:MHC class II protein complex
TR8086|c1_g3_i2	161	T	G	TT/TG	1523/303	mhc class ii antigen alpha chain	P:immune response; C:integral component of membrane; P:antigen processing and presentation of peptide or polysaccharide antigen via MHC class II; C:MHC class II protein complex
TR8086|c1_g3_i2	530	A	C	AA/AC	1624/15	mhc class ii antigen alpha chain	P:immune response; C:integral component of membrane; P:antigen processing and presentation of peptide or polysaccharide antigen via MHC class II; C:MHC class II protein complex
TR8086|c1_g3_i2	410	T	C	TT/CC	1777/251	mhc class ii antigen alpha chain	P:immune response; C:integral component of membrane; P:antigen processing and presentation of peptide or polysaccharide antigen via MHC class II; C:MHC class II protein complex
TR8086|c1_g3_i2	501	A	T	AA/TT	1820/164	mhc class ii antigen alpha chain	P:immune response; C:integral component of membrane; P:antigen processing and presentation of peptide or polysaccharide antigen via MHC class II; C:MHC class II protein complex
TR8086|c1_g3_i2	404	G	C	GG/CC	1953/288	mhc class ii antigen alpha chain	P:immune response; C:integral component of membrane; P:antigen processing and presentation of peptide or polysaccharide antigen via MHC class II; C:MHC class II protein complex
TR8086|c1_g3_i3	530	C	A	AA/CC	26/599	mhc class ii antigen	P:immune response; C:integral component of membrane; P:antigen processing and presentation of peptide or polysaccharide antigen via MHC class II; C:MHC class II protein complex
TR8086|c1_g3_i3	508	C	A	AA/CC	28/772	mhc class ii antigen	P:immune response; C:integral component of membrane; P:antigen processing and presentation of peptide or polysaccharide antigen via MHC class II; C:MHC class II protein complex
TR8086|c1_g3_i3	506	T	A	AA/TT	28/774	mhc class ii antigen	P:immune response; C:integral component of membrane; P:antigen processing and presentation of peptide or polysaccharide antigen via MHC class II; C:MHC class II protein complex
TR8086|c1_g3_i3	456	T	A	AA/TT	29/924	mhc class ii antigen	P:immune response; C:integral component of membrane; P:antigen processing and presentation of peptide or polysaccharide antigen via MHC class II; C:MHC class II protein complex
TR8086|c1_g3_i4	589	C	A	CC/AA	415/17	mhc class ii antigen	P:immune response; C:integral component of membrane; P:antigen processing and presentation of peptide or polysaccharide antigen via MHC class II; C:MHC class II protein complex
TR8086|c1_g3_i4	588	A	T	AA/TT	421/18	mhc class ii antigen	P:immune response; C:integral component of membrane; P:antigen processing and presentation of peptide or polysaccharide antigen via MHC class II; C:MHC class II protein complex
TR8086|c1_g3_i4	530	C	A	CC/AA	1086/17	mhc class ii antigen	P:immune response; C:integral component of membrane; P:antigen processing and presentation of peptide or polysaccharide antigen via MHC class II; C:MHC class II protein complex
TR8086|c1_g3_i4	511	C	G	GG/CC	1182/13	mhc class ii antigen	P:immune response; C:integral component of membrane; P:antigen processing and presentation of peptide or polysaccharide antigen via MHC class II; C:MHC class II protein complex
TR8086|c1_g3_i4	508	C	G	GG/CC	1191/13	mhc class ii antigen	P:immune response; C:integral component of membrane; P:antigen processing and presentation of peptide or polysaccharide antigen via MHC class II; C:MHC class II protein complex
TR8086|c1_g3_i4	404	G	C	GG/CC	1804/134	mhc class ii antigen	P:immune response; C:integral component of membrane; P:antigen processing and presentation of peptide or polysaccharide antigen via MHC class II; C:MHC class II protein complex
TR8086|c1_g3_i5	322	G	C	CC/GG	12/434	mhc class ii antigen alpha chain	P:immune response; C:integral component of membrane; P:antigen processing and presentation of peptide or polysaccharide antigen via MHC class II; C:MHC class II protein complex
TR8086|c1_g3_i5	323	A	G	GG/AA	12/436	mhc class ii antigen alpha chain	P:immune response; C:integral component of membrane; P:antigen processing and presentation of peptide or polysaccharide antigen via MHC class II; C:MHC class II protein complex
TR8086|c1_g3_i5	267	C	G	CG/CC	17/641	mhc class ii antigen alpha chain	P:immune response; C:integral component of membrane; P:antigen processing and presentation of peptide or polysaccharide antigen via MHC class II; C:MHC class II protein complex
TR8086|c1_g3_i5	390	C	A	CC/AA	21/204	mhc class ii antigen alpha chain	P:immune response; C:integral component of membrane; P:antigen processing and presentation of peptide or polysaccharide antigen via MHC class II; C:MHC class II protein complex
TR8086|c1_g3_i5	385	C	T	TT/CC	22/212	mhc class ii antigen alpha chain	P:immune response; C:integral component of membrane; P:antigen processing and presentation of peptide or polysaccharide antigen via MHC class II; C:MHC class II protein complex
TR8086|c1_g3_i5	377	A	C	CC/AA	22/257	mhc class ii antigen alpha chain	P:immune response; C:integral component of membrane; P:antigen processing and presentation of peptide or polysaccharide antigen via MHC class II; C:MHC class II protein complex
TR8086|c1_g3_i5	367	G	C	GG/CC	23/316	mhc class ii antigen alpha chain	P:immune response; C:integral component of membrane; P:antigen processing and presentation of peptide or polysaccharide antigen via MHC class II; C:MHC class II protein complex
TR8086|c1_g3_i6	296	T	C	TT/TC	29/99	mhc class ii antigen	P:immune response; C:integral component of membrane; P:antigen processing and presentation of peptide or polysaccharide antigen via MHC class II; C:MHC class II protein complex
TR8086|c1_g3_i6	290	A	C	AA/CC	31/126	mhc class ii antigen	P:immune response; C:integral component of membrane; P:antigen processing and presentation of peptide or polysaccharide antigen via MHC class II; C:MHC class II protein complex
TR81014|c0_g2_i1	1433	C	A	CC/CA	26/18	opsin-3	F:G-protein coupled receptor activity; P:phototransduction; P:protein-chromophore linkage; P:G-protein coupled receptor signaling pathway; F:photoreceptor activity; P:visual perception; C:integral component of membrane
TR81483|c4_g1_i2	2583	T	A	TT/TA	77/93	aryl hydrocarbon receptor nuclear translocator-like protein 1	P:photoperiodism; P:positive regulation of transcription, DNA-templated; F:signal transducer activity; C:transcription factor complex; P:circadian rhythm; F:DNA binding; F:protein dimerization activity; F:transcription factor activity, sequence-specific DNA binding; P:signal transduction; C:cytoplasm; P:negative regulation of transcription, DNA-templated; C:nucleus
TR81492|c0_g2_i2	1127	G	A	GG/GA	20/30	b2 bradykinin receptor-like	P:biological regulation; P:single-organism process; P:response to stimulus; F:signal transducer activity
TR81492|c0_g2_i2	1217	A	G	AA/AG	24/22	b2 bradykinin receptor-like	P:biological regulation; P:single-organism process; P:response to stimulus; F:signal transducer activity
TR81523|c1_g2_i2	493	G	A	GA/GG	50/19	peroxisome proliferator-activated receptor alpha-like	P:steroid hormone mediated signaling pathway; P:regulation of transcription from RNA polymerase II promoter; F:zinc ion binding; P:intracellular receptor signaling pathway; F:sequence-specific DNA binding; F:steroid hormone receptor activity; F:RNA polymerase II transcription factor activity, ligand-activated sequence-specific DNA binding; C:nucleus
TR81523|c1_g2_i2	1224	A	G	AA/AG	93/28	peroxisome proliferator-activated receptor alpha-like	P:steroid hormone mediated signaling pathway; P:regulation of transcription from RNA polymerase II promoter; F:zinc ion binding; P:intracellular receptor signaling pathway; F:sequence-specific DNA binding; F:steroid hormone receptor activity; F:RNA polymerase II transcription factor activity, ligand-activated sequence-specific DNA binding; C:nucleus
TR81523|c1_g2_i2	1356	A	C	AA/AC	100/19	peroxisome proliferator-activated receptor alpha-like	P:steroid hormone mediated signaling pathway; P:regulation of transcription from RNA polymerase II promoter; F:zinc ion binding; P:intracellular receptor signaling pathway; F:sequence-specific DNA binding; F:steroid hormone receptor activity; F:RNA polymerase II transcription factor activity, ligand-activated sequence-specific DNA binding; C:nucleus
TR81847|c0_g1_i1	424	G	A	GG/GA	207/16	viperin	C:endoplasmic reticulum membrane; F:metal ion binding; P:defense response to virus; P:innate immune response; C:lipid particle; F:4 iron, 4 sulfur cluster binding; P:metabolic process; F:catalytic activity
TR81847|c0_g1_i1	808	C	G	CC/CG	338/43	viperin	C:endoplasmic reticulum membrane; F:metal ion binding; P:defense response to virus; P:innate immune response; C:lipid particle; F:4 iron, 4 sulfur cluster binding; P:metabolic process; F:catalytic activity
TR82147|c0_g1_i1	2182	G	A	AA/GG	284/354	liver-expressed antimicrobial peptide 2-like	P:defense response to bacterium
TR82147|c0_g1_i1	759	T	C	TC/TT	1389/786	liver-expressed antimicrobial peptide 2-like	P:defense response to bacterium
TR82147|c0_g1_i1	2526	T	G	GG/TT	1823/2048	liver-expressed antimicrobial peptide 2-like	P:defense response to bacterium
TR82147|c0_g1_i1	1610	C	A	CA/CC	1988/1565	liver-expressed antimicrobial peptide 2-like	P:defense response to bacterium
TR82147|c0_g1_i1	1167	G	A	GG/AA	2365/1273	liver-expressed antimicrobial peptide 2-like	P:defense response to bacterium
TR82147|c0_g1_i1	1938	A	C	AC/AA	3789/2845	liver-expressed antimicrobial peptide 2-like	P:defense response to bacterium
TR82910|c0_g1_i1	294	C	T	CC/CT	70/35	stromal cell-derived factor 1-like	P:immune response; C:extracellular region; P:cell chemotaxis; F:chemokine activity
TR83133|c0_g1_i1	621	T	C	TC/TT	70/382	cystine glutamate transporter	P:amino acid transmembrane transport; F:amino acid transmembrane transporter activity; P:platelet aggregation; C:integral component of membrane; P:response to toxic substance
TR83133|c0_g1_i1	979	C	T	CT/CC	147/740	cystine glutamate transporter	P:amino acid transmembrane transport; F:amino acid transmembrane transporter activity; P:platelet aggregation; C:integral component of membrane; P:response to toxic substance
TR83749|c0_g1_i1	904	G	A	GA/GG	146/204	zinc transporter 5	C:integral component of membrane; P:ion transmembrane transport; F:cation transmembrane transporter activity; P:cation transport; P:response to zinc ion
TR84157|c0_g1_i1	3210	T	G	TG/TT	19/19	dna polymerase beta	P:DNA-dependent DNA replication; F:DNA-directed DNA polymerase activity; F:DNA binding; P:DNA repair
TR84157|c0_g1_i1	2493	G	C	GC/GG	52/65	dna polymerase beta	P:DNA-dependent DNA replication; F:DNA-directed DNA polymerase activity; F:DNA binding; P:DNA repair
TR84157|c0_g1_i1	3016	A	T	AA/AT	69/60	dna polymerase beta	P:DNA-dependent DNA replication; F:DNA-directed DNA polymerase activity; F:DNA binding; P:DNA repair
TR84457|c0_g1_i1	177	C	T	CC/CT	356/197	cytochrome b5	F:heme binding; F:metal ion binding; P:response to chemical
TR84521|c0_g1_i1	215	A	G	AG/AA	88/172	heat shock protein beta-1-like	P:response to stress
TR84521|c0_g1_i1	586	T	G	TG/TT	249/405	heat shock protein beta-1-like	P:response to stress
TR85270|c0_g2_i1	1665	A	G	AG/AA	29/15	structural maintenance of chromosomes protein 5	C:chromosome, telomeric region; C:Smc5-Smc6 complex; P:cellular senescence; C:PML body; P:double-strand break repair via homologous recombination; P:positive regulation of maintenance of mitotic sister chromatid cohesion; P:telomere maintenance via recombination; P:positive regulation of mitotic metaphase/anaphase transition; F:ATP binding
TR85276|c0_g1_i1	2355	T	A	TA/TT	23/20	ras-related protein rab-3a	C:acrosomal vesicle; P:lung development; P:response to electrical stimulus; P:axonogenesis; P:post-embryonic development; F:GTP binding; P:protein transport; P:respiratory system process; P:synaptic vesicle maturation; P:small GTPase mediated signal transduction; P:regulation of synaptic vesicle fusion to presynaptic membrane; P:sensory perception of touch; C:synaptic vesicle; P:mitochondrion org…
TR85276|c0_g1_i1	1928	T	C	TC/TT	30/22	ras-related protein rab-3a	C:acrosomal vesicle; P:lung development; P:response to electrical stimulus; P:axonogenesis; P:post-embryonic development; F:GTP binding; P:protein transport; P:respiratory system process; P:synaptic vesicle maturation; P:small GTPase mediated signal transduction; P:regulation of synaptic vesicle fusion to presynaptic membrane; P:sensory perception of touch; C:synaptic vesicle; P:mitochondrion org…
TR85276|c0_g1_i1	2754	A	T	AT/AA	47/27	ras-related protein rab-3a	C:acrosomal vesicle; P:lung development; P:response to electrical stimulus; P:axonogenesis; P:post-embryonic development; F:GTP binding; P:protein transport; P:respiratory system process; P:synaptic vesicle maturation; P:small GTPase mediated signal transduction; P:regulation of synaptic vesicle fusion to presynaptic membrane; P:sensory perception of touch; C:synaptic vesicle; P:mitochondrion org…
TR85276|c0_g1_i1	2012	G	A	GG/GA	82/71	ras-related protein rab-3a	C:acrosomal vesicle; P:lung development; P:response to electrical stimulus; P:axonogenesis; P:post-embryonic development; F:GTP binding; P:protein transport; P:respiratory system process; P:synaptic vesicle maturation; P:small GTPase mediated signal transduction; P:regulation of synaptic vesicle fusion to presynaptic membrane; P:sensory perception of touch; C:synaptic vesicle; P:mitochondrion org…
TR85276|c0_g1_i1	3486	A	T	AA/AT	111/41	ras-related protein rab-3a	C:acrosomal vesicle; P:lung development; P:response to electrical stimulus; P:axonogenesis; P:post-embryonic development; F:GTP binding; P:protein transport; P:respiratory system process; P:synaptic vesicle maturation; P:small GTPase mediated signal transduction; P:regulation of synaptic vesicle fusion to presynaptic membrane; P:sensory perception of touch; C:synaptic vesicle; P:mitochondrion org…
TR85276|c0_g1_i1	1722	C	T	CC/CT	155/86	ras-related protein rab-3a	C:acrosomal vesicle; P:lung development; P:response to electrical stimulus; P:axonogenesis; P:post-embryonic development; F:GTP binding; P:protein transport; P:respiratory system process; P:synaptic vesicle maturation; P:small GTPase mediated signal transduction; P:regulation of synaptic vesicle fusion to presynaptic membrane; P:sensory perception of touch; C:synaptic vesicle; P:mitochondrion org…
TR8548|c0_g1_i1	1082	T	C	TC/TT	21/35	interleukin-8-like	P:immune response; C:extracellular region; P:cell chemotaxis; F:chemokine activity
TR8548|c0_g1_i1	675	T	C	TT/TC	103/137	interleukin-8-like	P:immune response; C:extracellular region; P:cell chemotaxis; F:chemokine activity
TR85955|c0_g1_i1	1741	T	C	TT/TC	42/67	interleukin enhancer-binding factor 2	P:immune response; F:RNA binding; P:metabolic process; F:ATP binding; F:transferase activity
TR85955|c0_g1_i1	101	G	T	GT/GG	241/265	interleukin enhancer-binding factor 2	P:immune response; F:RNA binding; P:metabolic process; F:ATP binding; F:transferase activity
TR86246|c0_g1_i1	362	C	T	CC/CT	45/25	c-x-c motif chemokine 6-like	P:immune response; C:extracellular region; P:cell chemotaxis; F:chemokine activity
TR86246|c0_g1_i2	343	C	G	CC/CG	406/31	c-x-c motif chemokine 6-like	P:immune response; C:extracellular region; P:cell chemotaxis; F:chemokine activity
TR86246|c0_g1_i2	386	G	A	GG/GA	417/28	c-x-c motif chemokine 6-like	P:immune response; C:extracellular region; P:cell chemotaxis; F:chemokine activity
TR86314|c0_g1_i1	3676	T	G	TG/TT	34/31	integrin beta-3	P:platelet aggregation; C:integrin complex; P:angiogenesis involved in wound healing; P:integrin-mediated signaling pathway; P:cell-substrate junction assembly; F:receptor activity; P:cell-matrix adhesion; P:regulation of cell migration
TR86314|c0_g1_i1	3997	G	A	GA/GG	48/32	integrin beta-3	P:platelet aggregation; C:integrin complex; P:angiogenesis involved in wound healing; P:integrin-mediated signaling pathway; P:cell-substrate junction assembly; F:receptor activity; P:cell-matrix adhesion; P:regulation of cell migration
TR86314|c0_g1_i1	668	T	A	TA/TT	48/135	integrin beta-3	P:platelet aggregation; C:integrin complex; P:angiogenesis involved in wound healing; P:integrin-mediated signaling pathway; P:cell-substrate junction assembly; F:receptor activity; P:cell-matrix adhesion; P:regulation of cell migration
TR86314|c0_g1_i1	2875	G	A	GA/GG	73/82	integrin beta-3	P:platelet aggregation; C:integrin complex; P:angiogenesis involved in wound healing; P:integrin-mediated signaling pathway; P:cell-substrate junction assembly; F:receptor activity; P:cell-matrix adhesion; P:regulation of cell migration
TR86334|c0_g1_i1	1317	T	G	TG/TT	3859/3920	troponin skeletal muscle-like	P:response to stress; F:calcium ion binding
TR86583|c0_g1_i2	1834	A	G	AG/AA	18/58	serine threonine-protein phosphatase 4 catalytic subunit	C:microtubule organizing center; C:protein phosphatase 4 complex; F:NF-kappaB-inducing kinase activity; P:dephosphorylation; F:metal ion binding; P:NIK/NF-kappaB signaling; P:signal transduction by protein phosphorylation; F:protein serine/threonine phosphatase activity; F:protein binding; P:regulation of double-strand break repair via homologous recombination; C:cytoplasm; C:nucleus; C:plasma me…
TR86583|c0_g1_i2	1815	A	G	GG/AA	26/76	serine threonine-protein phosphatase 4 catalytic subunit	C:microtubule organizing center; C:protein phosphatase 4 complex; F:NF-kappaB-inducing kinase activity; P:dephosphorylation; F:metal ion binding; P:NIK/NF-kappaB signaling; P:signal transduction by protein phosphorylation; F:protein serine/threonine phosphatase activity; F:protein binding; P:regulation of double-strand break repair via homologous recombination; C:cytoplasm; C:nucleus; C:plasma me…
TR86677|c0_g1_i1	35	C	T	CT/CC	127/98	calmodulin	P:positive regulation of ryanodine-sensitive calcium-release channel activity; P:detection of calcium ion; P:regulation of heart rate; P:neurotrophin TRK receptor signaling pathway; P:glucose metabolic process; F:phosphatidylinositol 3-kinase binding; F:nitric-oxide synthase binding; P:regulation of cell communication by electrical coupling involved in cardiac conduction; C:growth cone; P:protein…
TR86677|c0_g1_i1	386	A	T	AT/AA	1450/1473	calmodulin	P:positive regulation of ryanodine-sensitive calcium-release channel activity; P:detection of calcium ion; P:regulation of heart rate; P:neurotrophin TRK receptor signaling pathway; P:glucose metabolic process; F:phosphatidylinositol 3-kinase binding; F:nitric-oxide synthase binding; P:regulation of cell communication by electrical coupling involved in cardiac conduction; C:growth cone; P:protein…
TR87220|c0_g1_i1	849	C	T	CC/CT	44/32	26s proteasome non-atpase regulatory subunit 14	P:positive regulation of endopeptidase activity; P:regulation of proteasomal protein catabolic process; P:double-strand break repair via homologous recombination; P:double-strand break repair via nonhomologous end joining; F:proteasome binding; C:proteasome regulatory particle, lid subcomplex; F:acetolactate synthase activity; F:endopeptidase activator activity
TR87220|c0_g1_i1	2408	A	G	GG/AA	618/835	26s proteasome non-atpase regulatory subunit 14	P:positive regulation of endopeptidase activity; P:regulation of proteasomal protein catabolic process; P:double-strand break repair via homologous recombination; P:double-strand break repair via nonhomologous end joining; F:proteasome binding; C:proteasome regulatory particle, lid subcomplex; F:acetolactate synthase activity; F:endopeptidase activator activity
TR87220|c0_g1_i1	2357	G	T	GT/GG	664/990	26s proteasome non-atpase regulatory subunit 14	P:positive regulation of endopeptidase activity; P:regulation of proteasomal protein catabolic process; P:double-strand break repair via homologous recombination; P:double-strand break repair via nonhomologous end joining; F:proteasome binding; C:proteasome regulatory particle, lid subcomplex; F:acetolactate synthase activity; F:endopeptidase activator activity
TR87220|c0_g1_i1	2381	A	G	GG/AA	669/935	26s proteasome non-atpase regulatory subunit 14	P:positive regulation of endopeptidase activity; P:regulation of proteasomal protein catabolic process; P:double-strand break repair via homologous recombination; P:double-strand break repair via nonhomologous end joining; F:proteasome binding; C:proteasome regulatory particle, lid subcomplex; F:acetolactate synthase activity; F:endopeptidase activator activity
TR87220|c0_g1_i1	2624	T	C	TC/TT	754/1020	26s proteasome non-atpase regulatory subunit 14	P:positive regulation of endopeptidase activity; P:regulation of proteasomal protein catabolic process; P:double-strand break repair via homologous recombination; P:double-strand break repair via nonhomologous end joining; F:proteasome binding; C:proteasome regulatory particle, lid subcomplex; F:acetolactate synthase activity; F:endopeptidase activator activity
TR87280|c0_g1_i1	791	A	G	AA/AG	441/658	matrix metalloproteinase-9	P:response to bacterium; F:metalloendopeptidase activity; P:positive regulation of granuloma formation; C:extracellular matrix; P:proteolysis; F:zinc ion binding
TR87280|c0_g1_i1	994	G	C	GG/GC	656/934	matrix metalloproteinase-9	P:response to bacterium; F:metalloendopeptidase activity; P:positive regulation of granuloma formation; C:extracellular matrix; P:proteolysis; F:zinc ion binding
TR8731|c8_g4_i1	523	G	T	GT/GG	522/832	histone h2a-like	C:nucleosome; P:DNA recombination; P:meiotic nuclear division; P:DNA repair; F:DNA binding; P:nucleosome assembly; F:protein heterodimerization activity; C:nucleus
TR87493|c0_g1_i1	443	T	A	TA/AA	361/410	60 kda heat shock mitochondrial	P:fin regeneration; C:mitochondrial matrix; F:ATP binding; P:protein refolding
TR87493|c0_g1_i1	441	T	A	TA/AA	363/413	60 kda heat shock mitochondrial	P:fin regeneration; C:mitochondrial matrix; F:ATP binding; P:protein refolding
TR87493|c0_g1_i1	442	T	A	TA/AA	363/414	60 kda heat shock mitochondrial	P:fin regeneration; C:mitochondrial matrix; F:ATP binding; P:protein refolding
TR87493|c0_g1_i1	1621	C	A	CA/CC	787/788	60 kda heat shock mitochondrial	P:fin regeneration; C:mitochondrial matrix; F:ATP binding; P:protein refolding
TR87634|c1_g1_i2	235	G	A	GG/GA	16/19	prostaglandin g h synthase 1-like	F:heme binding; F:prostaglandin-endoperoxide synthase activity; F:peroxidase activity; P:oxidation-reduction process; P:response to oxidative stress
TR87871|c0_g1_i2	217	C	A	CC/CA	296/51	excitatory amino acid transporter 2 isoform x1	P:dicarboxylic acid transport; F:sodium:dicarboxylate symporter activity; P:larval locomotory behavior; C:membrane; P:sodium ion transmembrane transport
TR8835|c0_g1_i1	29	T	G	TG/TT	43/31	heat shock cognate 71 kda	F:ATP binding; P:response to stress
TR8835|c0_g1_i1	84	T	G	TG/TT	326/248	heat shock cognate 71 kda	F:ATP binding; P:response to stress
TR8835|c0_g1_i1	1919	C	T	CT/CC	1607/456	heat shock cognate 71 kda	F:ATP binding; P:response to stress
TR8835|c0_g1_i1	335	G	A	GA/GG	2060/1144	heat shock cognate 71 kda	F:ATP binding; P:response to stress
TR8835|c0_g1_i1	1076	T	C	TC/TT	2505/990	heat shock cognate 71 kda	F:ATP binding; P:response to stress
TR89405|c0_g1_i1	346	C	T	CT/CC	17/15	dna repair protein complementing xp-a cells	F:damaged DNA binding; P:nucleotide-excision repair; C:nucleus; F:nucleotide binding
TR89429|c0_g1_i1	209	T	C	TT/TC	19/11	heat shock protein 70	F:ATP binding; P:response to stress
TR89702|c0_g1_i1	102	G	A	GG/GA	304/104	c-c motif chemokine 3-like	P:response to stimulus
TR90262|c0_g1_i1	413	A	C	AA/AC	116/73	cryptochrome-1-like isoform x2	P:DNA repair; F:DNA photolyase activity
TR90262|c0_g1_i1	368	A	G	AA/AG	124/91	cryptochrome-1-like isoform x2	P:DNA repair; F:DNA photolyase activity
TR90262|c0_g1_i1	1617	C	T	CC/CT	128/89	cryptochrome-1-like isoform x2	P:DNA repair; F:DNA photolyase activity
TR91493|c0_g1_i1	1811	T	G	TG/TT	259/253	5-aminolevulinate erythroid- mitochondrial	P:response to hypoxia; C:mitochondrial inner membrane; F:5-aminolevulinate synthase activity; P:protoporphyrinogen IX biosynthetic process; P:embryonic hemopoiesis; P:hemoglobin metabolic process; C:mitochondrial matrix; F:pyridoxal phosphate binding
TR91721|c0_g1_i1	107	T	C	TT/CC	184/94	heat shock 70 kda protein 4	F:ATP binding; P:response to stress
TR91721|c0_g1_i1	1230	T	C	CC/TT	409/322	heat shock 70 kda protein 4	F:ATP binding; P:response to stress
TR91721|c0_g1_i1	789	A	G	AA/GG	425/263	heat shock 70 kda protein 4	F:ATP binding; P:response to stress
TR91731|c0_g1_i1	625	C	A	CC/CA	1013/2110	annexin a1	P:fin regeneration; P:negative regulation of coagulation; F:phospholipase inhibitor activity; F:calcium ion binding; P:negative regulation of catalytic activity; F:calcium-dependent phospholipid binding
TR91731|c0_g1_i1	310	G	C	GG/GC	1260/2169	annexin a1	P:fin regeneration; P:negative regulation of coagulation; F:phospholipase inhibitor activity; F:calcium ion binding; P:negative regulation of catalytic activity; F:calcium-dependent phospholipid binding
TR92292|c0_g1_i1	247	G	T	GT/GG	19/17	arrestin homolog	P:response to stimulus
TR92292|c0_g1_i1	348	G	C	GG/GC	44/32	arrestin homolog	P:response to stimulus
TR92321|c0_g1_i2	1492	T	C	TC/TT	22/14	dna ligase 4	P:DNA replication; F:DNA binding; F:ATP binding; P:DNA ligation involved in DNA repair; F:DNA ligase (ATP) activity; P:DNA recombination
TR9277|c0_g1_i1	1066	C	T	CT/CC	56/14	transcriptional repressor scratch 2	F:metal ion binding; P:regulation of DNA damage response, signal transduction by p53 class mediator; F:nucleic acid binding; P:regulation of neuron apoptotic process
TR9314|c0_g1_i1	1017	C	T	CT/CC	1902/2603	cathepsin b	P:fin regeneration; P:proteolysis; P:regulation of catalytic activity; F:cysteine-type endopeptidase activity
TR9314|c0_g1_i1	2073	G	A	GG/GA	2792/2325	cathepsin b	P:fin regeneration; P:proteolysis; P:regulation of catalytic activity; F:cysteine-type endopeptidase activity
TR9448|c0_g1_i1	112	C	G	CG/GG	49/47	myoglobin	P:oxygen transport; P:vasculogenesis; F:oxygen transporter activity; F:iron ion binding; F:heme binding; P:response to hypoxia; F:oxygen binding; P:digestive tract development
TR9455|c0_g1_i1	1528	G	A	GA/GG	127/33	nuclear receptor subfamily 5 group a member 2-like	P:steroid hormone mediated signaling pathway; F:zinc ion binding; P:regulation of transcription, DNA-templated; F:sequence-specific DNA binding; F:transcription factor activity, sequence-specific DNA binding; F:steroid hormone receptor activity; C:nucleus
